# Supplementary material for: Aspirin reprogrammes colorectal cancer cell metabolism and sensitises to glutaminase inhibition
Source: Cancer Metab. 2023 Oct 19;11:18. doi: 10.1186/s40170-023-00318-y (PMC10588174; doi:10.1186/s40170-023-00318-y)
Supplement: Supplementary file 2 — Additional file 2: Table S1. Metabolomics Data. Table S2. Proteomics Data. Table S3. Uncropped western scans [file 40170_2023_318_MOESM2_ESM.zip]

Archive with 3 entries (3 files):
- Holt et al_Metabolomics_Data S1.xlsx
- Holt et al_Proteomics_Data S2.xlsx
- Holt et al_Uncropped western scans.pptx
