# Supplementary material for: Aspirin reprogrammes colorectal cancer cell metabolism and sensitises to glutaminase inhibition
Source: Cancer Metab. 2023 Oct 19;11:18. doi: 10.1186/s40170-023-00318-y (PMC10588174; doi:10.1186/s40170-023-00318-y)
Supplement: Supplementary file 2 — Additional file 2: Table S1. Metabolomics Data. Table S2. Proteomics Data. Table S3. Uncropped western scans [file 40170_2023_318_MOESM2_ESM.zip › Holt et al_Metabolomics_Data S1.xlsx]

## Sheet: All
			13C-Glucose																															13C-Glutamine:
			1hr						2hr						4hr						8hr						24hr							1hr						2hr						4hr
			0mM			4mM			0mM			4mM			0mM			4mM			0mM			4mM			0mM			4mM				0mM			4hr			0mM			4mM			0mM			4mM
Comp #	Compound Name	RT (min)	0mM_1hr_1	0mM_1hr_2	0mM_1hr_3	4mM_1hr_1	4mM_1hr_2	4mM_1hr_3	0mM_2hr_1	0mM_2hr_2	0mM_2hr_3	4mM_2hr_1	4mM_2hr_2	4mM_2hr_3	0mM_4hr_1	0mM_4hr_2	0mM_4hr_3	4mM_4hr_1	4mM_4hr_2	4mM_4hr_3	0mM_8hr_1	0mM_8hr_2	0mM_8hr_3	4mM_8hr_1	4mM_8hr_2	4mM_8hr_3	0mM_24hr_1	0mM_24hr_2	0mM_24hr_3	4mM_24hr_1	4mM_24hr_2	4mM_24hr_3		0mM_1hr_1	0mM_1hr_2	0mM_1hr_3	4mM_1hr_1	4mM_1hr_2	4mM_1hr_3	0mM_2hr_1	0mM_2hr_2	0mM_2hr_3	4mM_2hr_1	4mM_2hr_2	4mM_2hr_3	0mM_4hr_1	0mM_4hr_2	0mM_4hr_3	4mM_4hr_1
1	Myristic-D27 ISTD	17.959	659118	656530	616140	697606	605194	657631	613916	632915	653383	577873	694659	695983	784653	607369	667207	598681	569147	720955	652922	624055	618092	658474	775638	607970	740861	630857	750712	692482	652194	600825		619288	584987	603987	569574	524058	540425	653474	602922	611032	499404	611416	609898	598812	604535	632131	629261
2	Tricarballylic (461,503)	0	0	0	0	0	0	0	0	0	0	0	0	0	0	0	0	0	0	0	0	0	0	0	0	0	0	0	0	0	0	0		0	0	0	0	0	0	0	0	0	0	0	0	0	0	0	0
3	Pyruvic (174,115)	8.91	21224	16829	20984	20612	17789	35692	10926	15264	14000	12107	13286	22828	6506	6143	6784	4949	4470	4761	3195	6380	4100	3453	4231	4079	4142	5715	6137	3756	3661	3097		23537	48638	74871	46951	28880	51505	27375	28694	41349	16999	26653	39493	18780	45441	31705	9872
4	Pyruvic +1 (175,116)	8.91	3174	2555	2616	2481	2742	4456	1886	2310	1881	1835	1973	4028	1249	746	1020	631	749	1014	606	748	531	616	878	803	712	967	1855	812	687	757		2619	5637	9101	5508	3997	6043	4571	4265	5877	2397	3906	5976	2585	6302	4390	1194
5	Pyruvic +2 (176,117)	8.907	2051	1559	1841	2284	1783	2847	1408	2123	1816	1506	1642	2742	1168	1327	1662	938	791	875	576	565	552	740	870	803	1067	1249	1471	1139	1421	1415		1496	2674	4394	2392	1493	3060	2088	1785	2495	1216	2155	3039	1266	2375	1858	587
6	Pyruvic +3 (177,118)	8.908	18499	17601	20547	22307	18019	30471	11846	18835	19264	14023	16641	31196	14270	18640	19658	9692	9015	8172	8101	8585	8719	8916	10313	9937	17392	25338	22327	16401	22847	19540		1729	3461	3098	2407	1694	2640	2288	2014	2524	1223	1667	2816	1109	2133	1791	501
7	Lactic (261,233)	11.736	116791	61816	67150	87517	59016	74283	195787	78522	114507	73501	109261	134574	108027	105344	147201	133465	78317	98490	126152	112778	135087	126359	165924	126782	240906	269005	238078	166986	206436	204655		108517	139018	170425	156864	144066	148795	236408	290663	387581	216082	222096	272614	269741	418269	595913	255096
8	Lactic +1 (262,234)	11.735	25838	14712	15199	20183	13077	18190	45874	18395	26095	17487	26034	31169	25316	24586	35371	32487	18700	23970	31670	28282	33871	30913	40544	32617	67646	79301	69536	47807	61750	58507		25715	30922	37968	37533	31726	33715	54360	64532	84584	48843	50352	60726	59728	92221	134172	60276
9	Lactic +2 (263,235)	11.735	14152	7962	8940	13918	7982	9909	22000	10003	14421	11144	17395	19781	18547	19834	29427	25725	16013	19704	30606	28445	34893	31928	44416	35580	99576	128202	110710	68494	101106	92850		10006	13879	15768	15906	12616	13232	23844	28371	36824	21723	21303	25348	25984	41511	58705	25083
10	Lactic +3 (264,236)	11.734	92185	54978	68338	130793	59669	73942	111749	100278	108435	99619	142435	200683	253144	264997	382549	344996	199919	247729	491560	437724	530630	533996	717583	606311	1828117	2331919	2185096	1343135	1934809	1768036		3028	3469	4428	3263	2811	3072	7755	7960	9933	5167	5009	7301	8693	15166	23256	7289
11	Alanine (260,232)	12.31	120929	87711	87565	73966	48069	63580	108480	114562	104100	70192	83293	110543	120538	105249	136610	53087	31744	39962	116204	92472	117890	48522	59071	54203	272317	295889	254451	96360	127263	109608		156864	178264	153113	97177	81293	114837	283361	239190	276444	141121	158450	262448	333361	618718	649997	87223
12	Alanine m+1 (261,233)	12.309	31244	21227	23796	20927	11477	14010	27199	26042	24797	17088	19717	26052	30296	29821	35235	12540	8654	9613	33345	27123	32720	13106	15323	15285	98888	99289	92030	30112	40842	36563		36441	44803	35091	22795	21353	24272	64349	61157	62310	33720	35843	65374	78396	145627	154212	22610
13	Alanine m+2 (262,234)	12.308	18563	11746	13675	10984	5351	7398	16440	17899	15835	9650	12389	15232	21244	21615	27492	8201	4876	7149	35664	27904	32842	11781	13635	12525	152974	167934	145944	44705	65157	52894		15343	19426	14584	9304	8712	10279	28228	25258	26355	13708	14855	27380	34588	66887	68840	9322
14	Alanine m+3 (263,235)	12.308	144751	90350	100617	71638	34526	44080	159157	170751	152205	79078	93028	124420	246121	247591	338363	89802	52664	65697	551007	432805	499114	159504	188110	172483	2470916	2803540	2436077	811606	1206771	1050796		7208	7485	5762	2414	2028	3020	15145	11711	13645	4526	5118	7464	19744	37584	36255	4249
15	Glycine (246,218)	12.625	833850	524131	511902	1172312	707696	895100	667984	680614	647763	956413	1153328	1399204	648722	620173	818626	1163408	728097	968861	526864	524830	524746	1080041	1102675	1217733	1131044	1062898	879404	1918101	2315250	2386064		607774	732585	554097	957535	763862	969720	900579	766535	799223	1105704	1209167	1395538	839977	1749020	1496434	963693
16	Glycine m+1 (247,219)	12.624	184096	116538	109769	255695	154444	195488	144200	149206	139143	205910	248993	307844	141518	132521	175630	256258	159323	208605	118946	111970	115727	236553	241428	261872	248146	229553	190218	418448	504494	519590		134157	156771	120600	210381	165044	213366	192778	165667	173731	245780	261371	302250	183284	391496	327106	206997
17	Glycine m+2 (248,220)	12.624	89949	57192	54101	125532	74754	94309	75921	75994	73534	109756	130567	158259	81055	77487	102959	148490	91082	119594	78027	75421	74886	153903	156001	177004	188814	172226	142616	283365	338020	349144		57015	67486	50667	87132	66119	87073	84579	67544	70273	102170	112770	128039	75904	171298	138601	86969
18	Sacrosine(260,232)	0	0	0	0	0	0	0	0	0	0	0	0	0	0	0	0	0	0	0	0	0	0	0	0	0	0	0	0	0	0	0		0	0	0	0	0	0	0	0	0	0	0	0	0	0	0	0
19	Sarcosine M+1	0	0	0	0	0	0	0	0	0	0	0	0	0	0	0	0	0	0	0	0	0	0	0	0	0	0	0	0	0	0	0		0	0	0	0	0	0	0	0	0	0	0	0	0	0	0	0
20	Sarcosine M+2	0	0	0	0	0	0	0	0	0	0	0	0	0	0	0	0	0	0	0	0	0	0	0	0	0	0	0	0	0	0	0		0	0	0	0	0	0	0	0	0	0	0	0	0	0	0	0
21	Sacrosine M+3	0	0	0	0	0	0	0	0	0	0	0	0	0	0	0	0	0	0	0	0	0	0	0	0	0	0	0	0	0	0	0		0	0	0	0	0	0	0	0	0	0	0	0	0	0	0	0
22	Valine (302,288)	13.654	131243	86037	113433	165965	74271	104326	99639	111141	109568	116828	125477	186488	91433	92842	123482	113100	64037	85525	94336	81060	92597	125217	157112	142409	266393	316513	322351	433071	586906	559063		97243	121396	112913	95353	88686	105284	111590	121594	137785	122166	121480	264434	75137	133563	177562	77512
23	Valine M+1	13.654	35396	23101	31398	43386	19784	27652	26282	30498	29374	32256	34926	50165	26734	24597	32479	31107	17234	21368	24495	20170	23868	32884	40979	36232	67739	83442	86154	115299	153586	147823		25575	32121	29000	24718	22762	28760	29692	31787	38841	32193	33825	71537	19183	35725	46823	20071
24	Valine M+2	13.654	13544	8950	11120	16743	7560	10976	10501	11606	10998	12198	12637	19670	9665	9125	12016	11520	6028	8644	9560	9043	9927	13151	15243	13989	26626	31633	33255	43995	60032	55064		9858	12593	11530	9981	8684	10475	11735	12444	14627	12682	13146	26245	7521	13224	18439	7952
25	Valine M+3	13.653	2399	1570	1941	3072	1066	1549	1851	1908	2499	2256	2554	3504	1676	1657	2245	1931	1033	1356	1683	1550	1766	2240	3050	2210	4753	5713	6047	7555	9816	10033		1992	2392	1901	1554	1416	1945	1942	2142	2705	2426	2315	4668	1095	2520	3275	1457
26	Valine M+4	13.654	342	243	504	357	223	357	194	189	331	382	417	470	180	189	306	374	216	317	230	112	0	296	585	381	719	819	900	1409	2052	1403		211	459	291	374	187	257	376	468	500	370	324	827	215	408	514	155
27	Valine M+5	0	0	0	0	0	0	0	0	0	0	0	0	0	0	0	0	0	0	0	0	0	0	0	0	0	0	0	0	207	127	191		0	0	0	0	0	0	0	0	0	0	0	117	0	0	0	0
28	Leucine (302,274)	14.102	422494	275962	395194	636056	303882	401701	342209	401437	365375	488044	464507	699724	265385	288230	371711	358046	204673	287675	280994	239209	287729	433029	533548	478932	655303	781279	857995	1388927	1694773	1650365		319978	382739	358620	352533	347432	417135	341503	372386	422063	433433	473588	1009335	208162	361968	495692	246944
29	Leucine M+1	14.102	114439	74582	103054	172401	80602	107413	89092	107516	97032	128351	123163	187490	72996	77353	99660	94310	56334	74569	76981	65463	79427	115049	143437	127289	173461	207050	229704	370481	452492	444790		84293	103229	96950	94338	94538	109597	91744	99685	114765	115366	124219	269297	55391	97154	132612	66308
30	Leucine M+2	14.101	43128	30079	41959	66695	31993	41896	34407	42149	39763	50614	48192	72939	29015	30064	36565	35779	22472	29782	29708	25307	31931	45196	57030	49013	66240	83348	87977	144168	177843	169364		32546	39071	37431	36182	34943	42370	35666	37528	44911	45776	48257	103282	20747	38481	54213	25440
31	Leucine M+3	14.101	7650	5349	7365	10773	5925	7590	6098	7699	6883	9095	8909	12327	5144	5249	6604	5833	4003	5059	5045	4439	5147	7724	10073	9041	11152	12906	15600	25030	30335	29430		5148	7414	6567	6178	6023	7683	6216	7152	7361	7963	8392	18157	4096	7177	9851	5238
32	Leucine M+4	14.104	1298	466	1224	2299	777	1207	988	1639	1329	1215	957	1898	874	1113	934	826	508	817	441	897	917	1498	1829	1731	2051	2597	2377	4683	5575	5672		1161	1361	1071	1091	877	1343	895	904	1319	1277	1482	2959	560	1324	1396	889
33	Leucine M+5	0	0	0	0	0	0	144	0	0	152	143	0	418	143	0	114	104	0	0	0	0	0	192	0	0	156	255	386	387	717	811		155	0	0	0	0	121	0	0	147	220	121	390	0	0	0	0
34	Isoleucine(302,274)	14.449	532827	355611	482428	685118	306227	426981	393220	496247	457631	513920	511757	770311	351190	367925	482901	422344	240811	335792	381023	319822	381234	502699	644843	550425	948974	1113886	1223927	1589454	2057847	2004163		394790	482086	459742	392029	374702	427264	431128	485107	564082	487390	512008	1122305	278958	470385	651895	285291
35	Isoleucine M+1	14.449	141829	94149	126902	183144	80852	111471	103751	130385	122855	135005	135630	203255	92946	97296	128497	114792	64016	89650	101290	86540	102828	132854	164936	147514	248001	297775	323318	423966	546993	532043		105360	127997	118136	102533	96898	112719	113349	129956	149257	127817	133740	293888	73517	124918	170434	77296
36	Isoleucine M+2	14.449	53527	36930	49953	68521	31862	43607	40882	52490	47895	51909	51938	79470	36100	38723	49450	42464	25876	34848	40293	32691	37929	51947	66419	56645	97953	115622	124021	164558	212585	208303		40308	50086	46608	39380	38467	43746	43922	50430	57129	48710	51424	117064	29435	49518	69533	30956
37	Isoleucine M+3	14.448	9172	6667	8910	11884	6037	7559	6915	8859	8040	9145	9172	14513	6109	7354	9183	7137	4218	5982	6710	5829	6518	9329	11755	9511	17096	19786	21503	27972	37234	34490		6981	8701	8917	7232	6465	7748	7478	8310	10537	8276	8943	20039	5142	9227	13872	4823
38	Isoleucine M+4	14.448	1771	1094	1594	2079	710	1215	1200	1336	1476	1548	1866	2288	1240	1105	1360	1234	713	1215	1184	1076	1170	1311	1882	1750	2975	3567	3544	5239	6352	6520		1125	1535	1163	1367	1007	1311	1209	1312	1870	1566	1746	3156	723	1460	2187	865
39	Isoleucine M+5	0	0	0	0	132	0	0	0	0	0	0	0	302	0	0	182	172	0	0	0	0	0	0	154	0	250	289	445	545	615	748		0	0	139	0	0	144	0	0	162	0	173	345	0	197	201	0
40	Proline (286,258)	14.875	61911	61582	51762	62424	26883	25686	48434	50068	47464	29393	19760	42811	28539	55570	82596	44236	20836	19208	70756	38773	38929	37206	42110	47669	133258	101693	124520	145691	365179	159186		19349	41882	18319	22686	15156	38801	13938	8283	15207	15602	12594	29542	9489	68697	91243	12604
41	Proline M+1	14.874	15978	15112	13085	17168	6928	7404	12660	13473	13584	8279	4883	11702	7024	15457	21359	12738	5500	5634	18778	10646	10882	10097	12389	13547	36586	27056	36056	40880	98595	41978		5176	11164	4856	5453	4035	10051	4415	2642	4763	5245	3800	9223	4024	31162	42682	5656
42	Proline M+2	14.875	8662	8307	7399	9022	3287	3562	10492	10780	10648	7808	3784	9413	7887	17245	25325	18008	6949	7447	23940	13281	12586	15460	17905	19464	54133	40829	52298	64094	150437	65553		2407	4767	1715	2162	1542	4493	3249	1940	2651	2500	2234	5008	2999	22683	28722	4170
43	Proline M+3	14.873	1606	1477	1050	1613	533	0	3362	4069	2803	1383	1729	2942	2753	3162	6542	6276	1963	2817	5484	2933	5126	5278	7746	6846	20682	13204	19008	26894	65238	31533		1559	3852	1740	1056	0	1667	6573	3981	7185	4335	4007	8319	6540	48467	67228	6927
44	Proline M+4	14.869	656	0	507	149	243	578	1461	1024	1202	556	532	1116	1496	1275	2938	5109	915	2454	3162	1566	3147	4338	6477	5441	21355	14442	21409	31975	7287	37407		1073	1248	954	376	760	672	2777	1773	2110	1375	1406	2317	2908	16011	23426	3046
45	Proline M+5	14.877	461	451	443	500	0	0	696	0	797	603	468	803	725	993	1613	1258	1025	0	2467	871	748	2163	2654	3434	16103	9850	12792	21338	61316	25964		14910	26026	10576	5206	3797	8700	21194	13325	24508	11510	9819	22026	24382	167478	217445	16039
46	Succinic (289,331)	14.829	366666	256104	364772	130632	68093	99371	261151	283315	296801	82952	105113	138578	328386	267028	366828	101012	52363	71409	129199	104848	125811	51081	64057	52362	58513	57701	45269	35490	28968	23104		82296	112499	77070	47501	41743	46974	57498	67275	69458	34565	33407	47282	36790	53054	74188	22201
47	Succinic +1 (290,332)	14.83	95582	65593	92434	34435	18572	26191	71096	76147	81047	26184	33171	41262	92966	79555	103114	33969	16589	24734	36458	28936	33856	16349	20783	16837	18213	17672	14156	11805	10515	8577		26713	32447	23254	13940	11349	13242	36885	49393	49600	21159	18360	28925	35073	56476	81507	21662
48	Succinic +2 (291,333)	14.829	79655	55545	76656	33703	17559	23081	78497	85866	89014	34308	39604	53204	112991	88886	126711	50981	24371	36766	48641	40156	48217	29294	34067	28221	33847	35308	28847	26605	24205	17923		49749	64515	45979	16434	16318	14118	90178	116836	116726	33677	32497	49757	74509	121948	172020	30545
49	Succinic +3 (292,334)	14.829	18623	12550	17238	8260	3655	5149	24975	25465	26497	12478	15067	18251	43850	35247	49216	26777	14207	19299	21162	17288	20423	18144	22168	17827	21797	24091	19962	23395	24188	19689		16229	21648	15036	4315	4343	4583	30341	37592	37291	10567	9202	14075	26035	40378	56197	9534
50	Succinic +4 (293,335)	14.828	8794	5611	7123	3367	1401	2176	9490	10207	12370	4813	6098	7216	18581	15824	20661	12165	5597	8183	10762	8661	10348	9119	11331	9056	23347	23067	18252	20633	22904	19268		228548	300412	210875	53315	48395	50009	275907	351913	360507	70191	68567	104157	216886	354415	492018	54578
51	Fumaric (287,329)	15.204	121961	102698	134383	174622	110989	155400	97490	107500	98935	110397	137448	198905	116736	104294	133097	154110	98580	121337	90578	77483	80311	109410	139211	145549	63849	72935	44703	56605	61482	44851		47301	59085	51074	100012	79163	93610	33405	31018	32299	53538	65667	80035	24839	33433	32240	39614
52	Fumaric +1 (288,330)	15.207	38393	26851	34322	44107	28717	40076	25510	28727	26910	32024	40341	58727	31921	28658	37506	50928	31669	39664	24696	21396	22462	34536	43880	45280	19955	20431	13983	17656	19879	14934		12361	16676	14320	27369	19932	23871	15947	15417	15018	21630	26598	33603	15090	25270	25745	30451
53	Fumaric +2 (289,331)	15.206	28002	19048	24408	34798	20683	27865	23682	27403	26056	33967	41123	60223	34598	32027	40491	63680	39625	48584	29569	26544	27487	51130	65569	67361	35111	40687	26068	37477	40865	30111		16419	17203	17120	18736	16274	18774	28009	29034	29919	29764	37542	48661	26969	46184	48121	41971
54	Fumaric +3 (290,332)	15.205	8122	6535	7790	10469	6831	8247	8820	10131	9675	13678	15286	20922	15413	13276	17408	32791	19664	26012	16297	14027	13477	29399	38827	37376	35157	41978	29867	35236	42479	32843		11850	12986	12993	8856	8455	8146	16767	17659	17793	13774	17250	22176	17705	29369	31066	21430
55	Fumaric +4 (291,333)	15.206	3506	1746	2573	3545	1983	3403	3350	3583	3166	4973	6497	7621	6358	5539	6325	12644	8027	10592	6518	6159	5222	13267	18277	16881	23364	25464	18154	25482	35608	26778		66879	74681	69715	56650	52426	54590	78986	82691	81867	65120	83029	106522	71785	130850	134357	77335
56	Oxaloacetic (332,374)	16.434	43895	11011	22569	35762	14528	55261	26829	18511	30083	14434	90443	67365	54177	20575	17457	16118	17369	40690	17745	39528	19011	38326	34047	38232	62456	64053	31984	48329	40117	97379		27757	26940	38347	45630	63420	25676	29294	74757	51439	40796	39203	55819	32245	25919	32205	23997
57	Oxaloacetic m+1 (333,375)	16.434	12255	2748	5895	10585	3586	14898	6555	5016	7417	4330	23231	19366	13315	5282	4774	4689	4429	11075	5017	10661	4963	9966	9438	10115	16481	16552	8056	12743	10044	26332		7881	6901	9932	12047	17819	6868	8264	19563	14269	10277	10007	15108	8986	6998	9638	6180
58	Oxaloacetic m+2 (334, 376)	16.433	4742	1245	2268	4506	1805	6166	3527	2074	3450	1956	10296	7614	6187	1898	2443	1850	1945	4663	1907	4119	2092	4588	3951	4732	7620	6947	3612	5110	4487	10449		2779	3126	4424	4868	7101	2839	3863	8734	5912	3978	4182	6077	3396	2472	3334	2397
59	Oxaloacetic m+3 (335, 377)	16.427	2573	2380	2321	2695	2145	3341	2373	2815	2988	2167	3675	3693	3066	2515	3156	2387	1979	2197	2236	2351	3052	3270	2838	3365	3204	3655	1546	3205	2641	3929		1954	2239	2565	3197	2561	2652	2128	2643	2788	2589	3109	3383	2100	6192	4990	1979
60	Oxaloacetic m+4 (336,378)	16.428	650	462	608	792	605	876	534	937	688	543	1006	1085	561	610	945	466	480	408	472	707	356	548	726	750	786	879	375	794	664	904		530	807	487	1037	513	774	606	726	374	957	753	548	672	2359	1653	606
61	Pyroglutamate (300,272)	16.747	251210	165095	179558	446948	186500	337235	186824	179719	173116	234094	384203	483982	228494	186735	212387	261917	171380	262369	137032	157568	139888	268596	320545	321410	161922	182202	140358	251752	224412	189136		78128	115018	69207	139655	119656	159984	55439	78644	79304	154789	161589	248732	55665	733078	255482	109437
62	Pyroglutamate M+1	16.747	62796	42885	46215	112108	49041	86948	48486	46127	46129	62262	102743	125646	60207	50024	55559	72111	47093	72880	35954	41446	37021	73161	91074	89528	45316	48006	40291	71678	66175	55354		20395	31428	17093	35089	31381	43076	18866	25607	24280	50769	49029	80776	19976	253524	96839	46191
63	Pyroglutamate M+2	16.747	36604	23743	27484	71946	29576	53490	34244	33243	33297	55751	84136	101635	49650	40825	48541	72227	47486	65999	35653	37277	35823	84922	101886	99446	67942	72520	58001	114854	111187	92566		9842	15319	8951	16985	14908	18465	12071	15177	15636	28119	30251	46087	13774	151478	63702	28906
64	Pyroglutamate M+3	16.747	8034	5208	5577	15843	6892	11251	8373	8339	8998	13826	23091	27930	13238	11655	12700	27214	16727	24864	11669	11385	11837	36554	40713	39653	30306	33542	27217	63441	65751	59279		14113	17895	10900	16141	16115	17703	22369	33010	27799	49396	48979	76312	27864	271704	132507	48681
65	Pyroglutamate M+4	16.745	2741	2111	1990	5688	2398	4490	4191	3393	3707	7671	12613	15253	7635	6668	7575	18431	12257	17170	8020	8386	8202	29113	35226	33171	31652	36265	28509	73319	78111	72098		7411	9322	6042	8579	7916	8025	10019	13798	11065	17578	19351	28948	11164	193132	119920	16228
66	Pyroglutamate M+5	16.746	1628	603	735	1574	502	1088	1280	1298	1176	2833	4623	4723	2552	2201	2408	7294	4389	6165	3443	3253	3064	14360	15986	15359	27518	25285	21056	55534	66841	64723		128353	170322	109889	163283	136807	150918	129630	185553	154910	208369	205467	366924	144744	3688388	2667157	158662
67	Methionine (320,292)	16.903	79068	50671	69574	175519	83916	116691	66130	67256	60432	127646	127132	195709	52210	50651	64148	83044	48331	62478	51525	43248	54292	109159	129888	129191	131540	173427	156627	552028	815497	814528		60008	71085	66543	98511	100844	106156	62935	66811	76349	116659	128516	319756	44209	72678	89414	59592
68	Methionine M+1	16.902	20633	13590	18231	44574	21825	30335	16864	18388	15796	33990	31533	50567	13545	13723	16185	21929	12177	15682	12837	11228	14626	28775	34239	32363	32737	46183	40522	145607	210492	212997		15162	17597	16913	25613	24780	28567	15720	17184	20403	28837	33069	81341	11090	18841	23563	16121
69	Methionine M+2	16.902	11568	8216	10076	25248	12062	16609	8777	10127	9295	18476	18745	27683	7921	7440	9320	12022	6933	8875	7135	6083	8419	15335	18441	19057	20075	25183	23264	80257	120244	120737		8862	10861	8613	14063	14737	15740	8864	10151	10820	16871	18704	44685	6598	10605	13281	7818
70	Methionine M+3	16.9	1872	1084	1717	0	1862	3429	1436	1966	1216	0	3798	5378	1302	1256	1660	2507	1144	1718	1454	1124	1830	0	3417	0	3835	4506	4832	17107	0	23318		1653	1926	1856	3162	2830	3013	1828	2154	2095	3335	3656	9013	1286	1955	2441	1765
71	Methionine M+4	16.898	473	233	497	201	638	1236	590	257	536	1686	1007	1865	684	790	933	1347	744	880	1425	825	1263	320	2818	698	8778	11659	10813	28168	229	39768		455	557	280	604	877	889	368	351	461	789	1119	2460	451	432	889	324
72	Serine (390,362)	17.101	445708	245914	293724	548326	340540	449691	270344	303932	243278	404458	413650	597874	196493	186308	257787	210490	124473	153871	93111	88270	102807	101714	108404	141729	15838	12128	9711	12156	15227	13788		369998	461925	321678	469931	432451	537098	405368	375597	395149	528135	587810	930645	247346	595381	529433	187060
73	Serine m+1 (391,363)	17.1	157522	86790	105160	195200	118258	155570	95194	108260	85338	145041	145554	217877	74254	68486	92424	78983	45326	56410	39012	34537	42043	42919	46370	59824	5562	4572	3818	4186	5098	4894		129048	158114	109834	161746	149343	181134	139477	131469	135812	182004	204452	313167	86375	207913	188030	64435
74	Serine m+2 (392,364)	17.1	74161	41507	51201	93848	59094	74893	46175	51267	43015	71728	71529	103434	37362	34128	47579	40559	22656	28331	20572	19693	22135	22770	24014	32115	2994	2320	1949	1965	2411	2255		60141	71010	51102	76050	68859	83979	65351	60352	62261	84571	95527	146271	38419	96848	88898	29386
75	Serine m+3 (393,365)	17.1	25935	13538	16428	31317	19021	24143	16323	18170	16607	24678	25799	38343	15191	14036	20600	15931	9610	12132	10233	8815	9809	10291	10476	15017	2012	1793	1195	1197	1776	1419		13797	16609	11710	16562	16387	19937	15854	13929	13879	19352	22228	35821	9534	21998	19859	6249
76	Threonine (404,417)	17.389	726298	487618	463008	1055692	603585	704587	602958	708431	545656	786641	768793	1315309	569209	499244	838047	639758	336990	424992	608439	529252	623813	1015061	1050294	1136373	1565609	1328516	1179088	1926743	1682150	1884718		502101	866503	474292	753495	499454	1068787	664306	595469	909274	1260624	1008665	1731909	737123	1316736	1243918	657606
77	Threonine M+1	17.389	268123	177109	162358	373809	209989	250008	216871	251377	198126	274902	272645	464561	196667	173060	294178	230818	119643	152247	216349	187589	221097	356476	371623	405263	564703	473347	418077	682895	607899	676174		178573	307627	167652	265695	178648	384670	234020	207909	321948	444483	359453	613690	259168	471534	446932	229548
78	Threonine M+2	17.389	119431	81061	73843	169617	100287	116841	97346	115082	90267	128546	122252	215630	91180	80916	138820	103853	54900	70463	101371	84569	101447	164609	172943	187867	256263	219615	196002	316530	285261	311600		81869	143919	78435	123355	81808	174401	105434	98872	149856	206296	168861	282548	120519	220705	210364	105255
79	Threonine M+3	17.39	28628	19248	17720	39776	23452	26605	22199	28736	21016	29585	29828	50847	21410	19943	30880	24529	13150	16545	23748	20458	23625	38702	38369	43400	60763	50105	46452	74142	66737	72456		18428	33598	19853	28853	19548	40996	24730	21806	33887	48492	40011	64044	28428	50835	49215	24791
80	Threonine M+4	17.39	6454	4773	4241	8707	5420	6439	5808	6660	5170	6674	6713	11692	5563	4739	7392	6180	3102	3520	5877	4933	5430	9638	8902	10724	13612	12407	10850	17742	20385	17637		4770	8258	4866	6981	4559	9534	5544	4971	8051	11700	8670	15693	6411	12717	11298	6368
81	Phenylalanine (336,308)	18.074	150931	96505	132969	227309	108486	146550	110743	128098	118602	164736	160786	236758	123822	108623	143485	152637	82663	112030	116552	94452	126002	164724	197995	187910	307355	401359	380605	591128	840617	820980		119575	134507	126529	120184	128529	138589	124061	145241	153770	158990	162834	347676	91001	116634	188759	103555
82	Phenylalanine M+1	18.074	43037	28162	40222	65980	31375	42844	32420	36772	33870	49570	46404	70385	37374	32187	42946	43725	25501	35353	34033	27581	37027	49115	58783	54750	91242	117422	113849	173263	250018	241930		33522	39514	34919	35843	37749	40470	37206	43130	45144	46660	47729	102305	26656	34465	54891	31003
83	Phenylalanine M+2	18.074	15968	10963	15139	25793	12601	17244	12231	14926	14011	17777	19025	26467	14065	12851	15746	17285	9846	13208	12619	10076	13969	18375	20813	20598	33373	43513	41295	65395	92994	91228		13205	14693	14326	13907	14842	15445	14082	15730	16083	18405	18323	38583	10142	13205	21176	11900
84	Phenylalanine M+3	18.073	3148	2215	2719	5323	2421	3320	2452	2521	2655	3947	3990	5445	2678	2509	3130	3193	1655	2750	2350	2157	2823	3516	4435	4302	6146	8592	7502	11861	17526	18497		2430	2775	2513	2843	2844	2396	2822	3422	3033	3791	3590	7284	2057	2550	4045	2343
85	Phenylalanine M+4	18.077	595	499	471	561	397	577	615	317	298	619	805	863	480	302	601	519	150	311	476	229	447	612	850	840	1129	1845	1511	2185	2929	3116		440	471	350	359	291	300	436	578	542	669	824	1316	363	705	1044	252
86	Phenylalanine M+5	0	0	0	0	186	261	0	0	0	0	0	140	272	0	0	0	188	0	0	100	104	0	0	113	0	105	383	0	392	633	584		0	0	0	0	138	0	0	127	0	0	0	293	0	381	121	0
87	Phenylalanine M+6	0	0	0	0	0	0	192	0	0	0	205	0	0	0	0	0	0	0	0	0	0	0	0	256	228	0	0	0	0	0	223		0	0	0	0	0	0	0	0	0	0	0	0	0	0	0	0
88	Phenylalanine M+7	0	0	0	0	0	0	0	0	0	0	0	0	0	0	0	0	0	0	0	0	0	0	0	0	0	0	0	0	0	0	0		0	0	0	0	0	0	0	0	0	0	0	0	0	0	0	0
89	Phenylalanine M+8	0	0	0	0	0	0	0	0	0	0	0	0	119	0	0	0	0	100	157	0	0	0	0	211	0	0	0	0	244	288	116		0	0	0	0	0	0	0	0	0	0	0	0	0	0	0	0
90	Phenylalanine M+9	0	0	0	0	0	0	0	0	0	0	0	0	108	0	0	0	0	0	0	0	0	0	0	0	0	0	0	0	0	277	0		0	0	0	0	0	0	0	0	0	0	0	0	0	0	0	0
91	aketoglutarate oxime (346,258)	17.318	201082	132752	189992	171719	135414	211664	91330	107788	99732	78557	114706	167879	53644	48876	59554	30673	24291	31043	18569	17413	20509	20466	27374	27097	7644	7828	6116	7425	9268	6851		37428	64356	42006	90287	70606	102678	12654	18049	18659	33350	39867	55473	4962	8480	9595	8068
92	aketoglutarate oxime m+1(347,259)	17.318	53549	37125	50495	45352	36744	58039	24522	29858	28391	22472	34786	50194	15143	13860	16791	10114	7995	9991	5134	4889	6150	6457	7340	7967	2065	2554	1723	2415	2683	2330		12121	20743	12618	25455	21561	27099	9234	11186	11877	16099	17633	25706	4863	7758	9303	7255
93	aketoglutarate oxime m+2(348,260)	17.317	46373	30330	42990	45207	34504	50717	28676	34959	31057	33286	47713	66984	19255	17728	22949	16458	13327	16635	7723	6343	8021	12473	16329	15443	4647	5090	4181	6126	8405	6925		7796	11791	8219	13984	11121	15118	8370	10909	12190	12232	14181	19930	4103	7830	8687	5506
94	aketoglutarate oxime m+3(349,261)	17.317	10703	7422	10230	11898	9208	12177	8159	9549	9068	10660	15698	21794	6675	6098	7918	7078	6057	7815	2427	2427	3199	5845	7548	6692	2537	2663	2148	4522	5673	4471		24047	33905	24682	22147	19859	25417	23641	34527	37376	29455	33028	49042	13898	21664	24954	11552
95	aketoglutarate oxime m+4(350,262)	17.317	4426	3012	3780	5052	3622	5493	4613	5363	5473	6974	9402	13588	4379	3723	5523	5640	4656	5326	1876	1654	1980	5834	8273	6692	2746	3101	2464	5515	7682	6424		9026	13969	10260	8423	7490	8857	9445	11420	12908	9854	10372	15805	4596	8053	9642	3396
96	aketoglutarate oxime m+5(351,263)	17.316	1387	840	1396	1666	1106	1813	1383	1601	1809	2231	2576	4021	1677	1414	2066	2435	2056	2145	1239	646	852	2730	3733	3472	2531	2656	1913	4549	7306	6581		119212	187211	132228	99776	78544	109808	82378	114667	122774	68564	82575	119550	43061	70838	84417	22213
97	Malic (419,287)	18.259	348752	213426	322374	502491	278590	406771	186001	231790	216801	290925	368944	507310	284221	214081	288513	413183	235024	323430	193071	160765	168988	265799	372483	355841	116419	135828	81113	106392	116561	65102		109262	144611	110818	267526	253371	292699	58383	72339	74813	150639	160297	223353	37783	71116	69285	90345
98	Malic M+1 (420,288)	18.258	125659	74345	114284	185474	102754	146492	69861	87180	83188	113693	144322	200411	109965	83876	111191	178530	104211	139890	74199	62347	65826	113646	159564	151327	48064	55208	35243	48786	55966	31682		43652	52505	41495	96278	93758	104555	42612	50684	54178	88765	90109	131196	40513	75741	73250	107274
99	Malic m+2 (421, 289)	18.258	89283	52211	80623	132898	72824	102675	62065	79305	74213	114392	142844	194135	110766	82961	113535	210683	121424	169191	80768	68930	75080	153680	212142	202060	79432	95152	61809	87694	110446	62894		51938	60093	47383	75113	75861	82899	79212	102116	107120	130565	132049	191258	77724	149704	144073	156645
100	Malic m+3 (422,290)	18.258	34131	18887	29684	51143	27218	37847	26177	34564	32807	50129	65213	88381	54421	41918	56788	124233	68236	94360	49093	42256	41832	103536	142597	138422	85919	109355	67719	87969	121041	71338		42168	46685	37536	38862	39411	43328	60425	72772	74293	73006	70425	101954	59272	106947	103596	87810
101	Malic m+4 (423, 291)	18.258	13654	8003	11226	18916	9304	14715	12077	14300	13460	22551	27042	36199	23841	18047	25535	57393	31971	44487	22744	20014	19880	54628	76655	69527	64426	75577	48898	71972	103071	65462		201853	238854	189700	190466	190107	202356	238367	294251	309148	275941	276398	409092	218704	404500	388507	278613
102	Aspartic (418,390)	18.654	447560	250554	296118	865650	589538	732205	310913	317712	248490	578973	559049	794209	232890	242402	302519	462848	243345	315112	226092	190968	234874	400187	434395	554310	280824	316988	210130	384248	331548	227142		131139	194132	112283	505054	415905	552954	87885	73442	74324	295193	305424	366487	53726	58829	60615	104619
103	Aspartic m+1 (419,391)	18.654	166497	92426	107969	320429	209980	269453	120584	121319	98409	239676	227742	319415	92555	97114	119280	206323	106795	142376	89804	74417	93288	172217	185147	236007	123382	136547	91849	178974	156758	110659		53494	74883	43527	187888	153401	208720	65240	50861	54424	173322	176316	214682	57396	62728	64575	123352
104	Aspartic m+2 (420,392)	18.654	111512	63430	73334	230898	141516	177180	105500	106328	83968	230656	220348	305058	88260	94891	121645	239193	122040	159159	97098	81004	102125	228595	245528	305926	199150	229757	154205	318282	289579	213745		59514	79678	44970	132859	120272	146260	125326	99305	105037	255046	255555	317612	108418	117571	125180	179305
105	Aspartic m+3 (421,393)	18.655	44882	25296	27892	85306	52554	66471	46664	46061	39044	100406	95622	136750	47107	48780	63272	131018	68363	89203	56074	49237	60402	145540	157633	191088	226109	258581	183464	311602	313601	234118		51664	63343	38881	67824	64553	78292	94356	71882	77118	142130	142016	173174	84592	88104	91222	108348
106	Aspartic m+4 (422,394)	18.654	18495	9115	11409	32600	19206	24258	19256	19721	15740	42068	41261	57662	19619	21474	25849	60340	30011	40708	25689	22222	27951	75469	83281	98183	156674	179505	127509	240893	270120	210914		234362	296790	183663	335125	300272	362855	360607	280856	301925	530611	526656	662979	293313	321176	328819	336478
107	Hydroxyproline (416,388)	18.943	237	350	0	983	200	222	0	268	0	137	0	355	0	0	0	0	0	0	0	0	0	0	0	0	0	0	0	259	386	0		0	262	131	274	0	650	0	0	0	0	0	518	0	0	553	0
108	Hydroxyproline M+1	0	0	0	0	122	127	0	0	0	0	0	0	0	0	0	0	0	0	0	0	0	0	0	0	0	0	0	0	0	148	0		0	0	0	0	0	148	0	0	0	0	0	0	0	0	0	0
109	Hydroxyproline M+2	0	0	0	0	0	0	0	0	0	0	0	0	0	0	0	0	0	0	0	0	0	0	0	0	0	0	0	0	0	0	0		0	0	0	0	0	102	0	0	0	0	0	0	0	0	0	0
110	Hydroxyproline M+3	0	0	0	0	0	0	0	0	0	0	0	0	0	0	0	0	0	0	0	0	0	0	0	0	0	0	0	0	0	0	0		0	0	0	0	0	0	0	0	0	0	0	0	0	0	0	0
111	Hydroxyproline M+4	0	0	0	0	0	0	111	0	0	0	0	0	0	0	0	0	0	0	0	0	0	0	0	0	0	0	0	0	0	0	0		0	0	0	0	0	0	0	0	0	0	0	0	0	0	0	0
112	Hydroxyproline M+5	0	0	0	0	0	0	0	0	0	0	0	0	102	115	0	259	0	0	0	139	109	217	0	129	0	0	250	115	0	0	0		0	0	0	0	0	0	0	0	0	0	0	0	0	0	0	0
113	Cysteine (406,378)	19.101	1596	1454	1527	1161	773	1045	2096	2269	2669	1251	1139	1711	3562	3460	4596	1488	1051	772	5474	4403	5252	1187	1779	1585	8784	9639	8717	1692	3963	2987		1585	1776	1715	797	580	783	2079	1863	2562	736	975	1543	2920	8329	8094	1060
114	Cysteine M+1	19.099	861	409	641	460	173	319	861	805	929	253	496	566	1548	1230	1336	510	508	546	1583	1624	1871	393	531	499	2715	3419	3270	481	1474	1297		432	511	566	194	171	424	695	748	1054	300	435	753	1253	2741	3024	573
115	Cysteine M+2	19.103	239	379	180	241	0	0	252	360	542	0	152	383	631	684	815	434	0	193	1192	979	1324	156	366	391	2006	1684	1806	301	569	589		225	225	323	0	0	0	298	236	438	0	152	195	782	1506	1545	289
116	Cysteine M+3	0	0	0	0	0	0	0	0	0	0	0	0	0	0	0	116	0	0	0	220	186	309	0	0	0	441	405	490	0	0	145		0	0	0	0	0	0	0	0	153	0	0	0	170	516	205	0
117	Glutamic (432,330)	19.723	3607170	4234299	4259250	4739053	3459422	4423577	4156174	4626743	4144767	3256902	3742767	4246063	4122520	4042635	3335464	3228756	3360509	2810733	3657235	3367887	3741555	2965693	2978708	3166817	2013718	2034712	2388058	1962039	1990762	1653771		38108	73157	37934	141361	185096	187302	28194	35347	40582	187027	143738	362967	21095	47611	44952	64175
118	Glutamic m+1 (433,331)	19.723	1396697	1590801	1622285	1776414	1309878	1656693	1554493	1739056	1565321	1317319	1499337	1706406	1566855	1552251	1288101	1365546	1391892	1157916	1395579	1272303	1414134	1221899	1215325	1184632	804004	849801	937626	830357	705347	644517		15922	28810	14806	50803	69603	67484	19322	24225	27181	104547	76977	203659	18580	49998	42637	69464
119	Glutamic m+2 (434,332)	19.723	1101749	1238224	1242520	1646206	1452270	1710319	1567275	1761135	1611851	1601180	1814444	2597720	1722047	1707003	1470106	1973712	1966257	1679253	1670581	1548326	1696960	2005852	1999265	2088591	1482465	1553717	1821952	1953910	1932000	1667832		9952	18284	10043	28615	39251	37145	19882	24143	27409	85668	62916	162409	20702	51101	45440	58708
120	Glutamic m+3 (435,333)	19.723	349029	378060	382708	636756	467973	543270	571209	635250	577594	657488	738668	1036401	690679	691229	778796	1012269	988319	1118290	710443	656759	722419	1112515	1379754	1137735	886345	914275	1082314	1397078	1453395	1312372		25333	41140	21185	36235	54018	47641	56596	71918	82445	184565	140552	362253	55171	141336	123130	114914
121	Glutamic m+4 (436,334)	19.729	193281	157013	157780	285997	199188	227491	302807	332731	306688	492511	432156	591059	424711	429748	479984	759063	717171	813881	489252	456535	497833	992926	1223147	997104	1237646	1040026	1217968	1968071	1899053	1742762		12816	20522	10966	17320	24217	22608	26592	31605	36439	79767	61342	157967	25091	66102	57319	48275
122	Glutamic m+5 (437,335)	19.728	81171	55662	52945	83382	60987	69080	103388	116990	112539	174392	188738	213588	164861	167378	184193	333190	319067	356292	229955	209300	218890	630309	646366	617420	1045274	1020200	963225	1682065	1813546	1737570		131158	230063	119448	168086	226524	226698	204962	233169	282429	447190	340514	911906	176148	458820	395593	233105
123	Ornithine (474,417)	19.79	104	0	0	171	0	0	141	0	0	0	0	214	0	0	0	134	0	0	0	0	0	0	0	105	0	0	0	344	412	514		0	0	0	0	163	0	0	0	0	0	0	139	0	204	522	0
124	Ornithine M+1	0	0	0	0	0	0	0	0	0	0	0	0	0	0	0	0	0	0	0	0	0	0	0	0	0	0	0	0	215	189	0		0	0	0	0	0	0	0	0	0	0	0	0	0	0	163	0
125	Ornithine M+2	0	0	0	0	0	0	0	0	0	0	0	0	0	0	0	0	0	0	0	0	0	0	0	0	0	0	0	0	163	0	0		0	0	0	0	0	0	0	0	0	0	0	0	0	0	0	0
126	Ornithine M+3	0	0	0	0	0	0	0	0	0	0	0	0	0	0	0	0	0	0	0	0	0	0	0	0	0	0	0	0	0	0	0		0	0	0	0	0	0	0	0	0	0	0	0	0	0	0	0
127	Ornithine M+4	0	0	0	0	0	0	0	0	0	0	0	0	0	0	0	0	0	0	0	0	0	0	0	0	0	0	0	0	0	0	0		0	0	0	0	0	0	0	0	0	0	0	0	0	0	0	0
128	Ornithine M+5	0	0	0	0	0	0	0	0	0	0	0	0	0	0	0	0	0	0	0	0	0	0	0	0	0	0	0	0	0	0	0		0	0	0	0	0	0	0	0	0	0	0	0	0	0	0	0
129	Asparagine (417,302)	19.946	733	679	626	3284	1821	2598	741	489	466	2987	3630	3894	758	503	550	3286	2167	3418	932	973	557	3729	4012	3816	1565	1319	1093	13345	12831	15057		191	325	207	1822	2172	1775	353	215	249	1682	1974	3621	210	1195	1401	1503
130	Asparagine m+1 (418, 303)	20.003	309	228	0	1128	682	857	149	289	100	1290	1443	1587	165	0	164	1125	958	1134	344	180	133	1855	1613	1769	305	552	539	5612	5903	6482		14898	186	13568	529	746	509	22034	29507	20329	760	958	1460	25420	1268	1098	956
131	Asparagine m+2 (419,304)	0	0	0	0	541	324	248	102	151	179	946	1186	1290	289	0	0	1203	963	1072	0	350	107	1663	1400	1573	648	714	295	6401	7027	8264		4500	4815	5203	9893	483	285	7206	176	6393	777	818	1533	242	1055	1556	839
132	Asparagine m+3 (420,305)	0	0	0	0	340	0	298	0	0	0	342	115	371	0	0	0	727	330	522	116	0	0	855	1019	1152	103	511	551	5121	5709	6776		2489	2112	113	4633	225	3200	3272	4597	3058	531	507	686	4041	749	1094	516
133	Asparagine m+4 (421,306)	0	0	0	0	0	0	0	0	0	0	0	0	143	0	0	0	129	0	0	0	0	0	443	333	339	425	317	233	3473	4086	4650		259	569	369	527	704	679	479	432	268	1354	1357	2678	473	2030	2832	1246
134	Glyceraldahyde-3P (484,457)	0	0	0	0	0	0	0	0	0	0	0	0	0	0	0	167	0	0	0	0	0	0	0	0	0	0	0	111	0	0	100		0	2316	0	0	0	0	0	0	0	0	0	0	125	0	0	0
135	Glyceraldahyde-3P 485	0	0	0	0	0	0	0	0	0	0	0	0	0	0	0	0	0	0	0	0	0	0	0	0	0	135	0	0	0	0	0		0	823	0	0	0	0	0	0	0	0	0	0	0	0	0	0
136	Glyceraldahyde-3P (486)	0	0	0	0	0	0	0	0	0	0	0	0	0	0	0	0	103	0	0	108	140	0	0	0	0	0	0	0	0	0	0		0	601	0	0	0	0	0	0	0	0	0	0	0	0	0	0
137	Glyceraldahyde-3P 487	20.361	2059	1372	1580	1970	980	1384	2215	2111	1435	1004	1229	1083	126	123	264	2383	2033	972	240	233	2755	125	1795	2377	337	272	349	2385	252	285		0	0	0	0	0	0	0	0	0	0	0	0	0	0	0	0
138	Homocysteine (420,392)	0	0	0	0	0	0	0	0	0	0	260	101	241	0	0	124	156	0	198	184	0	170	222	429	411	440	610	633	106	444	343		0	0	0	0	0	237	0	0	0	101	119	298	0	0	0	0
139	Homocysteine M+1	0	0	0	0	235	0	0	0	0	0	0	0	0	285	0	132	0	0	0	258	0	0	101	239	0	0	175	118	189	249	106		0	0	169	0	137	0	121	201	206	364	449	185	216	0	0	214
140	Homocysteine M+2	0	0	0	0	0	0	121	0	0	0	0	0	0	0	0	0	0	0	142	0	0	0	0	282	174	100	112	0	0	0	114		0	0	0	0	0	0	0	0	0	0	123	0	0	0	178	0
141	Homocysteine M+3	0	0	0	0	0	0	0	0	0	0	0	0	0	0	0	0	0	0	0	0	0	0	0	0	0	0	0	0	0	0	0		0	0	0	0	0	0	0	0	0	0	0	0	0	0	0	0
142	Homocysteine M+4	0	0	0	0	0	0	0	0	0	0	0	0	0	0	0	0	0	0	0	0	0	0	0	0	0	0	0	0	0	0	0		0	0	0	0	0	0	0	0	0	0	0	0	0	0	0	0
143	DHAP #1 (484,452,383)	0	0	0	0	0	0	0	0	0	0	0	0	0	101	0	167	0	0	0	0	0	0	0	0	0	130	121	0	0	0	100		1706	2316	1318	930	1550	1479	2802	4008	3657	1256	1419	1613	3816	7462	8633	2442
144	DHAP#1 485	0	0	0	0	0	0	0	0	0	0	0	0	0	0	0	0	0	0	0	0	0	0	0	0	0	102	0	0	0	0	0		671	337	409	446	419	722	1034	1441	1098	481	561	581	1084	2560	2957	772
145	DHAP#1 486	0	0	0	0	0	0	0	0	0	0	0	0	0	0	0	129	103	0	0	162	140	0	0	0	0	160	111	0	0	0	0		177	567	0	0	178	152	395	295	539	222	350	207	524	1143	1260	159
146	DHAP#1 487	20.363	2340	1436	1736	2150	1163	1472	2335	2287	1517	1111	1339	1141	5150	3169	3902	2680	2242	972	4322	4200	2916	2062	2400	2722	5560	6605	4217	2534	3279	2395		0	0	0	0	0	0	125	0	0	0	0	0	0	452	165	0
147	DHAP#2 (484,526,309)	0	0	0	0	0	0	0	0	0	0	0	0	0	139	0	0	0	0	0	0	0	0	235	200	149	398	121	0	517	731	640		1148	1718	1156	636	1194	1142	2202	2595	2447	929	1323	1163	2857	5496	4856	1729
148	DHAP#2 485	0	0	0	0	0	0	0	0	0	0	0	0	0	0	0	0	0	0	0	0	0	0	0	0	0	0	0	0	352	461	261		678	605	0	198	319	454	520	695	1099	218	181	215	1126	2109	1975	367
149	DHAP#2 486	0	0	0	0	0	0	0	0	0	274	0	0	166	0	0	0	0	0	373	0	0	0	0	0	0	160	249	0	0	0	0		0	168	0	0	0	0	245	298	209	0	143	0	107	687	712	175
150	DHAP#2 487	20.529	1785	1064	1438	1278	592	1286	1575	1705	1110	1110	957	1065	3978	2401	3221	2165	1650	1088	3652	3191	2219	1326	1887	1712	4048	4546	3728	2187	2567	1780		0	0	0	0	0	0	0	0	0	0	0	0	0	133	195	0
151	Lysine (488,431)	20.637	487	390	201	555	219	689	301	313	404	428	543	781	342	355	626	454	204	476	359	307	358	383	472	729	716	908	672	1149	1405	1641		194	663	704	471	449	723	440	423	411	533	585	911	359	1030	1259	266
152	Lysine M+1	0	0	0	0	252	0	118	215	0	142	248	167	262	0	202	175	0	0	0	0	0	180	337	0	234	174	264	259	522	568	736		0	112	343	0	0	216	0	0	0	148	357	360	0	508	298	0
153	Lysine M+2	20.636	110	0	0	0	0	129	0	0	0	0	0	0	0	0	0	0	0	0	0	0	0	0	0	0	0	0	0	190	254	340		0	0	0	163	0	0	0	0	0	0	0	130	0	0	222	0
154	Lysine M+3	0	0	0	0	0	0	0	0	0	0	0	0	0	0	0	0	0	0	0	0	0	0	0	0	0	0	0	0	0	0	0		0	0	0	0	0	0	0	0	0	0	0	0	0	0	0	0
155	Lysine M+4	0	0	0	0	0	0	0	0	0	0	0	0	0	0	0	0	0	0	0	0	0	0	0	0	0	0	0	0	0	0	0		0	0	0	0	0	0	0	0	0	0	0	0	0	0	0	0
156	Lysine M+5	0	0	0	0	0	0	0	0	0	0	0	0	0	0	0	0	0	0	0	0	0	0	0	0	0	0	0	0	0	0	0		0	0	0	0	0	0	0	0	0	0	0	0	0	0	0	0
157	Lysine M+6	0	0	0	0	0	0	0	0	0	0	0	0	0	0	0	0	0	0	0	0	0	0	0	0	0	0	0	0	0	0	0		0	0	0	0	0	0	0	0	0	0	0	0	0	0	0	0
158	Glutamine (431,329)	20.984	2724655	2143938	2085848	3652328	2657905	3195706	2246026	2506157	2215774	3389303	3334944	4373979	1724604	1700044	2292543	2582729	1722788	1847544	1205536	1015000	1329204	2538585	2708752	2984635	240544	328633	168425	1568866	1718611	1313567		952	2129	1208	1528	2679	2102	1407	1011	1549	3925	2683	8022	976	1189	1234	1667
159	Glutamine +1 (432)	20.983	1029175	802887	782434	1381215	996767	1215710	844155	948948	832223	1280654	1263909	1642732	653091	636139	860023	969412	652145	690767	455891	382287	500477	969992	1032690	1133153	91868	126327	63381	606820	671924	506511		291	611	134	562	955	1170	782	611	876	1405	971	2861	0	767	524	617
160	Glutamine +2 (433)	20.983	469826	370473	365628	628779	457322	550711	396313	441658	395359	593505	587176	768485	314821	308119	418312	463145	309609	327841	235738	196535	260322	481383	509322	555893	72806	104355	55209	378976	451634	343331		107	218	0	0	428	291	122	206	490	764	557	1848	274	290	258	210
161	Glutamine +3 (434)	20.983	115189	89230	90067	152538	112335	135539	97639	108595	96439	146353	144039	187469	78955	75338	104830	120108	77768	84598	61148	51647	68327	129518	136879	153635	30491	43440	24232	142769	180812	139680		0	227	0	0	228	306	276	386	494	605	528	1771	516	708	501	209
162	Glutamine +4 (435)	20.983	28074	23115	21118	37423	27160	32163	25927	27969	25496	37130	37110	46998	22865	22366	30753	34059	21200	23437	21231	18494	23352	45493	49295	51894	23600	33822	19874	97941	135817	108912		856	2494	1181	1666	2664	2409	1848	1632	2288	3847	3082	9265	1505	1999	1491	1387
163	Glutamine +5 (436)	20.982	23061	12304	9676	7905	5923	8192	6071	7407	9153	9675	7822	10702	5021	5134	6842	7867	5575	5382	11992	7123	8505	15775	15944	16852	36748	29439	15123	62961	93678	77684		41945	75879	43636	61635	90989	86584	54778	57195	73378	122621	99202	269031	43784	54047	46919	48587
164	Histidine (440,482)	22.246	7413	5463	4334	7888	5408	7920	6349	5183	5617	7385	7598	8469	4530	4076	6807	5912	4389	4715	5323	5214	6038	8119	7910	7413	11102	13651	9750	23122	28062	29719		5035	7285	6152	7543	6207	8145	6121	6163	5756	7527	10468	12154	5707	41509	31369	4620
165	Histidine M+1	22.242	2609	2275	1344	2974	2196	3077	2436	2187	1967	3131	2655	3247	1933	1224	2475	2751	1357	1430	1754	1858	1976	2555	3042	3052	4696	6289	3825	8930	10688	11489		1737	2793	2086	3191	2495	3074	2498	1993	2190	2662	3840	4658	1568	15688	11980	2132
166	Histidine M+2	22.244	1306	874	470	1476	1092	1360	1190	707	812	1306	1238	1579	862	628	744	921	615	847	793	904	1039	706	1123	1476	2165	2595	1828	4194	4156	5458		783	1042	414	1077	917	1279	886	1295	768	1360	1618	1965	666	6781	5761	497
167	Histidine M+3	22.243	117	250	1826	280	219	318	278	370	0	4431	242	237	119	1441	319	218	1943	190	1327	102	168	167	475	389	478	757	261	1051	1476	1543		295	298	270	170	101	140	0	0	290	343	393	634	166	1467	1231	0
168	Histidine M+4	0	0	0	0	0	0	0	0	0	0	0	0	0	0	0	0	0	0	0	0	0	0	0	0	0	139	0	0	354	288	336		0	0	0	172	0	122	0	0	151	138	248	134	0	314	360	0
169	Histidine M+5	0	0	0	0	0	131	0	0	0	0	0	0	0	0	0	250	0	0	0	0	0	0	0	0	242	0	0	0	0	0	0		0	0	0	0	0	0	0	0	0	0	0	0	0	0	0	0
170	Histidine M+6	0	0	193	0	285	0	0	0	0	0	0	0	0	0	0	164	0	160	0	0	0	0	137	0	335	259	197	140	0	101	0		0	0	0	0	0	0	0	0	0	0	0	0	0	0	0	0
171	Citric (459,431)	22.431	176204	112411	153850	219561	154205	287884	85599	102852	97560	129676	128940	214440	74065	62079	91683	62019	35832	41437	29150	29167	32831	30463	34287	35684	18952	28438	17106	15310	22532	13483		82640	145282	97119	210823	191313	248135	45410	60808	67760	130204	144258	189895	24759	19563	14846	36519
172	Citric m+1 (460,432)	22.431	71280	46433	59721	89252	62645	116779	37877	45039	42853	59863	59510	101878	36870	29437	44639	34094	19995	23578	15294	16045	17449	18110	20085	20008	13460	20022	10480	11280	16621	12348		35491	60405	41852	83763	73648	99442	33576	43707	47560	82708	86530	116976	28164	19756	15432	39907
173	Citric m+2 (461,433)	22.431	157625	101621	135884	193810	124791	216702	119479	146586	138242	176002	175067	300138	153710	123800	191661	136419	76370	90787	92682	91779	104903	100360	115732	117961	106716	164247	97676	88626	142373	83982		38130	58292	41853	62499	59506	71297	59936	76938	85710	109873	116781	156698	47968	34857	27042	55126
174	Citric m+3 (462,434)	22.431	58562	38693	51900	70787	46066	82536	48685	58506	57729	75526	74896	131349	65242	54772	84292	67517	38586	45897	40805	39239	43951	48425	56675	59631	55825	87930	52888	51038	84744	51282		31743	43969	33071	33123	34297	38110	47010	59241	69752	68986	74671	96834	39766	30113	22928	35444
175	Citric m+4 (463,435)	22.431	37344	23557	32000	46775	30684	49086	38279	48042	45638	64446	63405	105460	60003	50528	78067	70341	39450	46486	41008	42019	45652	64233	70728	71072	82499	127574	78279	80434	144648	88761		119094	183595	133657	123525	123339	143150	155013	192082	214979	200347	210345	290861	120898	88537	67425	84425
176	Citric m+5 (464,436)	22.431	14011	8337	11334	16272	11033	17942	17195	19631	19586	27401	27542	46390	29441	23091	37190	37304	21941	26276	24539	23993	25193	41210	45829	44739	83858	135715	83350	80768	149588	97559		59218	94858	67124	60071	60831	73447	72998	89024	105188	88735	93441	129755	55693	41753	31776	37359
177	Citric m+6 (465, 437)	22.43	5315	3139	4615	6343	3711	6563	6844	8090	8761	10446	11401	20605	13063	11339	17325	18229	9406	11342	11137	10626	12015	22553	25899	25027	52644	86266	55051	60285	126184	82670		28887	45575	33089	27944	28115	32646	35428	46582	49550	43717	45247	61677	28849	21159	16496	18284
178	3-Pglycerate (585,383,627)	22.472	111	0	0	0	0	0	0	0	0	0	0	0	0	0	0	0	0	0	0	0	0	0	0	0	104	0	0	0	0	0		1527	1892	1329	984	881	1222	1803	2140	1509	996	1324	1246	1863	1612	1645	1383
179	3P-Glycerate 586	0	0	0	0	0	0	0	0	0	0	0	0	0	0	0	0	0	0	0	0	0	0	0	0	0	0	0	0	0	0	0		478	777	489	336	434	634	616	322	747	502	597	658	1058	859	756	625
180	3P-Glycerate 587	22.332	151	0	0	0	131	268	0	166	0	195	161	469	0	205	117	309	0	107	0	0	0	232	138	234	140	0	133	119	134	271		355	385	230	138	188	189	290	211	299	211	322	154	514	362	333	266
181	3P-glycerate 588	22.478	2031	1415	1259	994	785	1426	1867	1756	1670	670	827	1320	1761	1972	2418	1365	1269	841	1270	1591	1145	690	1039	1553	2210	2707	1412	1282	1362	1036		0	0	0	0	0	0	0	0	0	0	0	0	0	123	0	0
182	Isocitric (459,431)	0	0	0	0	123	133	323	108	0	0	0	137	152	0	0	0	0	0	0	0	0	0	0	0	0	0	0	0	0	0	0		0	0	0	0	0	0	0	0	0	0	148	0	0	0	0	0
183	Isocitric m+1 (460,432)	22.614	282	0	323	965	0	1455	405	210	436	109	1286	1149	571	174	237	281	316	582	258	322	234	607	480	446	329	0	106	154	135	346		0	0	0	826	704	441	0	247	118	323	226	295	0	0	0	120
184	Isocitric m+2 (461,433)	22.619	183	0	0	175	110	652	0	0	0	123	690	273	354	0	0	135	0	257	0	224	0	153	452	108	0	298	0	0	0	0		0	0	0	347	306	139	132	304	128	278	189	0	0	0	0	0
185	Isocitric m+3 (462,434)	22.622	208	0	0	546	0	638	239	0	0	0	802	557	213	0	0	0	164	352	0	200	0	222	257	301	374	450	165	406	204	407		239	101	245	624	727	418	568	831	466	912	580	817	479	0	0	435
186	Isocitric m+4 (463,435)	0	0	0	0	0	0	0	0	0	0	0	308	204	0	0	0	0	0	0	0	0	0	0	0	103	0	101	0	177	0	172		204	0	191	233	294	135	164	396	299	178	145	321	248	0	0	231
187	Isocitric m+5 (464,436)	0	0	0	0	0	0	0	0	0	0	0	0	0	0	0	0	0	0	0	0	0	0	0	137	0	0	0	0	0	0	130		0	0	0	109	145	0	0	335	0	0	208	279	119	0	0	0
188	Isocitric m+6 (465, 437)	0	0	0	0	0	0	0	0	0	0	0	0	0	0	0	0	0	0	0	0	0	0	0	0	0	0	0	0	0	147	0		0	0	0	0	0	0	0	0	0	0	0	0	174	0	0	0
189	Tyrosine (466,438)	22.651	108898	74974	94123	170799	78815	137212	80968	93910	90319	148927	126794	190187	89705	74128	129444	119070	56752	75687	76907	69799	98630	148591	171172	161379	247468	356988	299296	546051	828981	784456		72873	95701	85704	85065	96537	102586	77442	114685	110384	122481	129647	297620	58133	102851	148015	73114
190	Tyrosine M+1	22.651	43491	30848	37467	69774	30597	55416	34607	38632	38913	63028	52701	79100	37051	30403	53997	48279	24875	30123	32676	28338	41026	61959	68133	68940	100819	149534	117799	221338	337915	313291		28477	39273	35100	34993	39371	41364	31405	46328	45635	51414	52234	120920	24322	42232	61631	29033
191	Tyrosine M+2	22.651	19763	12264	17857	30618	13853	26285	14647	17045	17252	27411	23738	34197	16855	13224	24195	21576	9979	13688	15027	13180	18246	26875	31808	31581	45259	65479	54771	105518	150724	144597		13523	17061	14818	16574	17828	18532	15456	21353	21519	24499	23290	51642	11052	20099	27984	13118
192	Tyrosine M+3	22.649	5773	4400	4811	8891	4075	7846	4353	4811	5419	7819	6622	9881	4252	3866	6638	5477	2875	3621	3604	3622	4165	7699	8181	8074	11698	17616	14475	25168	39754	37953		3761	4700	3856	4335	5024	5316	4101	5199	4898	6136	6857	14454	2617	5417	7386	3398
193	Tyrsoine M+4	22.65	1233	820	1438	2053	1055	2063	956	957	1568	2205	1522	2896	1488	948	1567	1056	1005	1121	860	820	1562	1711	1924	1946	2634	4308	3424	6559	9904	9601		1232	1264	1097	1162	1447	1423	895	1319	1596	1306	1686	3774	811	1210	1579	623
194	Tyrosine M+5	22.647	343	398	401	690	426	812	368	180	510	681	916	677	219	219	338	203	0	263	273	240	0	436	272	481	605	1081	636	1587	1891	1818		149	429	139	177	290	305	139	278	129	311	348	1031	143	151	488	187
195	Tyrosine M+6	0	0	0	0	0	0	102	0	0	0	137	0	212	0	0	0	0	0	0	0	0	0	0	0	216	100	0	156	286	302	566		0	0	0	135	0	172	0	258	0	247	291	359	0	0	0	0
196	Tyrosine M+7	0	0	0	0	0	0	0	0	0	0	0	0	0	0	0	0	0	0	0	0	0	0	0	0	0	0	0	0	0	0	0		0	0	0	0	0	0	0	0	0	0	0	0	0	0	0	0
197	Tyrosine M+8	0	0	0	0	0	0	0	0	0	0	0	0	0	0	0	0	0	0	0	0	0	0	0	0	0	0	0	0	0	0	0		0	0	0	0	0	0	0	0	0	0	0	0	0	0	0	0
198	Tyrosine M+9	0	0	0	0	0	0	0	0	0	0	0	0	0	0	0	0	0	0	0	0	0	0	0	0	0	0	0	0	0	0	0		0	0	0	0	0	0	0	0	0	0	0	0	0	0	0	0
199	Tryptophan (375,302)	22.967	19739	267	243	168	0	255	168	201	271	317	238	479	215	120	188	339	0	0	0	105	0	100	151	142	273	412	354	142	242	301		1092	1532	2457	1605	969	1390	1247	1077	1460	1412	1929	1771	662	0	0	1039
200	Tryptophan M+1	22.964	7768	0	0	0	0	0	0	0	0	0	0	139	0	0	0	0	0	0	0	0	0	0	0	0	0	210	0	0	0	0		222	478	745	338	294	408	191	222	271	477	460	576	370	0	0	310
201	Tryptophan M+2	22.96	5717	0	0	0	0	0	118	0	0	0	0	0	0	0	0	0	0	0	0	0	0	0	0	0	0	0	0	0	0	0		0	104	224	124	0	138	0	0	103	128	0	307	131	0	0	0
202	Tryptophan M+3	22.956	42116	588	906	538	494	1061	537	795	950	834	1013	2195	943	347	1309	470	392	887	597	340	1159	797	1308	1528	228	239	224	515	572	125		0	0	0	0	0	0	0	0	0	0	0	0	0	0	0	0
203	Tryptophan M+4	22.956	13968	1763	1855	1688	1404	3187	1412	1870	1726	2248	2494	4361	1730	1118	2461	2634	775	1670	466	947	2286	1883	2938	2858	419	793	588	450	1250	898		0	0	0	0	0	0	0	0	0	0	0	0	0	0	0	0
204	Tryptophan M+5	22.956	8909	304	614	434	218	850	629	511	428	410	646	1305	367	233	718	583	253	497	260	201	798	454	183	904	0	137	0	232	311	0		0	0	0	0	0	0	0	0	0	0	0	0	0	0	0	0
205	Tryptophan M+6	22.956	2347	0	170	0	111	272	124	220	0	183	175	462	178	0	0	165	125	0	0	134	288	194	202	486	0	0	0	0	0	0		0	0	0	0	0	0	0	0	0	0	0	0	0	0	0	0
206	Tryptophan M+7	22.955	907	0	0	0	0	0	0	0	0	0	0	0	0	0	0	0	0	0	0	0	0	0	183	0	0	0	0	0	0	0		0	0	0	0	0	0	0	0	0	0	0	0	0	0	0	0
207	Tryptophan M+8	22.956	4926	613	442	707	643	825	397	306	522	601	756	588	396	502	458	691	661	234	808	522	245	535	1216	1369	382	507	325	304	263	990		1005	805	534	643	445	1420	648	545	465	815	1162	538	562	355	0	444
208	Trypophan M+9	22.962	2231	233	441	257	526	1070	300	605	344	465	350	231	494	201	375	341	150	123	248	118	608	198	350	322	553	276	371	189	111	298		242	376	402	520	331	447	618	252	469	690	206	221	237	183	660	391
209	Tryptophan M+10	22.951	761	263	169	150	0	322	391	192	310	450	328	171	304	377	353	108	100	177	133	288	274	288	697	143	338	212	180	349	165	292		229	179	127	614	159	293	185	231	234	277	241	180	211	172	378	0
210	Tryptophan M+11	22.959	1165	0	0	132	0	150	147	0	0	0	0	107	0	0	149	0	0	0	0	0	0	0	138	101	0	0	0	0	0	0		0	0	0	231	0	0	0	0	0	187	186	161	0	0	0	153
211	2-hydroxyglutaric (433,245)	0	0	0	0	0	0	0	0	0	0	0	0	0	0	0	0	0	0	0	0	0	0	0	0	0	0	0	0	0	0	0		0	0	0	0	0	0	0	0	0	0	0	0	0	0	0	0
212	Cis-aconitic (459,327)	20.655	2509	2192	2420	3380	205	3687	1304	1810	1526	2102	1658	2763	112	1124	1581	1094	601	1054	495	573	328	552	678	837	352	739	231	329	130	172		1174	1949	1398	2980	1724	2486	442	980	710	1038	1094	1840	380	273	337	856
213	Cis-aconitic +1	20.657	872	863	916	1212	1013	1387	555	639	658	461	789	1249	2438	1908	1361	698	156	794	239	203	381	304	309	437	172	203	0	0	185	108		294	721	528	901	689	810	543	579	336	662	1063	821	1099	271	331	702
214	Cis-aconitic +2	20.654	2014	1452	1636	1946	1799	2453	1730	1961	1621	1832	1808	3144	2895	2330	3481	1805	1242	1278	1803	1361	1969	1425	1822	1660	1698	2099	949	1084	115	1344		674	336	372	1109	188	535	826	807	770	826	1136	1473	930	498	579	820
215	Cis-aconitic +3	20.654	717	478	677	774	515	852	625	803	808	732	677	1382	1158	872	1288	1106	302	474	581	461	307	703	796	877	753	1016	651	627	908	562		156	407	161	279	221	449	516	474	537	337	320	768	266	230	617	154
216	Cis-aconitic +4	20.654	457	242	171	558	234	321	481	532	454	563	485	1096	759	864	1205	723	640	721	804	750	742	1026	879	995	1074	1658	1003	1054	1586	1400		1091	1798	1845	221	1377	1286	1714	1870	1744	1408	2124	138	1737	119	1253	1321
217	Cis-Aconitic +5	20.65	133	0	0	0	0	124	0	257	139	161	424	540	366	304	347	463	0	407	378	302	165	359	565	707	1242	1375	914	852	1986	1282		809	1178	934	752	784	661	1017	1071	1235	860	1232	1336	656	537	860	424
218	Cis-aconitic +6	0	0	0	0	0	0	0	0	0	0	0	0	0	0	0	188	217	0	0	0	0	0	228	203	185	243	878	524	704	1348	1245		145	282	361	296	348	259	571	307	454	289	436	637	278	282	361	125
219	Cystine (639,537)	0	0	0	0	0	0	0	0	0	0	0	0	0	0	0	0	0	0	0	0	0	0	0	0	0	0	0	0	0	0	0		0	0	0	0	0	0	0	0	0	0	0	0	0	0	0	0
220	Cystine M+1	0	0	0	0	0	0	0	0	0	0	0	0	0	0	0	0	0	0	0	0	0	0	0	0	0	0	0	0	0	0	0		0	0	0	0	0	0	0	0	0	0	0	0	0	0	0	0
221	Cystine M+2	0	0	0	0	0	0	0	0	0	0	0	0	0	0	0	0	0	0	0	0	0	0	0	0	0	0	0	0	0	0	0		0	0	0	0	0	0	0	0	0	0	0	0	0	0	0	0
222	Cystine M+3	0	0	0	0	0	0	0	0	0	0	0	0	0	0	0	0	0	0	0	0	0	0	0	0	0	0	0	0	0	0	0		0	0	0	0	0	0	0	0	0	0	0	0	0	0	0	0
223	Cystine M+4	0	0	0	0	0	0	0	0	0	0	0	0	0	0	0	0	0	0	0	0	0	0	0	0	0	0	0	0	0	0	0		0	0	0	0	0	0	0	0	0	0	0	0	0	0	0	0
224	Cystine M+5	0	0	0	0	0	0	0	0	0	0	0	0	0	0	0	0	0	0	0	0	0	0	0	0	0	0	0	0	0	0	0		0	0	0	0	0	0	0	0	0	0	0	0	0	0	0	0
225	Homocystine (362_	0	0	0	0	0	0	0	0	0	0	0	0	0	0	0	0	0	0	0	0	0	0	0	0	0	0	0	0	0	0	0		0	0	0	0	0	0	0	0	0	0	0	0	0	0	0	0
226	GABA m+0 (274,331)	14.831	15546	10586	14227	68170	39039	55095	8760	9139	9821	42406	52286	184	8067	7042	8945	40406	22505	36471	5272	4481	5094	29557	36447	33661	14989	15213	13091	89263	102944	82898		11883	14669	10819	106	43217	202	10037	11584	12580	45712	50738	159	5860	8006	11312	34781
227	GABA m+1	14.831	4050	2870	3371	17104	9192	12834	2432	2544	1961	9621	12693	16652	2135	1561	2164	9425	5788	8766	1152	1015	1112	7513	8933	7923	3770	4654	2904	187	26385	21284		2540	3506	2149	11604	10089	132	2785	2923	3201	10615	11782	16183	1486	2391	287	8913
228	GABA m+2	14.83	1226	956	1301	6652	3506	4995	742	858	984	4229	5076	7071	925	803	894	3987	2581	3593	486	573	575	3585	4100	3578	2245	2137	1984	12212	14364	11576		1311	1455	948	4854	3978	3893	917	1205	1152	5117	4929	6135	602	1705	1365	3712
229	GABA m+3	14.89	197	0	155	1075	348	971	109	0	166	492	934	1120	181	186	125	607	313	570	0	194	128	581	969	762	723	811	775	3774	4511	3473		273	283	149	897	724	604	302	434	299	564	849	986	176	403	631	666
230	GABA m+4	0	0	0	0	312	0	0	0	0	0	0	0	0	0	0	0	142	232	0	0	0	0	125	0	0	231	496	278	1549	2297	1938		143	106	0	0	0	0	116	334	458	243	396	381	397	1319	1092	533
231	2-P-Glycerol (571,383)	21.767	5061	6039	2760	11059	3826	5971	5406	6440	4753	4962	6071	10950	5928	4879	10899	6785	4381	7040	4988	5294	4398	9323	7670	8161	7361	7903	3879	7017	7621	5441		4179	9176	3744	5757	3916	9582	4755	5474	7333	11927	6819	15605	11492	92366	142	10360
232	2-P-Glycerol (M+1)	21.766	2294	2291	1301	5244	1648	2574	3160	2379	2321	2418	2779	4835	2594	1948	5157	2874	2298	3328	2411	2418	2074	4343	3601	4361	3046	3662	1603	3146	3531	1855		1717	4127	1479	2441	1887	4465	2317	2867	3170	5415	3264	7165	5269	43594	37637	4806
233	2-P-Glycerol (M+2)	21.765	1044	1356	618	2524	847	1570	1365	1586	1087	1066	1411	3028	1245	1108	2437	1616	1178	1608	1495	1347	1016	2264	2294	2244	2042	1921	1507	1792	2364	1274		877	2311	856	899	992	2591	1168	1453	1201	2539	1556	3758	2503	22789	19724	2627
234	2-P-Glycerol (M+3)	21.762	872	712	378	1115	308	664	1305	1411	1078	726	964	1404	1272	1091	2171	1865	1161	2007	2245	2483	2098	4864	4700	5088	8658	9766	6020	9911	11466	6808		119	539	290	148	182	612	567	328	486	892	385	991	595	6819	5876	706
235	3-P-Glycerol (571,383)	22.118	7957	7682	5411	11382	6493	9036	9496	8825	7225	8589	7967	13984	9272	7825	14518	10261	6127	8604	8051	7479	7468	11994	10414	14003	10439	13304	6145	9132	11253	8354		6544	12601	6735	9036	6041	12735	9816	8666	10855	15609	12386	18399	16559	41939	39647	13669
236	3-P-Glycerol (M+1)	22.12	3807	3524	2302	5127	3004	4153	4413	3815	3768	3286	3140	6952	4273	3514	6659	4825	2809	4091	3644	3281	3325	5805	4980	6938	4801	6243	2905	4034	4609	3844		2865	5956	2983	3217	2824	6192	4155	3443	4578	6774	5774	8058	7737	18938	17897	6628
237	3-P-Glycerol (M+2)	22.118	1964	1782	1337	2659	1410	2056	2735	2324	1824	1998	2200	3180	2378	2005	3353	2147	1501	1768	2018	2164	1843	3741	2858	3871	3057	3784	1983	2560	3122	2179		1783	2766	1968	2148	1134	2784	2488	1957	2484	3516	3643	4070	3892	10073	10188	3326
238	3-P-glycerol (M+3)	22.12	1707	1202	849	1129	723	1109	1789	1993	1926	1108	1253	2333	2005	2075	3444	3214	1982	2782	4463	4368	4890	8461	10110	10870	15032	19459	10013	13593	18092	14660		433	1050	325	794	384	896	481	567	611	1101	908	1169	1317	3500	3053	918
Cell counts for normalisation:
	live count 1	live count 2		average		overall average		relative cell numbers (normalisation values)
0mM 1	5510000	5950000		5730000
0mM 2	6060000	6470000		6265000
0mM 3	6090000	6540000		6315000		6.10333e+06		0.899533
4mM 1	6510000	7230000		6870000
4mM 2	7310000	6820000		7065000
4mM 3	6820000	6020000		6420000		6785000		1
[truncated: 15 more columns]
