# Supplementary material for: Aspirin reprogrammes colorectal cancer cell metabolism and sensitises to glutaminase inhibition
Source: Cancer Metab. 2023 Oct 19;11:18. doi: 10.1186/s40170-023-00318-y (PMC10588174; doi:10.1186/s40170-023-00318-y)
Supplement: Supplementary file 2 — Additional file 2: Table S1. Metabolomics Data. Table S2. Proteomics Data. Table S3. Uncropped western scans [file 40170_2023_318_MOESM2_ESM.zip › Holt et al_Proteomics_Data S2.xlsx]

## Sheet: All
Protein Accession					ID/Quan Metrics				Protein Info			Stats												Normalised Abundances (Log2)									Normalised Abundances									Abundance	Abundance	Abundance	Abundance	Abundance	Abundance	Abundance	Abundance
Original Accession	Best Accession	Protein names	Status	Annotation Score	Protein FDR Confidence	# Peptides	# PSMs	# Unique Peptides	# AAs	Coverage	MW (kDa)	2mM/0mM				4mM/0mM				4mM/2mM				0mM LT1			2mM LT1			4mM LT1			0mM LT1			2mM LT1			4mM LT1			0mM LT1	2mM LT1	4mM LT1	0mM LT2	2mM LT2	4mM LT2	0mM LT3	2mM LT3
												Reps	LogFC	T.Test	FDR	Reps	LogFC	T.Test	FDR	Reps	LogFC	T.Test	FDR	126	128C	130N	127N	129N	130C	127C	129C	131	126	128C	130N	127N	129N	130C	127C	129C	131	126	127N	127C	128C	129N	129C	130N	130C
Accession	BestAccession	Protein.names	Status	annotationScore	Protein.FDR.Confidence	X..Peptides	X..PSMs	X..Unique.Peptides	X..AAs	Coverage	MW..kDa.	Column1	Column2	Column3	Column4	Column5	Column6	Column7	Column8	Column9	Column10	Column11	Column12	Log2_Abundances..Normalized...F1..126..Sample..0mM.LT1	Log2_Abundances..Normalized...F1..128C..Sample..0mM.LT2	Log2_Abundances..Normalized...F1..130N..Sample..0mM.LT3	Log2_Abundances..Normalized...F1..127N..Sample..2mM.LT1	Log2_Abundances..Normalized...F1..129N..Sample..2mM.LT2	Log2_Abundances..Normalized...F1..130C..Sample..2mM.LT3	Log2_Abundances..Normalized...F1..127C..Sample..4mM.LT1	Log2_Abundances..Normalized...F1..129C..Sample..4mM.LT2	Log2_Abundances..Normalized...F1..131..Sample..4mM.LT3	Abundances..Normalized...F1..126..Sample..0mM.LT1	Abundances..Normalized...F1..128C..Sample..0mM.LT2	Abundances..Normalized...F1..130N..Sample..0mM.LT3	Abundances..Normalized...F1..127N..Sample..2mM.LT1	Abundances..Normalized...F1..129N..Sample..2mM.LT2	Abundances..Normalized...F1..130C..Sample..2mM.LT3	Abundances..Normalized...F1..127C..Sample..4mM.LT1	Abundances..Normalized...F1..129C..Sample..4mM.LT2	Abundances..Normalized...F1..131..Sample..4mM.LT3	Abundance..F1..126..Sample..0mM.LT1	Abundance..F1..127N..Sample..2mM.LT1	Abundance..F1..127C..Sample..4mM.LT1	Abundance..F1..128C..Sample..0mM.LT2	Abundance..F1..129N..Sample..2mM.LT2	Abundance..F1..129C..Sample..4mM.LT2	Abundance..F1..130N..Sample..0mM.LT3	Abundance..F1..130C..Sample..2mM.LT3
Q9C0C9	Q9C0C9	(E3-independent) E2 ubiquitin-conjugating enzyme (EC 2.3.2.24) (E2/E3 hybrid ubiquitin-protein ligase UBE2O) (Ubiquitin carrier protein O) (Ubiquitin-conjugating enzyme E2 O) (Ubiquitin-conjugating enzyme E2 of 230 kDa) (Ubiquitin-conjugating enzyme E2-230K) (Ubiquitin-protein ligase O)	reviewed	5	High	39	50	39	1292	36.3777	141.2	3 v 3	0.0737323	0.196836	0.387202	3 v 3	-0.134157	0.134413	0.219845	3 v 3	-0.207889	0.0603283	0.165614	11.136	11.2712	11.181	11.2917	11.2742	11.2435	11.0206	11.1747	10.9904	2250.5	2471.5	2321.7	2506.9	2476.7	2424.5	2077.5	2311.6	2034.4	1973.9	1953.3	1736.6	2375.2	2380.2	2311.6	2180.9	2106.2
Q8TB40	Q8TB40	(Lyso)-N-acylphosphatidylethanolamine lipase (EC 3.1.1.-) (Alpha/beta hydrolase domain-containing protein 4) (Abhydrolase domain-containing protein 4) (Alpha/beta-hydrolase 4)	reviewed	5	Medium	1	1	1	342	2.92398	38.8	3 v 3	0.229034	0.283797	0.475269	3 v 3	0.881013	0.0191944	0.0622233	3 v 3	0.651979	0.0284471	0.111164	4.32912	3.85798	4.04439	4.1375	4.54844	4.23266	4.96347	5.00899	4.90207	20.1	14.5	16.5	17.6	23.4	18.8	31.2	32.2	29.9	17.7	13.7	26	13.9	22.5	32.2	15.5	16.4
O14874	O14874	[3-methyl-2-oxobutanoate dehydrogenase [lipoamide]] kinase, mitochondrial (EC 2.7.11.4) (Branched-chain alpha-ketoacid dehydrogenase kinase) (BCKD-kinase) (BCKDHKIN)	reviewed	5	Medium	1	1	1	412	2.18447	46.3	3 v 3	0.521457	0.0301979	0.150606	3 v 3	0.822031	0.0127667	0.0496108	3 v 3	0.300575	0.105667	0.230955	3.66676	3.67807	3.33628	4.20163	4.18587	3.85798	4.32193	4.43296	4.39232	12.7	12.8	10.1	18.4	18.2	14.5	20	21.6	21	11.1	14.3	16.7	12.3	17.5	21.6	9.4	12.6
Q8TDZ2	Q8TDZ2	[F-actin]-monooxygenase MICAL1 (EC 1.14.13.225) (Molecule interacting with CasL protein 1) (MICAL-1) (NEDD9-interacting protein with calponin homology and LIM domains)	reviewed	5	High	21	23	21	1067	18.0881	117.8	3 v 3	0.194827	0.0593074	0.203777	3 v 3	-0.00990581	0.778655	0.833188	3 v 3	-0.204733	0.0508498	0.151564	8.54071	8.51452	8.46638	8.81442	8.64962	8.64205	8.50184	8.45245	8.53761	372.4	365.7	353.7	450.2	401.6	399.5	362.5	350.3	371.6	326.7	350.8	303	351.5	386	350.3	332.2	347.1
O94851	O94851	[F-actin]-monooxygenase MICAL2 (EC 1.14.13.225) (Molecule interacting with CasL protein 2) (MICAL-2)	reviewed	5	High	4	4	4	1124	3.02491	126.6	3 v 3	-0.531563	0.149703	0.333987	3 v 3	-0.769386	0.0447492	0.103393	3 v 3	-0.237823	0.499057	0.630577	4.7866	4.56071	4.42626	4.3505	3.57289	4.2555	4.20163	3.49825	3.76553	27.6	23.6	21.5	20.4	11.9	19.1	18.4	11.3	13.6	24.2	15.9	15.4	22.6	11.4	11.3	20.2	16.6
E9PP85	E9PP85	[F-actin]-monooxygenase MICAL3	unreviewed	1	High	4	4	1	335	10.1493	37.8	0 v 0				0 v 0				0 v 0													NA	NA	NA	NA	NA	NA	NA	NA	NA	NA	NA	NA	NA	NA	NA	NA	NA
Q7RTP6	Q7RTP6	[F-actin]-monooxygenase MICAL3 (EC 1.14.13.225) (Molecule interacting with CasL protein 3) (MICAL-3)	reviewed	5	High	22	23	18	2002	11.0889	224.2	3 v 3	0.166441	0.0989427	0.26758	3 v 3	0.523603	0.00334597	0.02596	3 v 3	0.357163	0.00514813	0.0523663	8.61912	8.44626	8.43463	8.74886	8.66888	8.58158	9.09064	9.01959	8.96058	393.2	348.8	346	430.2	407	383.1	545.2	519	498.2	344.9	335.2	455.7	335.2	391.1	519	325	332.8
Q15118	Q15118	[Pyruvate dehydrogenase (acetyl-transferring)] kinase isozyme 1, mitochondrial (EC 2.7.11.2) (Pyruvate dehydrogenase kinase isoform 1) (PDH kinase 1)	reviewed	5	High	8	11	7	436	19.7248	49.2	3 v 3	-0.707333	0.0032872	0.066814	3 v 3	-1.18573	0.00158911	0.0187772	3 v 3	-0.478393	0.00274356	0.0433252	8.99209	9.05799	8.79019	8.22497	8.33494	8.15836	7.77545	7.69836	7.80929	509.2	533	442.7	299.2	322.9	285.7	219.1	207.7	224.3	446.6	233.1	183.1	512.3	310.3	207.7	415.8	248.2
Q15119	Q15119	[Pyruvate dehydrogenase (acetyl-transferring)] kinase isozyme 2, mitochondrial (EC 2.7.11.2) (Pyruvate dehydrogenase kinase isoform 2) (PDH kinase 2) (PDKII)	reviewed	5	High	3	3	1	407	7.37101	46.1	3 v 3	0.32692	0.188668	0.379372	3 v 3	-0.0379018	0.878087	0.90994	3 v 3	-0.364822	0.128291	0.261421	4.09592	3.52356	3.66676	4.14568	3.93546	4.18587	3.7761	3.43296	3.96347	17.1	11.5	12.7	17.7	15.3	18.2	13.7	10.8	15.6	15	13.8	11.5	11.1	14.7	10.8	11.9	15.8
Q15120	Q15120	[Pyruvate dehydrogenase (acetyl-transferring)] kinase isozyme 3, mitochondrial (EC 2.7.11.2) (Pyruvate dehydrogenase kinase isoform 3)	reviewed	5	High	6	8	5	406	16.9951	46.9	3 v 3	0.152034	0.270606	0.463186	3 v 3	-0.388986	0.236064	0.334937	3 v 3	-0.54102	0.148411	0.285488	7.58796	7.30012	7.27146	7.55075	7.54921	7.5157	7.25644	6.52669	7.20945	192.4	157.6	154.5	187.5	187.3	183	152.9	92.2	148	168.8	146.1	127.8	151.4	180	92.2	145.1	159
A0A024R9C0	Q9P0J1	[Pyruvate dehydrogenase [acetyl-transferring]]-phosphatase 1, mitochondrial (PDP 1) (EC 3.1.3.43) (Protein phosphatase 2C) (Pyruvate dehydrogenase phosphatase catalytic subunit 1) (PDPC 1)	reviewed	5	High	13	16	13	537	31.2849	61	3 v 3	0.613094	0.0023355	0.0595582	3 v 3	1.12763	0.029645	0.0802298	3 v 3	0.514533	0.138955	0.274197	8.18686	8.35535	8.296	8.85237	8.92214	8.90298	9.08295	9.32148	9.81666	291.4	327.5	314.3	462.2	485.1	478.7	542.3	639.8	901.8	255.6	360.1	453.3	314.7	466.2	639.8	295.3	415.9
Q9BV57	Q9BV57	1,2-dihydroxy-3-keto-5-methylthiopentene dioxygenase (EC 1.13.11.54) (Acireductone dioxygenase (Fe(2+)-requiring)) (ARD) (Fe-ARD) (Membrane-type 1 matrix metalloproteinase cytoplasmic tail-binding protein 1) (MTCBP-1) (Submergence-induced protein-like factor) (Sip-L)	reviewed	5	High	12	19	12	179	68.1564	21.5	3 v 3	0.0418105	0.441391	0.622238	3 v 3	0.118502	0.30285	0.405321	3 v 3	0.0766914	0.482822	0.616213	9.82177	9.88218	9.91767	9.89254	9.99266	9.86186	9.82018	10.093	10.0639	905	943.7	967.2	950.5	1018.8	930.5	904	1092.2	1070.4	793.8	740.6	755.7	907	979.1	1092.2	908.6	808.4
Q04446	Q04446	1,4-alpha-glucan-branching enzyme (EC 2.4.1.18) (Brancher enzyme) (Glycogen-branching enzyme)	reviewed	5	High	21	28	21	702	32.906	80.4	3 v 3	-0.153707	0.108628	0.2806	3 v 3	-0.252639	0.030234	0.0810588	3 v 3	-0.098932	0.050852	0.151564	10.9673	10.771	10.8747	10.7073	10.7058	10.7388	10.6432	10.647	10.5648	2002.1	1747.4	1877.6	1671.9	1670.2	1708.8	1599.3	1603.5	1514.7	1756.1	1302.7	1336.9	1679.3	1605.1	1603.5	1763.7	1484.5
P61604	P61604	10 kDa heat shock protein, mitochondrial (Hsp10) (10 kDa chaperonin) (Chaperonin 10) (CPN10) (Early-pregnancy factor) (EPF)	reviewed	5	High	19	89	9	102	93.1373	10.9	3 v 3	0.137182	0.0701501	0.222475	3 v 3	0.278574	0.0133597	0.0510093	3 v 3	0.141392	0.00390841	0.0474611	12.7765	12.6978	12.6283	12.8709	12.8248	12.8186	13.0032	12.9883	12.9468	7016.2	6644	6331.5	7490.6	7255	7223.9	8210.4	8125.8	7895.6	6154	5836.4	6863.2	6385	6972.3	8125.8	5947.5	6275.7
Q15029	Q15029	116 kDa U5 small nuclear ribonucleoprotein component (Elongation factor Tu GTP-binding domain-containing protein 2) (SNU114 homolog) (hSNU114) (U5 snRNP-specific protein, 116 kDa) (U5-116 kDa)	reviewed	5	High	41	61	39	972	48.251	109.4	3 v 3	-0.0467378	0.608124	0.754061	3 v 3	-0.0718656	0.556159	0.645706	3 v 3	-0.0251277	0.833461	0.88877	11.3606	11.1627	11.2173	11.2646	11.0804	11.2554	11.0026	11.3223	11.2001	2629.6	2292.5	2380.9	2460.3	2165.3	2444.7	2051.7	2560.7	2352.7	2306.5	1917	1715.1	2203.2	2081	2560.7	2236.5	2123.8
A6NJ78	A6NJ78	12S rRNA N4-methylcytidine (m4C) methyltransferase (12S rRNA m4C methyltransferase) (EC 2.1.1.-) (Methyltransferase 5 domain-containing protein 1) (Methyltransferase-like protein 15)	reviewed	5	High	4	4	4	407	13.0221	46.1	3 v 3	0.309425	0.0480612	0.185191	3 v 3	-0.0850246	0.457615	0.556876	3 v 3	-0.39445	0.0322812	0.119271	5.91886	5.89966	5.97499	6.37504	6.24031	6.10643	5.71425	5.79961	6.02459	60.5	59.7	62.9	83	75.6	68.9	52.5	55.7	65.1	53	64.7	43.9	57.4	72.6	55.7	59.1	59.9
V9HWC4	Q9NRX4	14 kDa phosphohistidine phosphatase (EC 3.9.1.3) (Phosphohistidine phosphatase 1) (PHPT1) (Protein histidine phosphatase) (PHP) (Protein janus-A homolog)	reviewed	5	High	9	17	9	125	53.6	13.8	3 v 3	0.0624443	0.255733	0.45082	3 v 3	0.126186	0.243455	0.342362	3 v 3	0.0637416	0.519647	0.647583	9.50303	9.44729	9.43296	9.54593	9.57781	9.44688	9.7286	9.45902	9.57422	725.6	698.1	691.2	747.5	764.2	697.9	848.4	703.8	762.3	636.5	582.4	709.2	670.9	734.4	703.8	649.3	606.3
V9HWD6	P31946	14-3-3 protein beta/alpha (Protein 1054) (Protein kinase C inhibitor protein 1) (KCIP-1) [Cleaved into: 14-3-3 protein beta/alpha, N-terminally processed]	reviewed	5	High	21	153	8	246	65.0407	28.1	3 v 3	-0.0650877	0.0661198	0.21575	3 v 3	0.0712263	0.244798	0.343861	3 v 3	0.136314	0.0751612	0.1887	11.5494	11.6119	11.5912	11.5363	11.5384	11.4825	11.6836	11.5686	11.714	2997.1	3129.9	3085.3	2970.1	2974.4	2861.4	3289.3	3037.3	3359.4	2628.8	2314.2	2749.6	3007.9	2858.5	3037.3	2898.2	2485.8
P62258	P62258	14-3-3 protein epsilon (14-3-3E)	reviewed	5	High	30	242	2	255	81.9608	29.2	3 v 3	-0.0867639	0.0648874	0.213222	3 v 3	0.0517023	0.44415	0.545117	3 v 3	0.138466	0.10644	0.231829	13.2944	13.2659	13.2268	13.1881	13.2145	13.1242	13.4117	13.2262	13.3043	10046.6	9849.9	9586.3	9332.9	9505.3	8928.2	10897.2	9582.4	10115.9	8812	7271.9	9109.1	9465.9	9134.9	9582.4	9004.9	7756.3
A0A024R1K7	Q04917	14-3-3 protein eta (Protein AS1)	reviewed	5	High	20	105	13	246	59.3496	28.2	3 v 3	0.13185	0.0770792	0.235052	3 v 3	0.1987	0.00339798	0.0260961	3 v 3	0.0668497	0.269989	0.421493	11.1473	11.1415	11.0739	11.1799	11.3328	11.2456	11.3606	11.3069	11.2913	2268.1	2259.1	2155.6	2320	2579.3	2428	2629.5	2533.5	2506.2	1989.4	1807.7	2198	2171	2478.9	2533.5	2024.9	2109.3
P61981	P61981	14-3-3 protein gamma (Protein kinase C inhibitor protein 1) (KCIP-1) [Cleaved into: 14-3-3 protein gamma, N-terminally processed]	reviewed	5	High	20	149	11	247	61.5385	28.3	3 v 3	0.0367686	0.408124	0.5938	3 v 3	0.238522	0.0160581	0.0563962	3 v 3	0.201753	0.000819629	0.0304018	11.1868	11.3053	11.264	11.2709	11.3173	11.2781	11.4928	11.4747	11.5042	2331.1	2530.6	2459.2	2471.1	2551.8	2483.4	2881.8	2845.9	2904.7	2044.6	1925.4	2408.9	2431.9	2452.3	2845.9	2310.1	2157.4
P31947	P31947	14-3-3 protein sigma (Epithelial cell marker protein 1) (Stratifin)	reviewed	5	High	23	114	17	248	70.5645	27.8	3 v 3	0.147694	0.0544535	0.196708	3 v 3	0.54946	0.0809889	0.153535	3 v 3	0.401766	0.147111	0.28416	10.8445	10.8973	10.9889	11.0247	11.0929	11.0563	11.749	11.4861	11.144	1838.8	1907.3	2032.3	2083.3	2184.2	2129.5	3441.9	2868.6	2263	1612.8	1623.2	2877.1	1833	2099.1	2868.6	1909.1	1850
P27348	P27348	14-3-3 protein theta (14-3-3 protein T-cell) (14-3-3 protein tau) (Protein HS1)	reviewed	5	High	28	155	19	245	73.4694	27.7	3 v 3	0.0352921	0.25484	0.449937	3 v 3	0.180279	0.000160384	0.00920677	3 v 3	0.144987	0.0154351	0.0834782	12.082	12.0724	12.0876	12.1324	12.144	12.0715	12.2543	12.2761	12.2524	4335.6	4306.7	4352.4	4489.7	4525.9	4304	4885.5	4960	4879.1	3802.8	3498.2	4083.8	4138.8	4349.6	4960	4088.4	3739.1
P63104	P63104	14-3-3 protein zeta/delta (Protein kinase C inhibitor protein 1) (KCIP-1)	reviewed	5	High	31	207	20	245	75.9184	27.7	3 v 3	-0.0777358	0.0312312	0.151543	3 v 3	-0.0352406	0.510731	0.604254	3 v 3	0.0424952	0.445676	0.583385	13.6043	13.6186	13.6006	13.5193	13.5623	13.5087	13.6596	13.5144	13.5437	12453.4	12578.2	12421.8	11740.9	12096.3	11655.6	12940.7	11701.6	11941.6	10923	9148.1	10817.3	12087.9	11625	11701.6	11668.4	10125.6
Q9C0C2	Q9C0C2	182 kDa tankyrase-1-binding protein	reviewed	5	High	75	121	75	1729	59.3985	181.7	3 v 3	-0.0263143	0.429624	0.612014	3 v 3	-0.236262	0.00422979	0.028412	3 v 3	-0.209948	0.00761092	0.0609533	11.6969	11.7631	11.7735	11.6915	11.751	11.7121	11.5686	11.4791	11.4769	3319.8	3475.8	3500.8	3307.4	3446.7	3354.9	3037.4	2854.7	2850.4	2911.8	2577	2539	3340.3	3312.4	2854.7	3288.5	2914.5
Q9UJK0	Q9UJK0	18S rRNA aminocarboxypropyltransferase (EC 2.5.1.-) (20S S rRNA accumulation protein 3 homolog) (HsTsr3)	reviewed	3	Medium	2	2	2	312	5.44872	33.6	3 v 3	0.115017	0.520746	0.686471	3 v 3	0.0397337	0.937684	0.955105	3 v 3	-0.0752835	0.878974	0.919644	4.29278	4.0268	4.53605	4.47897	4.38543	4.33628	3.45943	4.67243	4.84298	19.6	16.3	23.2	22.3	20.9	20.2	11	25.5	28.7	17.2	17.4	9.2	15.7	20.1	25.5	21.8	17.5
A0A0S2Z5D6	Q8WTS1	1-acylglycerol-3-phosphate O-acyltransferase ABHD5 (EC 2.3.1.51) (Abhydrolase domain-containing protein 5) (Lipid droplet-binding protein CGI-58)	reviewed	5	High	2	2	2	349	8.30946	39.1	3 v 3	-0.867598	0.0284858	0.145873	3 v 3	-2.06147	0.0314414	0.0830162	3 v 3	-1.19387	0.112889	0.240417	4.2555	4.18587	4.81762	3.44626	3.81762	3.39232	1.48543	3.05311	2.53605	19.1	18.2	28.2	10.9	14.1	10.5	2.8	8.3	5.8	16.8	8.5	2.4	17.5	13.6	8.3	26.5	9.1
Q99943	Q99943	1-acyl-sn-glycerol-3-phosphate acyltransferase alpha (EC 2.3.1.51) (1-acylglycerol-3-phosphate O-acyltransferase 1) (1-AGP acyltransferase 1) (1-AGPAT 1) (Lysophosphatidic acid acyltransferase alpha) (LPAAT-alpha) (Protein G15)	reviewed	5	High	6	7	6	283	21.5548	31.7	3 v 3	-0.188985	0.0599749	0.204587	3 v 3	-0.304773	0.0327548	0.0852019	3 v 3	-0.115787	0.0580908	0.162146	8.19426	8.0433	8.00899	7.90388	7.9384	7.83731	7.78398	7.77281	7.77545	292.9	263.8	257.6	239.5	245.3	228.7	220.4	218.7	219.1	256.9	186.6	184.2	253.5	235.8	218.7	242	198.6
A0A024R8I7	O15120	1-acyl-sn-glycerol-3-phosphate acyltransferase beta (EC 2.3.1.51) (1-acylglycerol-3-phosphate O-acyltransferase 2) (1-AGP acyltransferase 2) (1-AGPAT 2) (Lysophosphatidic acid acyltransferase beta) (LPAAT-beta)	reviewed	5	High	5	6	5	278	19.4245	30.9	3 v 3	-0.152297	0.00231704	0.0595582	3 v 3	-0.0571285	0.747704	0.80807	3 v 3	0.0951681	0.601078	0.715003	7.24508	7.22497	7.19574	7.07575	7.0542	7.07895	7.4733	6.99209	7.02901	151.7	149.6	146.6	134.9	132.9	135.2	177.7	127.3	130.6	133.1	105.1	148.5	143.8	127.8	127.3	137.7	117.4
Q9NRZ5	Q9NRZ5	1-acyl-sn-glycerol-3-phosphate acyltransferase delta (EC 2.3.1.51) (1-acylglycerol-3-phosphate O-acyltransferase 4) (1-AGP acyltransferase 4) (1-AGPAT 4) (Lysophosphatidic acid acyltransferase delta) (LPAAT-delta)	reviewed	5	High	2	2	2	378	4.7619	44	3 v 3	0.68774	0.0385814	0.165514	3 v 3	0.163663	0.501619	0.597053	3 v 3	-0.524078	0.0619527	0.167849	5.92837	6.45779	6.33985	7.03012	6.92244	6.83668	6.20359	6.30743	6.70598	60.9	87.9	81	130.7	121.3	114.3	73.7	79.2	104.4	53.4	101.8	61.6	84.5	116.6	79.2	76.1	99.3
Q9NUQ2	Q9NUQ2	1-acyl-sn-glycerol-3-phosphate acyltransferase epsilon (EC 2.3.1.51) (1-acylglycerol-3-phosphate O-acyltransferase 5) (1-AGP acyltransferase 5) (1-AGPAT 5) (Lysophosphatidic acid acyltransferase epsilon) (LPAAT-epsilon)	reviewed	5	High	8	8	8	364	17.3077	42	3 v 3	-0.0261752	0.904548	0.948033	3 v 3	0.698611	0.0388742	0.0948758	3 v 3	0.724787	0.0191831	0.0911597	8.15987	8.53566	8.6987	8.2635	8.36501	8.6872	9.17443	9.24151	9.07414	286	371.1	415.5	307.3	329.7	412.2	577.8	605.3	539	250.9	239.4	483	356.6	316.9	605.3	390.3	358.1
Q9NRZ7	Q9NRZ7	1-acyl-sn-glycerol-3-phosphate acyltransferase gamma (EC 2.3.1.51) (1-acylglycerol-3-phosphate O-acyltransferase 3) (1-AGP acyltransferase 3) (1-AGPAT 3) (Lysophosphatidic acid acyltransferase gamma) (LPAAT-gamma)	reviewed	5	High	4	5	4	376	9.57447	43.4	3 v 3	-0.170262	0.185444	0.375113	3 v 3	-0.131978	0.457153	0.556876	3 v 3	0.0382839	0.832766	0.888307	6.90689	6.76022	6.88264	6.84172	6.53761	6.65964	7.00225	6.55612	6.59544	120	108.4	118	114.7	92.9	101.1	128.2	94.1	96.7	105.2	89.4	107.2	104.2	89.2	94.1	110.8	87.8
Q01970	Q01970	1-phosphatidylinositol 4,5-bisphosphate phosphodiesterase beta-3 (EC 3.1.4.11) (Phosphoinositide phospholipase C-beta-3) (Phospholipase C-beta-3) (PLC-beta-3)	reviewed	5	High	27	32	26	1234	28.282	138.7	3 v 3	0.0641939	0.49925	0.667098	3 v 3	0.383407	0.0231007	0.0690317	3 v 3	0.319213	0.0125064	0.0755381	9.50482	9.3156	9.24151	9.42017	9.40514	9.4292	9.75789	9.7923	9.66196	726.5	637.2	605.3	685.1	678	689.4	865.8	886.7	810.1	637.2	533.8	723.7	612.4	651.6	886.7	568.6	598.9
P51178	P51178	1-phosphatidylinositol 4,5-bisphosphate phosphodiesterase delta-1 (EC 3.1.4.11) (Phosphoinositide phospholipase C-delta-1) (Phospholipase C-III) (PLC-III) (Phospholipase C-delta-1) (PLC-delta-1)	reviewed	5	High	3	3	3	756	3.96825	85.6	3 v 3	0.128322	0.323797	0.514762	3 v 3	-0.0127412	0.959506	0.970176	3 v 3	-0.141064	0.56819	0.68885	5.24031	5.05745	4.89724	5.14568	5.20163	5.23266	5.45943	4.92125	4.7761	37.8	33.3	29.8	35.4	36.8	37.6	44	30.3	27.4	33.2	27.6	36.8	32	35.4	30.3	28	32.7
Q8N3E9	Q8N3E9	1-phosphatidylinositol 4,5-bisphosphate phosphodiesterase delta-3 (EC 3.1.4.11) (Phosphoinositide phospholipase C-delta-3) (Phospholipase C-delta-3) (PLC-delta-3)	reviewed	5	High	9	10	9	789	12.294	89.2	3 v 3	-0.427939	0.0151657	0.113644	3 v 3	-0.813517	0.00179828	0.0197438	3 v 3	-0.385578	0.0160989	0.08469	7.93664	7.69	7.88874	7.41785	7.28077	7.53294	7.10538	6.94486	7.02459	245	206.5	237	171	155.5	185.2	137.7	123.2	130.2	214.9	133.2	115.1	198.5	149.4	123.2	222.6	160.9
Q4KWH8	Q4KWH8	1-phosphatidylinositol 4,5-bisphosphate phosphodiesterase eta-1 (EC 3.1.4.11) (Phosphoinositide phospholipase C-eta-1) (Phospholipase C-eta-1) (PLC-eta-1) (Phospholipase C-like protein 3) (PLC-L3)	reviewed	5	High	1	3	1	1693	0.472534	189.1	3 v 3	-0.157409	0.315555	0.506736	3 v 3	0.175236	0.459041	0.558429	3 v 3	0.332645	0.194164	0.341114	8.18636	8.2555	7.86913	7.96867	7.98014	7.88996	8.61912	8.04166	8.17592	291.3	305.6	233.8	250.5	252.5	237.2	393.2	263.5	289.2	255.5	195.2	328.6	293.7	242.7	263.5	219.6	206
Q9BZG8	Q9BZG8	2-(3-amino-3-carboxypropyl)histidine synthase subunit 1 (EC 2.5.1.108) (Diphthamide biosynthesis protein 1) (Diphtheria toxin resistance protein 1) (Ovarian cancer-associated gene 1 protein) (S-adenosyl-L-methionine:L-histidine 3-amino-3-carboxypropyltransferase 1)	reviewed	5	High	6	8	6	443	16.0271	48.8	3 v 3	-0.0431159	0.412368	0.597281	3 v 3	-0.790529	0.00973877	0.042646	3 v 3	-0.747413	0.0146745	0.0810248	7.92541	8.05907	7.99209	7.91468	7.99944	7.9331	7.01011	7.22593	7.36894	243.1	266.7	254.6	241.3	255.9	244.4	128.9	149.7	165.3	213.2	188	107.8	256.3	246	149.7	239.2	212.3
Q9BQC3	Q9BQC3	2-(3-amino-3-carboxypropyl)histidine synthase subunit 2 (EC 2.5.1.108) (Diphthamide biosynthesis protein 2) (Diphtheria toxin resistance protein 2) (S-adenosyl-L-methionine:L-histidine 3-amino-3-carboxypropyltransferase 2)	reviewed	5	High	11	13	11	489	28.2209	52.1	3 v 3	-0.0249943	0.581154	0.734544	3 v 3	-0.404794	0.000631958	0.0144981	3 v 3	-0.3798	0.00157039	0.0364686	8.99379	9.08454	9.01514	9.01402	9.0561	8.94837	8.65535	8.59656	8.62717	509.8	542.9	517.4	517	532.3	494	403.2	387.1	395.4	447.1	402.8	337.1	521.7	511.5	387.1	486	429.2
P09543	P09543	2',3'-cyclic-nucleotide 3'-phosphodiesterase (CNP) (CNPase) (EC 3.1.4.37)	reviewed	5	High	26	42	24	421	42.9929	47.5	3 v 3	-0.366328	0.002242	0.058686	3 v 3	-0.308706	0.0152227	0.0545151	3 v 3	0.0576221	0.202617	0.350107	11.3699	11.4471	11.3119	11.0438	11.0379	10.9481	11.0705	11.0612	11.0711	2646.6	2792	2542.2	2111.2	2102.5	1975.7	2150.5	2136.7	2151.5	2321.3	1645	1797.6	2683.2	2020.5	2136.7	2388	1716.4
A0A024R9D7	Q16698	2,4-dienoyl-CoA reductase, mitochondrial (EC 1.3.1.34) (2,4-dienoyl-CoA reductase [NADPH]) (4-enoyl-CoA reductase [NADPH]) (Short chain dehydrogenase/reductase family 18C member 1)	reviewed	5	High	17	39	17	335	52.8358	36	3 v 3	-0.171336	0.017174	0.118804	3 v 3	-1.03506	0.00540097	0.0321317	3 v 3	-0.863721	0.0116652	0.0741553	11.5041	11.4148	11.4093	11.2625	11.2994	11.2523	10.5812	10.2373	10.4045	2904.5	2730.2	2719.9	2456.7	2520.3	2439.4	1532	1207.1	1355.4	2547.6	1914.2	1280.6	2623.7	2422.1	1207.1	2554.9	2119.2
Q6L8Q7	Q6L8Q7	2',5'-phosphodiesterase 12 (2'-PDE) (2-PDE) (EC 3.1.4.-) (Mitochondrial deadenylase) (EC 3.1.13.4)	reviewed	5	High	18	33	18	609	41.2151	67.3	3 v 3	0.035768	0.618811	0.761488	3 v 3	0.136134	0.0774357	0.148651	3 v 3	0.100366	0.168388	0.309877	10.3007	10.4195	10.4455	10.4959	10.3301	10.4471	10.5304	10.4921	10.5517	1261.3	1369.6	1394.5	1444	1287.3	1396	1479	1440.2	1501	1106.3	1125.1	1236.3	1316.2	1237.2	1440.2	1309.9	1212.8
Q05823	Q05823	2-5A-dependent ribonuclease (2-5A-dependent RNase) (EC 3.1.26.-) (Ribonuclease 4) (Ribonuclease L) (RNase L)	reviewed	5	High	2	2	1	741	2.96896	83.5	0 v 0				0 v 0				0 v 0													NA	NA	NA	NA	NA	NA	NA	NA	NA	NA	NA	NA	NA	NA	NA	NA	NA
P00973	P00973	2'-5'-oligoadenylate synthase 1 ((2-5')oligo(A) synthase 1) (2-5A synthase 1) (EC 2.7.7.84) (E18/E16) (p46/p42 OAS)	reviewed	5	High	5	6	4	400	15	46	3 v 3	0.586376	0.115075	0.289375	3 v 3	1.42487	0.0157643	0.0557054	3 v 3	0.838489	0.00230045	0.0414198	6.22497	5.44626	5.66391	6.41785	6.47086	6.20555	7.15381	7.08002	7.37591	74.8	43.6	50.7	85.5	88.7	73.8	142.4	135.3	166.1	65.6	66.6	119.1	41.9	85.2	135.3	47.6	64.1
Q9Y6K5	Q9Y6K5	2'-5'-oligoadenylate synthase 3 ((2-5')oligo(A) synthase 3) (2-5A synthase 3) (EC 2.7.7.84) (p100 OAS) (p100OAS)	reviewed	5	High	13	13	13	1087	12.0515	121.1	3 v 3	-0.024454	0.73653	0.844987	3 v 3	-0.229075	0.0609791	0.126049	3 v 3	-0.204621	0.0757717	0.189264	8.90268	8.76155	8.7286	8.85549	8.73742	8.72656	8.67807	8.44294	8.58459	478.6	434	424.2	463.2	426.8	423.6	409.6	348	383.9	419.8	360.9	342.4	417	410.1	348	398.5	368
Q99460	Q99460	26S proteasome non-ATPase regulatory subunit 1 (26S proteasome regulatory subunit RPN2) (26S proteasome regulatory subunit S1) (26S proteasome subunit p112)	reviewed	5	High	50	103	50	953	53.2004	105.8	3 v 3	0.119663	0.0272942	0.143261	3 v 3	0.132044	0.0218778	0.0670444	3 v 3	0.0123815	0.699275	0.790567	12.3442	12.4201	12.393	12.4978	12.5156	12.503	12.4659	12.5598	12.5277	5199.8	5480.4	5378.6	5783.6	5855.5	5804.6	5657.5	6037.6	5905.1	4560.8	4506.4	4729.2	5266.8	5627.3	6037.6	5052.4	5042.7
O75832	O75832	26S proteasome non-ATPase regulatory subunit 10 (26S proteasome regulatory subunit p28) (Gankyrin) (p28(GANK))	reviewed	5	High	13	22	13	226	57.5221	24.4	3 v 3	0.0733533	0.0592706	0.203777	3 v 3	0.162343	0.00476832	0.0300783	3 v 3	0.0889898	0.0333932	0.121511	9.55976	9.62589	9.61379	9.64962	9.71149	9.65839	9.76852	9.72451	9.79344	754.7	790.1	783.5	803.2	838.4	808.1	872.2	846	887.4	661.9	625.8	729	759.3	805.7	846	736	702
O00231	O00231	26S proteasome non-ATPase regulatory subunit 11 (26S proteasome regulatory subunit RPN6) (26S proteasome regulatory subunit S9) (26S proteasome regulatory subunit p44.5)	reviewed	5	High	30	64	30	422	68.9573	47.4	3 v 3	0.0319991	0.553629	0.713422	3 v 3	0.0342842	0.686405	0.759554	3 v 3	0.00228515	0.976181	0.985033	11.6471	11.6872	11.7896	11.7287	11.7068	11.7844	11.6185	11.8409	11.7674	3207.3	3297.6	3540.1	3393.9	3342.7	3527.4	3144.2	3668.3	3486.1	2813.1	2644.4	2628.3	3169	3212.5	3668.3	3325.4	3064.4
A0A0S2Z489	O00232	26S proteasome non-ATPase regulatory subunit 12 (26S proteasome regulatory subunit RPN5) (26S proteasome regulatory subunit p55)	reviewed	5	High	30	69	28	456	54.6053	52.9	3 v 3	-0.0149705	0.754162	0.857405	3 v 3	-0.124523	0.219196	0.315934	3 v 3	-0.109553	0.263238	0.415217	11.7836	11.7987	11.8926	11.7789	11.7839	11.8672	11.5643	11.8076	11.7294	3525.4	3562.6	3802.1	3513.9	3526.1	3735.9	3028.3	3584.6	3395.5	3092.2	2737.9	2531.4	3423.7	3388.7	3584.6	3571.5	3245.5
O00487	O00487	26S proteasome non-ATPase regulatory subunit 14 (EC 3.4.19.-) (26S proteasome regulatory subunit RPN11) (26S proteasome-associated PAD1 homolog 1)	reviewed	5	High	13	29	13	310	40.6452	34.6	3 v 3	0.0761491	0.141695	0.323577	3 v 3	0.00204976	0.979917	0.98473	3 v 3	-0.0740994	0.384456	0.527804	10.9184	10.9426	11.028	11.0351	11.0267	11.0556	10.8317	11.0446	11.0188	1935.4	1968.1	2088.1	2098.4	2086.3	2128.5	1822.5	2112.3	2074.9	1697.6	1635	1523.5	1891.4	2005.1	2112.3	1961.5	1849.1
Q13200	Q13200	26S proteasome non-ATPase regulatory subunit 2 (26S proteasome regulatory subunit RPN1) (26S proteasome regulatory subunit S2) (26S proteasome subunit p97) (Protein 55.11) (Tumor necrosis factor type 1 receptor-associated protein 2)	reviewed	5	High	42	80	42	908	53.8546	100.1	3 v 3	0.233791	0.00667882	0.0849783	3 v 3	0.660693	0.00325407	0.0257289	3 v 3	0.426902	0.00633422	0.0578249	11.9266	12.0046	11.9556	12.1664	12.1585	12.2632	12.508	12.6926	12.6682	3892.7	4109	3971.8	4596.6	4571.7	4915.8	5824.8	6620.1	6508.7	3414.3	3581.5	4869.1	3948.8	4393.5	6620.1	3730.9	4270.6
O43242	O43242	26S proteasome non-ATPase regulatory subunit 3 (26S proteasome regulatory subunit RPN3) (26S proteasome regulatory subunit S3) (Proteasome subunit p58)	reviewed	5	High	33	58	33	534	60.1124	60.9	3 v 3	-0.0653829	0.39774	0.584115	3 v 3	-0.0835695	0.040728	0.0973607	3 v 3	-0.0181865	0.800881	0.865541	11.5815	11.5727	11.534	11.5848	11.3796	11.5276	11.443	11.5186	11.4758	3064.6	3046	2965.4	3071.7	2664.5	2952.2	2784.2	2933.9	2848.2	2688	2393.4	2327.4	2927.2	2560.7	2933.9	2785.6	2564.7
P55036	P55036	26S proteasome non-ATPase regulatory subunit 4 (26S proteasome regulatory subunit RPN10) (26S proteasome regulatory subunit S5A) (Antisecretory factor 1) (AF) (ASF) (Multiubiquitin chain-binding protein)	reviewed	5	High	15	36	2	377	44.5623	40.7	3 v 3	0.228909	0.313311	0.504337	3 v 3	0.460224	0.00376	0.0274088	3 v 3	0.231315	0.309803	0.458675	5.11686	5.25172	5.08746	5.6865	5.0917	5.36457	5.62352	5.56071	5.65249	34.7	38.1	34	51.5	34.1	41.2	49.3	47.2	50.3	30.4	40.1	41.2	36.7	32.7	47.2	31.9	35.8
Q5VWC4	Q5VWC4	26S proteasome non-ATPase regulatory subunit 4 (Proteasome (Prosome, macropain) 26S subunit, non-ATPase, 4, isoform CRA_b)	unreviewed	2	High	16	34	3	380	44.7368	41.1	3 v 3	0.179723	0.00286699	0.0635528	3 v 3	0.376965	0.00206309	0.020995	3 v 3	0.197242	0.0129126	0.07667	10.4175	10.4683	10.4089	10.5969	10.6511	10.5858	10.7429	10.8576	10.8251	1367.7	1416.7	1359.5	1548.8	1608.1	1536.9	1713.7	1855.5	1814.2	1199.7	1206.8	1432.5	1361.5	1545.5	1855.5	1277.1	1335.1
Q16401	Q16401	26S proteasome non-ATPase regulatory subunit 5 (26S protease subunit S5 basic) (26S proteasome subunit S5B)	reviewed	5	High	22	34	22	504	54.1667	56.2	3 v 3	0.0109548	0.775577	0.869579	3 v 3	-0.107339	0.110497	0.190666	3 v 3	-0.118294	0.0867124	0.204662	10.38	10.4115	10.4845	10.4044	10.4614	10.4432	10.3207	10.3878	10.2456	1332.6	1362	1432.7	1355.3	1409.9	1392.2	1278.9	1339.8	1214	1168.9	1056	1069	1308.9	1355	1339.8	1345.8	1209.5
Q15008	Q15008	26S proteasome non-ATPase regulatory subunit 6 (26S proteasome regulatory subunit RPN7) (26S proteasome regulatory subunit S10) (Breast cancer-associated protein SGA-113M) (Phosphonoformate immuno-associated protein 4) (Proteasome regulatory particle subunit p44S10) (p42A)	reviewed	5	High	28	52	28	389	57.0694	45.5	3 v 3	0.00675598	0.755962	0.8583	3 v 3	-0.0302277	0.583338	0.671406	3 v 3	-0.0369837	0.520413	0.648321	11.2042	11.2141	11.2255	11.2384	11.1845	11.2411	11.1036	11.2647	11.1848	2359.4	2375.6	2394.5	2416	2327.4	2420.6	2200.5	2460.4	2327.9	2069.5	1882.5	1839.5	2283	2236.7	2460.4	2249.3	2102.9
P51665	P51665	26S proteasome non-ATPase regulatory subunit 7 (26S proteasome regulatory subunit RPN8) (26S proteasome regulatory subunit S12) (Mov34 protein homolog) (Proteasome subunit p40)	reviewed	5	High	14	31	14	324	48.1481	37	3 v 3	0.0301732	0.607999	0.754033	3 v 3	0.0070538	0.931964	0.951489	3 v 3	-0.0231194	0.738533	0.820642	10.62	10.6895	10.7902	10.7285	10.7086	10.7531	10.5938	10.7963	10.7308	1573.8	1651.4	1770.8	1696.7	1673.4	1725.9	1545.4	1778.3	1699.4	1380.4	1322	1291.8	1587	1608.2	1778.3	1663.4	1499.4
V9HW09	P48556	26S proteasome non-ATPase regulatory subunit 8 (26S proteasome regulatory subunit RPN12) (26S proteasome regulatory subunit S14) (p31)	reviewed	5	High	17	28	17	350	42	39.6	3 v 3	0.0491275	0.22672	0.420399	3 v 3	0.0858519	0.298449	0.40116	3 v 3	0.0367245	0.630117	0.738355	10.3098	10.3474	10.2928	10.3149	10.4137	10.3687	10.2786	10.465	10.464	1269.3	1302.8	1254.4	1273.8	1364.1	1322.2	1242.1	1413.4	1412.5	1113.3	992.5	1038.3	1252	1310.9	1413.4	1178.3	1148.7
O00233	O00233	26S proteasome non-ATPase regulatory subunit 9 (26S proteasome regulatory subunit p27)	reviewed	5	High	11	21	11	223	44.3946	24.7	3 v 3	0.145324	0.0681047	0.218969	3 v 3	0.404962	0.00124018	0.0177822	3 v 3	0.259637	0.0275871	0.109003	9.5343	9.46455	9.51076	9.63154	9.73454	9.5795	9.90132	9.90268	9.9205	741.5	706.5	729.5	793.2	851.9	765.1	956.3	957.2	969.1	650.4	618	799.4	679	818.7	957.2	685.3	664.6
P62333	P62333	26S proteasome regulatory subunit 10B (26S proteasome AAA-ATPase subunit RPT4) (Proteasome 26S subunit ATPase 6) (Proteasome subunit p42)	reviewed	5	High	29	67	29	389	74.5501	44.1	3 v 3	0.0897261	0.168394	0.355771	3 v 3	0.308157	0.0308975	0.0820997	3 v 3	0.218431	0.0917189	0.211524	11.5094	11.3781	11.3802	11.5235	11.4901	11.5233	11.5933	11.84	11.7588	2915.3	2661.7	2665.5	2943.8	2876.6	2943.5	3089.9	3666.1	3465.5	2557	2293.7	2582.9	2557.9	2764.6	3666.1	2503.9	2557.2
Q53XL8	P62191	26S proteasome regulatory subunit 4 (P26s4) (26S proteasome AAA-ATPase subunit RPT2) (Proteasome 26S subunit ATPase 1)	reviewed	5	High	33	69	31	440	70	49.2	3 v 3	0.244713	0.00067447	0.0409735	3 v 3	0.620189	0.00461766	0.0296855	3 v 3	0.375476	0.0180462	0.0888134	11.4383	11.494	11.4427	11.6805	11.7222	11.7064	11.9677	12.1507	12.1172	2775.1	2884.2	2783.6	3282.4	3378.6	3341.8	4005.3	4547	4442.6	2434.1	2557.5	3348.1	2771.8	3247	4547	2614.7	2903.1
P17980	P17980	26S proteasome regulatory subunit 6A (26S proteasome AAA-ATPase subunit RPT5) (Proteasome 26S subunit ATPase 3) (Proteasome subunit P50) (Tat-binding protein 1) (TBP-1)	reviewed	5	High	33	82	33	439	73.5763	49.2	3 v 3	0.178216	0.00262401	0.0609626	3 v 3	0.363253	0.0262975	0.0746097	3 v 3	0.185038	0.10525	0.2304	11.98	11.9616	12.0135	12.1712	12.1682	12.1503	12.2167	12.4097	12.4184	4039.5	3988.4	4134.4	4612	4602.6	4545.6	4759.9	5441.2	5473.9	3543.1	3593.5	3978.8	3832.9	4423.3	5441.2	3883.7	3949
P43686	P43686	26S proteasome regulatory subunit 6B (26S proteasome AAA-ATPase subunit RPT3) (MB67-interacting protein) (MIP224) (Proteasome 26S subunit ATPase 4) (Tat-binding protein 7) (TBP-7)	reviewed	5	High	28	53	27	418	60.2871	47.3	3 v 3	0.127789	0.0178849	0.121227	3 v 3	0.145837	0.0920672	0.167591	3 v 3	0.0180479	0.755813	0.834495	11.2833	11.285	11.3026	11.4126	11.4559	11.3857	11.3396	11.4831	11.4857	2492.4	2495.3	2525.9	2726.1	2809.2	2675.7	2591.5	2862.6	2867.8	2186.1	2124.1	2166.3	2398	2699.7	2862.6	2372.7	2324.4
A0A140VK70	P35998	26S proteasome regulatory subunit 7 (26S proteasome AAA-ATPase subunit RPT1) (Proteasome 26S subunit ATPase 2) (Protein MSS1)	reviewed	5	High	34	74	21	433	73.2102	48.6	3 v 3	0.267306	0.000824769	0.0419461	3 v 3	0.660449	0.00496813	0.0307596	3 v 3	0.393143	0.0203346	0.0935894	11.616	11.6672	11.6855	11.9138	11.905	11.9518	12.1908	12.3792	12.38	3138.7	3252.1	3293.7	3858.4	3834.9	3961.3	4675.2	5327.2	5330.2	2753	3006.3	3908	3125.3	3685.5	5327.2	3094	3441.4
P62195	P62195	26S proteasome regulatory subunit 8 (26S proteasome AAA-ATPase subunit RPT6) (Proteasome 26S subunit ATPase 5) (Proteasome subunit p45) (Thyroid hormone receptor-interacting protein 1) (TRIP1) (p45/SUG)	reviewed	5	High	31	84	28	406	70.936	45.6	3 v 3	0.129652	0.000500862	0.0397633	3 v 3	0.144372	0.0408399	0.0975344	3 v 3	0.0147196	0.704977	0.795566	11.8706	11.897	11.8988	12.0145	12.0059	12.0348	11.9674	12.0585	12.0736	3744.5	3813.8	3818.5	4137.5	4112.9	4196.1	4004.4	4265.6	4310.3	3284.3	3223.8	3347.3	3665.2	3952.7	4265.6	3587	3645.3
Q13442	Q13442	28 kDa heat- and acid-stable phosphoprotein (PDGF-associated protein) (PAP) (PDGFA-associated protein 1) (PAP1)	reviewed	4	High	15	58	15	181	64.0884	20.6	3 v 3	-0.154578	0.0709939	0.223818	3 v 3	-0.17953	0.0588425	0.123233	3 v 3	-0.0249526	0.752188	0.831971	11.9559	11.8445	11.8997	11.7765	11.8126	11.6473	11.8081	11.7316	11.6218	3972.8	3677.5	3820.8	3508.1	3597	3207.7	3585.8	3400.7	3151.5	3484.6	2733.4	2997.4	3534.2	3456.9	3400.7	3589.1	2786.7
A0A024RD03	P82664	28S ribosomal protein S10, mitochondrial (MRP-S10) (S10mt) (Mitochondrial small ribosomal subunit protein uS10m)	reviewed	3	High	7	8	7	201	37.8109	23	3 v 3	0.0476506	0.53911	0.701257	3 v 3	-0.326615	0.0218958	0.0670452	3 v 3	-0.374265	0.0213621	0.0957184	9.34961	9.17567	9.14236	9.26045	9.24911	9.30104	9.01123	8.79669	8.87989	652.4	578.3	565.1	613.3	608.5	630.8	516	444.7	471.1	572.3	477.9	431.3	555.8	584.8	444.7	530.8	548
P82912	P82912	28S ribosomal protein S11, mitochondrial (MRP-S11) (S11mt) (Cervical cancer proto-oncogene 2 protein) (HCC-2) (Mitochondrial small ribosomal subunit protein uS11m)	reviewed	5	High	5	7	5	194	28.866	20.6	3 v 3	-0.139798	0.14118	0.322698	3 v 3	-0.750895	0.0025276	0.0231805	3 v 3	-0.611097	0.0127259	0.0760496	9.13597	8.95391	9.14389	8.91946	8.98442	8.91049	8.41405	8.16189	8.40514	562.6	495.9	565.7	484.2	506.5	481.2	341.1	286.4	339	493.5	377.3	285.1	476.6	486.8	286.4	531.4	418
A0A024R0H2	O15235	28S ribosomal protein S12, mitochondrial (MRP-S12) (S12mt) (MT-RPS12) (Mitochondrial small ribosomal subunit protein uS12m)	reviewed	4	High	4	4	4	138	39.1304	15.2	3 v 3	-0.0118765	0.868779	0.926344	3 v 3	-0.859694	0.00301852	0.0250624	3 v 3	-0.847818	4.4575e-06	0.00832874	8.86573	8.68018	8.67737	8.71081	8.76089	8.71596	7.89724	7.84549	7.90147	466.5	410.2	409.4	419	433.8	420.5	238.4	230	239.1	409.1	326.5	199.3	394.3	416.9	230	384.6	365.3
O60783	O60783	28S ribosomal protein S14, mitochondrial (MRP-S14) (S14mt) (Mitochondrial small ribosomal subunit protein uS14m)	reviewed	4	High	4	6	4	128	24.2188	15.1	3 v 3	0.11564	0.218081	0.410817	3 v 3	-0.274645	0.104039	0.182866	3 v 3	-0.390285	0.0422952	0.137769	7.93958	7.91049	8.03782	8.04221	8.20506	7.98755	7.85237	7.49665	7.71493	245.5	240.6	262.8	263.6	295.1	253.8	231.1	180.6	210.1	215.3	205.4	193.2	231.3	283.6	180.6	246.9	220.5
P82914	P82914	28S ribosomal protein S15, mitochondrial (MRP-S15) (S15mt) (Mitochondrial small ribosomal subunit protein uS15m)	reviewed	5	High	14	21	14	257	40.4669	29.8	3 v 3	-0.0315032	0.671745	0.802566	3 v 3	-0.638305	0.000447747	0.0125977	3 v 3	-0.606801	0.00115149	0.0347065	10.4606	10.3163	10.4151	10.3883	10.4459	10.2632	9.72894	9.70511	9.84298	1409.1	1275	1365.4	1340.3	1394.9	1228.9	848.6	834.7	918.4	1235.9	1044.3	709.3	1225.3	1340.5	834.7	1282.6	1067.6
Q9Y3D3	Q9Y3D3	28S ribosomal protein S16, mitochondrial (MRP-S16) (S16mt) (Mitochondrial small ribosomal subunit protein bS16m)	reviewed	5	High	4	6	4	137	29.927	15.3	3 v 3	-0.0114283	0.828642	0.903821	3 v 3	-0.460185	0.0342067	0.0878256	3 v 3	-0.448756	0.0499014	0.15039	8.17991	8.04111	8.17493	8.10486	8.14619	8.11061	7.46597	7.82082	7.7286	290	263.4	289	275.3	283.3	276.4	176.8	226.1	212.1	254.3	214.5	147.8	253.2	272.2	226.1	271.5	240.1
Q9Y2R5	Q9Y2R5	28S ribosomal protein S17, mitochondrial (MRP-S17) (S17mt) (Mitochondrial small ribosomal subunit protein uS17m)	reviewed	4	High	5	9	5	130	60	14.5	3 v 3	-0.011934	0.863247	0.922922	3 v 3	-0.462111	0.0104635	0.0442768	3 v 3	-0.450177	0.0167465	0.0860522	9.66249	9.64259	9.81794	9.63517	9.74366	9.70839	9.10905	9.25196	9.37569	810.4	799.3	902.6	795.2	857.3	836.6	552.2	609.7	664.3	710.8	619.6	461.6	768.1	823.9	609.7	847.8	726.8
B0S7P4	Q9Y676	28S ribosomal protein S18b, mitochondrial (MRP-S18-b) (Mrps18-b) (S18mt-b) (28S ribosomal protein S18-2, mitochondrial) (MRP-S18-2) (Mitochondrial small ribosomal subunit protein bS18b) (Mitochondrial small ribosomal subunit protein mS40)	reviewed	5	High	9	16	9	258	37.9845	29.4	3 v 3	-0.0522235	0.432249	0.613758	3 v 3	-0.655003	0.00667489	0.0353215	3 v 3	-0.602779	0.00689555	0.0596172	9.67701	9.61195	9.54342	9.54516	9.64332	9.48724	8.89996	8.84925	9.11816	818.6	782.5	746.2	747.1	799.7	717.7	477.7	461.2	555.7	718	582.1	399.3	752	768.5	461.2	700.9	623.5
Q9Y3D5	Q9Y3D5	28S ribosomal protein S18c, mitochondrial (MRP-S18-c) (Mrps18-c) (S18mt-c) (28S ribosomal protein S18-1, mitochondrial) (MRP-S18-1) (Mitochondrial small ribosomal subunit protein bS18c) (Mitochondrial small ribosomal subunit protein bS18m)	reviewed	4	High	4	5	4	142	22.5352	15.8	3 v 3	0.157469	0.264003	0.45749	3 v 3	-0.408219	0.0450671	0.10387	3 v 3	-0.565688	0.0028379	0.0434924	7.69418	7.84549	8.04821	8.01346	8.03672	8.01011	7.47411	7.3837	7.50541	207.1	230	264.7	258.4	262.6	257.8	177.8	167	181.7	181.7	201.3	148.6	221	252.4	167	248.7	224
Q9Y399	Q9Y399	28S ribosomal protein S2, mitochondrial (MRP-S2) (S2mt) (Mitochondrial small ribosomal subunit protein uS2m)	reviewed	5	High	11	14	11	296	32.0946	33.2	3 v 3	-0.0180614	0.652878	0.787679	3 v 3	-0.4629	0.00243252	0.022783	3 v 3	-0.444838	0.000722518	0.0288639	9.47371	9.37981	9.38802	9.37959	9.36938	9.43838	8.93693	8.95012	8.96578	711	666.2	670	666.1	661.4	693.8	490.1	494.6	500	623.7	519	409.7	640.2	635.6	494.6	629.3	602.7
P82921	P82921	28S ribosomal protein S21, mitochondrial (MRP-S21) (S21mt) (Mitochondrial small ribosomal subunit protein bS21m)	reviewed	4	High	4	7	4	87	45.977	10.7	3 v 3	-0.279089	0.306753	0.497855	3 v 3	-0.583484	0.131983	0.217233	3 v 3	-0.304394	0.322415	0.470592	9.25148	9.43546	8.75789	8.8275	9.06205	8.71802	9.02569	8.29278	8.37591	609.5	692.4	432.9	454.3	534.5	421.1	521.2	313.6	332.2	534.6	354	435.7	665.4	513.7	313.6	406.7	365.8
P82650	P82650	28S ribosomal protein S22, mitochondrial (MRP-S22) (S22mt) (Mitochondrial small ribosomal subunit protein mS22)	reviewed	5	High	19	33	19	360	43.8889	41.3	3 v 3	0.0362025	0.385545	0.572977	3 v 3	-0.400631	0.0113031	0.0463056	3 v 3	-0.436834	0.0106008	0.0706975	10.9723	10.8838	10.9641	10.9941	11.006	10.9287	10.427	10.5542	10.6371	2009	1889.5	1997.7	2039.6	2056.6	1949.2	1376.7	1503.6	1592.5	1762.1	1589.2	1150.8	1815.8	1976.5	1503.6	1876.5	1693.4
Q9Y3D9	Q9Y3D9	28S ribosomal protein S23, mitochondrial (MRP-S23) (S23mt) (Mitochondrial small ribosomal subunit protein mS23)	reviewed	5	High	10	10	10	190	44.7368	21.8	3 v 3	-0.0393843	0.683001	0.81054	3 v 3	-0.624924	0.0281444	0.0776915	3 v 3	-0.585539	0.0417909	0.137264	8.59358	8.36238	8.37287	8.45368	8.44501	8.31198	7.54226	7.91349	7.99831	386.3	329.1	331.5	350.6	348.5	317.8	186.4	241.1	255.7	338.9	273.2	155.8	316.3	334.9	241.1	311.4	276
Q96EL2	Q96EL2	28S ribosomal protein S24, mitochondrial (MRP-S24) (S24mt) (Mitochondrial small ribosomal subunit protein uS3m) (bMRP-47) (bMRP47)	reviewed	4	High	4	6	4	167	28.7425	19	3 v 3	0.0236114	0.697926	0.820062	3 v 3	-0.51872	0.00206741	0.020995	3 v 3	-0.542331	0.00248038	0.042506	8.6359	8.58796	8.76321	8.68159	8.67207	8.70425	8.07414	8.16942	8.18735	397.8	384.8	434.5	410.6	407.9	417.1	269.5	287.9	291.5	348.9	319.9	225.2	369.8	392	287.9	408.2	362.3
P82663	P82663	28S ribosomal protein S25, mitochondrial (MRP-S25) (S25mt) (Mitochondrial small ribosomal subunit protein mS25)	reviewed	4	High	7	12	7	173	52.0231	20.1	3 v 3	-0.00276967	0.969908	0.985505	3 v 3	-0.538415	0.00306638	0.0252575	3 v 3	-0.535645	0.00298199	0.0442022	8.91049	8.83194	8.97585	8.91618	8.99095	8.80284	8.2484	8.40301	8.45162	481.2	455.7	503.5	483.1	508.8	446.6	304.1	338.5	350.1	422.1	376.4	254.2	438	489	338.5	472.9	387.9
Q9BYN8	Q9BYN8	28S ribosomal protein S26, mitochondrial (MRP-S26) (S26mt) (28S ribosomal protein S13, mitochondrial) (MRP-S13) (S13mt) (Mitochondrial small ribosomal subunit protein mS26)	reviewed	4	High	14	18	13	205	45.3659	24.2	3 v 3	-0.0764411	0.425665	0.609012	3 v 3	-0.527306	0.0035913	0.0267569	3 v 3	-0.450865	0.00581973	0.0554176	9.93118	9.77198	9.73081	9.71407	9.84925	9.64133	9.21553	9.28979	9.34674	976.3	874.3	849.7	839.9	922.4	798.6	594.5	625.9	651.1	856.4	654.4	497	840.2	886.5	625.9	798.2	693.8
Q92552	Q92552	28S ribosomal protein S27, mitochondrial (MRP-S27) (S27mt) (Mitochondrial ribosomal protein S27) (Mitochondrial small ribosomal subunit protein mS27)	reviewed	5	High	16	24	16	414	34.2995	47.6	3 v 3	0.0311403	0.457245	0.635037	3 v 3	-0.4447	0.0134007	0.0510295	3 v 3	-0.47584	0.0135285	0.0784967	10.4678	10.4237	10.5249	10.5379	10.5142	10.4578	9.90824	10.0239	10.1503	1416.2	1373.6	1473.4	1486.7	1462.5	1406.4	960.9	1041.1	1136.4	1242.1	1158.4	803.2	1320.1	1405.5	1041.1	1384	1221.8
A0A0S2Z563	Q9Y2Q9	28S ribosomal protein S28, mitochondrial (MRP-S28) (S28mt) (28S ribosomal protein S35, mitochondrial) (MRP-S35) (S35mt) (Mitochondrial small ribosomal subunit protein bS1m)	reviewed	4	High	7	9	7	187	33.1551	20.8	3 v 3	0.0422677	0.442697	0.622936	3 v 3	-0.496623	0.000980926	0.0167317	3 v 3	-0.538891	0.000749698	0.0295754	8.95826	8.93044	9.05826	9.0433	9.06555	8.96492	8.40599	8.50383	8.54728	497.4	487.9	533.1	527.6	535.8	499.7	339.2	363	374.1	436.3	411.1	283.5	468.9	514.9	363	500.8	434.1
P51398	P51398	28S ribosomal protein S29, mitochondrial (MRP-S29) (S29mt) (Death-associated protein 3) (DAP-3) (Ionizing radiation resistance conferring protein) (Mitochondrial small ribosomal subunit protein mS29)	reviewed	5	High	18	28	18	398	44.9749	45.5	3 v 3	0.00887349	0.795506	0.88408	3 v 3	-0.708679	0.00508317	0.0310429	3 v 3	-0.717553	0.00657803	0.0588925	10.8984	10.8745	10.9606	10.8836	10.9296	10.9469	10.061	10.2632	10.2833	1908.7	1877.4	1992.8	1889.3	1950.4	1974	1068.2	1228.9	1246.2	1674.1	1472.1	892.9	1804.2	1874.4	1228.9	1871.9	1714.9
Q92665	Q92665	28S ribosomal protein S31, mitochondrial (MRP-S31) (S31mt) (Imogen 38) (Mitochondrial small ribosomal subunit protein mS31)	reviewed	5	High	20	27	20	395	40	45.3	3 v 3	0.140557	0.0365351	0.161817	3 v 3	-0.30186	0.00245473	0.0229067	3 v 3	-0.442416	0.000599103	0.0278918	10.2197	10.1763	10.2144	10.3614	10.3907	10.28	9.8469	9.92452	9.9334	1192.4	1157.1	1188.1	1315.5	1342.5	1243.3	920.9	971.8	977.8	1045.9	1025	769.8	1112	1290.2	971.8	1116.1	1080.1
Q9Y291	Q9Y291	28S ribosomal protein S33, mitochondrial (MRP-S33) (S33mt) (Mitochondrial small ribosomal subunit protein mS33)	reviewed	3	High	4	6	4	106	36.7925	12.6	3 v 3	-0.000685064	0.992032	0.996101	3 v 3	-0.793977	0.00267332	0.0238502	3 v 3	-0.793292	5.67507e-05	0.0191139	8.0045	7.80864	7.92184	7.86171	7.95594	7.91528	7.13545	7.13545	7.08215	256.8	224.2	242.5	232.6	248.3	241.4	140.6	140.6	135.5	225.2	181.2	117.5	215.4	238.6	140.6	227.8	209.7
P82930	P82930	28S ribosomal protein S34, mitochondrial (MRP-S34) (S34mt) (Mitochondrial small ribosomal subunit protein mS34)	reviewed	5	High	12	20	12	218	57.7982	25.6	3 v 3	0.0417682	0.540854	0.702577	3 v 3	-0.377553	0.0123966	0.048698	3 v 3	-0.419321	0.00691446	0.0596172	9.59507	9.50621	9.59675	9.69366	9.6193	9.51037	9.11192	9.14466	9.30879	773.4	727.2	774.3	828.1	786.5	729.3	553.3	566	634.2	678.3	645.2	462.5	698.9	755.9	566	727.4	633.6
P82673	P82673	28S ribosomal protein S35, mitochondrial (MRP-S35) (S35mt) (28S ribosomal protein S28, mitochondrial) (MRP-S28) (S28mt) (Mitochondrial small ribosomal subunit protein mS35)	reviewed	4	High	15	19	14	323	42.4149	36.8	3 v 3	-0.00781973	0.906346	0.948793	3 v 3	-0.240873	0.0275385	0.0766061	3 v 3	-0.233054	0.0129243	0.07667	10.0961	9.94808	9.91991	10.0347	9.95114	9.95478	9.79133	9.78529	9.6648	1094.5	987.8	968.7	1048.9	989.9	992.4	886.1	882.4	811.7	960	817.3	740.7	949.3	951.4	882.4	909.9	862.1
P82909	P82909	28S ribosomal protein S36, mitochondrial (MRP-S36) (S36mt)	reviewed	3	High	5	11	5	103	54.3689	11.5	3 v 3	0.214354	0.0116195	0.10438	3 v 3	-0.102569	0.0957035	0.172442	3 v 3	-0.316923	0.00193342	0.0393086	8.72451	8.78038	8.65284	8.89209	8.98271	8.926	8.62826	8.59059	8.63118	423	439.7	402.5	475.1	505.9	486.4	395.7	385.5	396.5	371	370.2	330.8	422.6	486.1	385.5	378.1	422.5
P82675	P82675	28S ribosomal protein S5, mitochondrial (MRP-S5) (S5mt) (Mitochondrial small ribosomal subunit protein uS5m)	reviewed	4	High	12	19	12	430	25.5814	48	3 v 3	0.0260684	0.56649	0.723988	3 v 3	-0.631065	0.000282639	0.011319	3 v 3	-0.657133	0.00156925	0.0364686	10.4473	10.3188	10.4026	10.4039	10.4046	10.4384	9.7127	9.73081	9.83194	1396.2	1277.2	1353.6	1354.8	1355.5	1387.6	839.1	849.7	911.4	1224.6	1055.6	701.4	1227.4	1302.6	849.7	1271.5	1205.5
P82932	P82932	28S ribosomal protein S6, mitochondrial (MRP-S6) (S6mt) (Mitochondrial small ribosomal subunit protein bS6m)	reviewed	5	High	5	7	5	125	39.2	14.2	3 v 3	0.0779842	0.261526	0.455593	3 v 3	-0.311185	0.0641543	0.130764	3 v 3	-0.389169	0.0416589	0.13719	8.99067	8.86511	9.01458	9.02735	9.10198	8.97499	8.46679	8.6756	8.79442	508.7	466.3	517.2	521.8	549.5	503.2	353.8	408.9	444	446.1	406.6	295.7	448.1	528.1	408.9	485.9	437.1
Q9Y2R9	Q9Y2R9	28S ribosomal protein S7, mitochondrial (MRP-S7) (S7mt) (Mitochondrial small ribosomal subunit protein uS7m) (bMRP-27a) (bMRP27a)	reviewed	5	High	16	24	15	242	63.6364	28.1	3 v 3	-0.0131147	0.778693	0.8715	3 v 3	-0.734947	0.000117195	0.0088803	3 v 3	-0.721832	8.216e-05	0.0191139	10.5175	10.3976	10.4868	10.4558	10.4948	10.4119	9.67296	9.74567	9.77841	1465.8	1348.9	1435	1404.5	1442.9	1362.4	816.3	858.5	878.2	1285.7	1094.3	682.4	1296.3	1386.7	858.5	1347.9	1183.6
P82933	P82933	28S ribosomal protein S9, mitochondrial (MRP-S9) (S9mt) (Mitochondrial small ribosomal subunit protein uS9m)	reviewed	5	High	23	32	23	396	53.0303	45.8	3 v 3	0.0559067	0.18653	0.376678	3 v 3	-0.338843	0.00543603	0.0322443	3 v 3	-0.39475	0.00213099	0.0402732	10.3768	10.3259	10.3916	10.4111	10.4732	10.3776	9.95405	10.0293	10.0943	1329.6	1283.5	1343.3	1361.6	1421.5	1330.4	991.9	1045	1093.2	1166.2	1060.9	829.2	1233.4	1366.1	1045	1261.8	1155.8
O75600	O75600	2-amino-3-ketobutyrate coenzyme A ligase, mitochondrial (AKB ligase) (EC 2.3.1.29) (Aminoacetone synthase) (Glycine acetyltransferase)	reviewed	5	Medium	2	3	2	419	3.81862	45.3	3 v 3	0.639677	0.00528493	0.0794615	3 v 3	1.28862	0.00295723	0.0248979	3 v 3	0.648944	0.0274026	0.108735	6.4822	6.69209	6.39917	7.03672	7.1918	7.26397	7.55152	8.03232	7.85549	89.4	103.4	84.4	131.3	146.2	153.7	187.6	261.8	231.6	78.5	102.3	156.8	99.4	140.5	261.8	79.3	133.6
Q96SZ5	Q96SZ5	2-aminoethanethiol dioxygenase (EC 1.13.11.19) (Cysteamine dioxygenase)	reviewed	3	High	12	21	12	270	46.2963	29.7	3 v 3	-0.134217	0.0037201	0.0689977	3 v 3	-0.379191	0.0011101	0.0172541	3 v 3	-0.244974	0.00860482	0.0642218	9.27775	9.28332	9.3226	9.1467	9.16993	9.1644	8.87805	8.96809	8.89996	620.7	623.1	640.3	566.8	576	573.8	470.5	500.8	477.7	544.4	441.6	393.3	598.8	553.6	500.8	601.4	498.5
H0Y8X4	H0Y8X4	2'-deoxynucleoside 5'-phosphate N-hydrolase 1 (Fragment)	unreviewed	1	High	7	10	7	243	34.5679	25.9	3 v 3	0.0998139	0.129313	0.307466	3 v 3	0.357	0.0218865	0.0670444	3 v 3	0.257186	0.0599178	0.165156	8.36063	8.23745	8.36763	8.38716	8.47371	8.40429	8.54071	8.70321	8.79279	328.7	301.8	330.3	334.8	355.5	338.8	372.4	416.8	443.5	288.3	260.9	311.3	290	341.6	416.8	310.3	294.4
Q9UJ83	Q9UJ83	2-hydroxyacyl-CoA lyase 1 (EC 4.1.2.n2) (2-hydroxyphytanoyl-CoA lyase) (2-HPCL) (Phytanoyl-CoA 2-hydroxylase 2)	reviewed	5	High	13	19	1	578	24.0484	63.7	3 v 3	0.0183645	0.894061	0.942097	3 v 3	0.141614	0.35986	0.464705	3 v 3	0.123249	0.136046	0.271364	9.38089	9.70581	9.75956	9.56262	9.6435	9.69523	9.6532	9.81618	9.80171	666.7	835.1	866.8	756.2	799.8	829	805.2	901.5	892.5	584.8	589.2	673.1	802.6	768.7	901.5	814.2	720.2
A1L0T0	A1L0T0	2-hydroxyacyl-CoA lyase 2 (EC 4.1.2.-) (Acetolactate synthase-like protein) (IlvB-like protein)	reviewed	5	High	15	27	15	632	34.3354	67.8	3 v 3	0.246178	0.00545564	0.0795297	3 v 3	0.445466	0.00102868	0.0168856	3 v 3	0.199288	0.0173707	0.0876291	9.26491	9.35645	9.33092	9.63045	9.52121	9.53916	9.76055	9.69888	9.82925	615.2	655.5	644	792.6	734.8	744	867.4	831.1	909.7	539.6	617.6	725.1	630	706.2	831.1	605	646.4
Q16880	Q16880	2-hydroxyacylsphingosine 1-beta-galactosyltransferase (EC 2.4.1.47) (Ceramide UDP-galactosyltransferase) (Cerebroside synthase) (UDP-galactose-ceramide galactosyltransferase)	reviewed	5	High	2	2	2	541	4.25139	61.4	3 v 3	-0.496383	0.0201976	0.12581	3 v 3	-0.677	0.00278112	0.0241397	3 v 3	-0.180617	0.0593399	0.164109	5.52042	5.76288	5.57289	5.10852	5.12102	5.1375	4.848	4.97269	5.0045	45.9	54.3	47.6	34.5	34.8	35.2	28.8	31.4	32.1	40.2	26.9	24.1	52.1	33.5	31.4	44.7	30.6
A0A024R9H2	P52758	2-iminobutanoate/2-iminopropanoate deaminase (EC 3.5.99.10) (14.5 kDa translational inhibitor protein) (hp14.5) (p14.5) (Heat-responsive protein 12) (Reactive intermediate imine deaminase A homolog) (Translation inhibitor L-PSP ribonuclease) (UK114 antigen homolog)	reviewed	5	High	8	13	8	137	55.4745	14.5	3 v 3	0.218765	0.00772987	0.0889412	3 v 3	0.00035069	0.994121	0.995332	3 v 3	-0.218414	0.0126502	0.075881	9.5727	9.62205	9.65087	9.78398	9.89648	9.82146	9.54959	9.61655	9.68054	761.5	788	803.9	881.6	953.1	904.8	749.4	785	820.6	667.9	686.9	626.5	757.3	916	785	755.1	786
Q5HYK3	Q5HYK3	2-methoxy-6-polyprenyl-1,4-benzoquinol methylase, mitochondrial (EC 2.1.1.201) (Ubiquinone biosynthesis methyltransferase COQ5)	reviewed	5	High	13	18	13	327	46.1774	37.1	3 v 3	0.888095	5.77974e-05	0.0272014	3 v 3	0.617755	0.00123	0.0177822	3 v 3	-0.27034	0.00456029	0.0498556	8.96087	9.02431	8.90026	9.79133	9.87897	9.87943	9.59077	9.55286	9.59507	498.3	520.7	477.8	886.1	941.6	941.9	771.1	751.1	773.4	437.1	690.4	644.5	500.4	904.9	751.1	448.8	818.2
Q6N063	Q6N063	2-oxoglutarate and iron-dependent oxygenase domain-containing protein 2 (EC 1.14.11.-)	reviewed	3	High	5	5	5	350	11.4286	39	3 v 3	-0.113377	0.119312	0.295251	3 v 3	-0.0764505	0.360871	0.465833	3 v 3	0.0369261	0.593291	0.709931	6.65105	6.55766	6.71562	6.55766	6.52669	6.49985	6.48864	6.52826	6.67807	100.5	94.2	105.1	94.2	92.2	90.5	89.8	92.3	102.4	88.2	73.4	75.1	90.5	88.6	92.3	98.7	78.6
Q6PK18	Q6PK18	2-oxoglutarate and iron-dependent oxygenase domain-containing protein 3 (EC 1.14.11.-)	reviewed	4	Medium	1	1	1	319	2.19436	35.6	3 v 3	0.119994	0.563516	0.721962	3 v 3	0.172528	0.231218	0.329755	3 v 3	0.0525342	0.810645	0.872921	5.29278	5.33985	5.23266	5.36807	5.12928	5.72792	5.57894	5.2555	5.54844	39.2	40.5	37.6	41.3	35	53	47.8	38.2	46.8	34.4	32.2	39.9	38.9	33.7	38.2	35.3	46
Q02218	Q02218	2-oxoglutarate dehydrogenase, mitochondrial (EC 1.2.4.2) (2-oxoglutarate dehydrogenase complex component E1) (OGDC-E1) (Alpha-ketoglutarate dehydrogenase)	reviewed	5	High	48	83	48	1023	48.2893	115.9	3 v 3	0.0924166	0.340515	0.530779	3 v 3	0.0139201	0.861111	0.896836	3 v 3	-0.0784964	0.478703	0.612319	11.8934	11.82	11.8951	11.9558	11.8363	12.0936	12.0135	11.8501	11.7866	3804.2	3615.6	3808.8	3972.5	3656.6	4370.7	4134.6	3691.8	3532.9	3336.7	3095.2	3456.1	3474.6	3514.2	3691.8	3577.8	3797
A0A024R0K3	P12694	2-oxoisovalerate dehydrogenase subunit alpha, mitochondrial (EC 1.2.4.4) (Branched-chain alpha-keto acid dehydrogenase E1 component alpha chain) (BCKDE1A) (BCKDH E1-alpha)	reviewed	5	High	15	17	15	445	39.5506	50.4	3 v 3	0.137839	0.0513107	0.191083	3 v 3	-0.504138	0.00132537	0.0182138	3 v 3	-0.641977	0.00370818	0.0471008	9.59507	9.55995	9.68001	9.75989	9.75989	9.72877	9.06932	9.05338	9.19992	773.4	754.8	820.3	867	867	848.5	537.2	531.3	588.1	678.4	675.5	449	725.4	833.3	531.3	770.6	737.1
A0A140VKB3	P21953	2-oxoisovalerate dehydrogenase subunit beta, mitochondrial (EC 1.2.4.4) (Branched-chain alpha-keto acid dehydrogenase E1 component beta chain) (BCKDE1B) (BCKDH E1-beta)	reviewed	5	High	8	16	8	392	19.1327	43.1	3 v 3	0.11129	0.000276363	0.0365937	3 v 3	-0.387138	0.0173725	0.0585313	3 v 3	-0.498428	0.0103303	0.0699157	9.43983	9.43879	9.44357	9.5467	9.55919	9.55017	9.15203	9.03232	8.97642	694.5	694	696.3	747.9	754.4	749.7	568.9	523.6	503.7	609.1	582.7	475.6	667	725	523.6	654.1	651.3
O95861	O95861	3'(2'),5'-bisphosphate nucleotidase 1 (EC 3.1.3.7) (Bisphosphate 3'-nucleotidase 1) (PAP-inositol 1,4-phosphatase) (PIP)	reviewed	5	High	22	41	21	308	68.8312	33.4	3 v 3	-0.114813	0.112556	0.285808	3 v 3	-0.0412494	0.487008	0.584065	3 v 3	0.0735639	0.144784	0.281341	11.0636	11.2181	11.1639	11.0441	10.9771	11.08	11.1364	11.053	11.1324	2140.3	2382.2	2294.4	2111.6	2015.7	2164.7	2251.1	2124.7	2244.8	1877.3	1645.3	1881.7	2289.3	1937.2	2124.7	2155.2	1880.6
A0A024R355	Q8IV48	3'-5' exoribonuclease 1 (EC 3.1.-.-) (3'-5' exonuclease ERI1) (Eri-1 homolog) (Histone mRNA 3'-end-specific exoribonuclease) (Histone mRNA 3'-exonuclease 1) (Protein 3'hExo) (HEXO)	reviewed	5	High	11	15	11	349	30.9456	40	3 v 3	0.0194992	0.781886	0.873894	3 v 3	0.0483923	0.530183	0.622036	3 v 3	0.028893	0.7479	0.828211	8.98584	8.90719	9.0031	8.95128	9.09645	8.90689	8.89451	9.09803	9.04876	507	480.1	513.1	495	547.4	480	475.9	548	529.6	444.7	385.7	397.8	461.4	526	548	482	417
Q9H6S0	Q9H6S0	3'-5' RNA helicase YTHDC2 (EC 3.6.4.13) (YTH domain-containing protein 2) (hYTHDC2)	reviewed	5	High	30	32	29	1430	24.1958	160.1	3 v 3	-0.184389	0.0363771	0.161357	3 v 3	0.0283685	0.800355	0.8497	3 v 3	0.212758	0.141613	0.277713	9.19771	9.24174	9.31107	9.13443	9.08507	8.97785	9.14873	9.22255	9.46434	587.2	605.4	635.2	562	543.1	504.2	567.6	597.4	706.4	515	437.9	474.5	581.8	521.9	597.4	596.6	438
Q9BYD6	Q9BYD6	39S ribosomal protein L1, mitochondrial (L1mt) (MRP-L1) (Mitochondrial large ribosomal subunit protein uL1m)	reviewed	4	High	14	22	14	325	32.6154	36.9	3 v 3	-0.0517818	0.465494	0.640623	3 v 3	-0.889332	0.00989504	0.0428447	3 v 3	-0.83755	0.00278375	0.0433252	10.6451	10.6528	10.6684	10.5515	10.5403	10.7191	9.93015	9.61747	9.75071	1601.4	1609.9	1627.5	1500.8	1489.2	1685.7	975.6	785.5	861.5	1404.6	1169.4	815.5	1547.1	1431.2	785.5	1528.8	1464.5
Q7Z7H8	Q7Z7H8	39S ribosomal protein L10, mitochondrial (L10mt) (MRP-L10) (39S ribosomal protein L8, mitochondrial) (L8mt) (MRP-L8) (Mitochondrial large ribosomal subunit protein uL10m)	reviewed	5	High	3	4	3	261	12.6437	29.3	3 v 3	-0.11237	0.410482	0.595663	3 v 3	-0.767383	0.0276764	0.0768547	3 v 3	-0.655013	0.0219709	0.0975452	7.97039	7.89178	7.94369	7.77939	7.66035	8.02901	7.43546	7.0864	6.98185	250.8	237.5	246.2	219.7	202.3	261.2	173.1	135.9	126.4	220	171.2	144.7	228.2	194.4	135.9	231.2	226.9
Q9Y3B7	Q9Y3B7	39S ribosomal protein L11, mitochondrial (L11mt) (MRP-L11) (Mitochondrial large ribosomal subunit protein uL11m)	reviewed	5	High	11	18	11	192	53.6458	20.7	3 v 3	-0.175615	0.15438	0.340148	3 v 3	-0.791424	0.0078827	0.0385405	3 v 3	-0.615809	0.0133123	0.0776652	10.1147	9.91678	9.99986	9.75272	9.75822	9.9935	9.44025	9.10329	9.11348	1108.7	966.6	1023.9	862.7	866	1019.4	694.7	550	553.9	972.4	672.2	580.7	928.9	832.2	550	961.8	885.6
P52815	P52815	39S ribosomal protein L12, mitochondrial (L12mt) (MRP-L12) (5c5-2) (Mitochondrial large ribosomal subunit protein bL12m)	reviewed	5	High	7	20	1	198	30.8081	21.3	3 v 3	0.050618	0.16519	0.352002	3 v 3	-0.360518	0.206153	0.302158	3 v 3	-0.411136	0.169632	0.311218	6.37156	6.37156	6.4363	6.40259	6.46271	6.46597	6.42459	5.82528	5.848	82.8	82.8	86.6	84.6	88.2	88.4	85.9	56.7	57.6	72.6	65.9	71.8	79.5	84.8	56.7	81.4	76.8
Q9BYD1	Q9BYD1	39S ribosomal protein L13, mitochondrial (L13mt) (MRP-L13) (Mitochondrial large ribosomal subunit protein uL13m)	reviewed	5	High	12	15	12	178	64.0449	20.7	3 v 3	-0.0538483	0.64694	0.782937	3 v 3	-0.76269	0.0194426	0.0627714	3 v 3	-0.708841	0.0157634	0.0837441	9.79539	9.76388	9.92719	9.69488	9.668	9.96203	9.30788	8.84392	9.04658	888.6	869.4	973.6	828.8	813.5	997.4	633.8	459.5	528.8	779.4	645.8	529.8	835.5	781.8	459.5	914.5	866.5
Q6P1L8	Q6P1L8	39S ribosomal protein L14, mitochondrial (L14mt) (MRP-L14) (39S ribosomal protein L32, mitochondrial) (L32mt) (MRP-L32) (Mitochondrial large ribosomal subunit protein uL14m)	reviewed	4	High	6	8	6	145	48.9655	15.9	3 v 3	0.0329057	0.524537	0.68959	3 v 3	-0.5818	0.0308345	0.0819906	3 v 3	-0.614706	0.0258262	0.105535	7.60659	7.50462	7.58496	7.65392	7.53216	7.60881	7.21626	6.85922	6.87529	194.9	181.6	192	201.4	185.1	195.2	148.7	116.1	117.4	170.9	156.9	124.3	174.5	177.9	116.1	180.4	169.6
Q9P015	Q9P015	39S ribosomal protein L15, mitochondrial (L15mt) (MRP-L15) (Mitochondrial large ribosomal subunit protein uL15m)	reviewed	4	High	13	16	13	296	49.3243	33.4	3 v 3	-0.0139256	0.846498	0.914387	3 v 3	-0.712486	0.0452659	0.10402	3 v 3	-0.698561	0.0416966	0.13719	9.63209	9.50502	9.55286	9.62461	9.44087	9.58271	9.18339	8.65213	8.71699	793.5	726.6	751.1	789.4	695	766.8	581.4	402.3	420.8	696	615.1	486	698.3	667.9	402.3	705.5	666.2
Q9NX20	Q9NX20	39S ribosomal protein L16, mitochondrial (L16mt) (MRP-L16) (Mitochondrial large ribosomal subunit protein uL16m)	reviewed	4	High	8	9	8	251	30.6773	28.4	3 v 3	-0.0353483	0.488323	0.658755	3 v 3	-0.897899	0.0194645	0.0627714	3 v 3	-0.86255	0.0227949	0.0988134	8.9257	8.8205	8.93015	8.83542	8.8205	8.91439	8.27612	7.80929	7.89724	486.3	452.1	487.8	456.8	452.1	482.5	310	224.3	238.4	426.5	355.9	259.2	434.5	434.5	224.3	458.3	419.1
E9PKV2	E9PKV2	39S ribosomal protein L17, mitochondrial (Fragment)	unreviewed	1	High	7	8	1	142	39.4366	16.4	3 v 3	-0.123366	0.289354	0.48146	3 v 3	-0.604461	0.0010545	0.0169083	3 v 3	-0.481095	0.0136324	0.0788542	7.38629	7.47573	7.5345	7.31651	7.50144	7.20848	6.92955	6.75756	6.89603	167.3	178	185.4	159.4	181.2	147.9	121.9	108.2	119.1	146.7	124.2	101.9	171.1	174.2	108.2	174.1	128.5
Q9NRX2	Q9NRX2	39S ribosomal protein L17, mitochondrial (L17mt) (MRP-L17) (LYST-interacting protein 2) (Mitochondrial large ribosomal subunit protein bL17m)	reviewed	5	High	8	9	2	175	35.4286	20	3 v 3	-0.0812448	0.482215	0.653351	3 v 3	-0.779976	0.00788016	0.0385405	3 v 3	-0.698731	0.0093179	0.0663522	8.73742	8.55497	8.54032	8.44956	8.44419	8.69523	8.04603	7.66605	7.7807	426.8	376.1	372.3	349.6	348.3	414.5	264.3	203.1	219.9	374.4	272.4	220.9	361.5	334.8	203.1	349.8	360.1
Q9H0U6	Q9H0U6	39S ribosomal protein L18, mitochondrial (L18mt) (MRP-L18) (Mitochondrial large ribosomal subunit protein uL18m)	reviewed	5	High	4	5	4	180	22.2222	20.6	3 v 3	-0.154433	0.22946	0.422513	3 v 3	-0.719145	0.00234625	0.022399	3 v 3	-0.564712	0.0051403	0.052358	7.38629	7.2211	7.11894	6.9542	7.09064	7.2182	6.63952	6.50144	6.42794	167.3	149.2	139	124	136.3	148.9	99.7	90.6	86.1	146.8	96.6	83.3	143.3	131	90.6	130.5	129.3
P49406	P49406	39S ribosomal protein L19, mitochondrial (L19mt) (MRP-L19) (39S ribosomal protein L15, mitochondrial) (L15mt) (MRP-L15) (Mitochondrial large ribosomal subunit protein bL19m)	reviewed	5	High	13	14	13	292	43.4932	33.5	3 v 3	-0.0962867	0.236909	0.430221	3 v 3	-0.828413	0.0101869	0.0436012	3 v 3	-0.732127	0.011448	0.0735199	9.56872	9.46352	9.60955	9.47837	9.34806	9.5265	8.94486	8.60955	8.60214	759.4	706	781.2	713.3	651.7	737.5	492.8	390.6	388.6	666.1	555.8	411.9	678.5	626.3	390.6	733.8	640.7
Q5T653	Q5T653	39S ribosomal protein L2, mitochondrial (L2mt) (MRP-L2) (Mitochondrial large ribosomal subunit protein uL2m)	reviewed	4	High	9	13	9	305	31.1475	33.3	3 v 3	-0.0136364	0.886054	0.93652	3 v 3	-0.659169	0.0512006	0.112512	3 v 3	-0.645532	0.0469008	0.145507	9.5519	9.39553	9.53974	9.49725	9.34873	9.60028	9.1634	8.58871	8.75756	750.6	673.5	744.3	722.7	652	776.2	573.4	385	432.8	658.4	563.1	479.3	647.2	626.6	385	699.1	674.3
Q9BYC9	Q9BYC9	39S ribosomal protein L20, mitochondrial (L20mt) (MRP-L20) (Mitochondrial large ribosomal subunit protein bL20m)	reviewed	4	High	7	8	7	149	44.9664	17.4	3 v 3	0.043535	0.5961	0.744212	3 v 3	-0.485887	0.021529	0.0663306	3 v 3	-0.529422	0.00925178	0.0663522	8.47371	8.43045	8.52082	8.45943	8.44294	8.6532	8.15228	7.86666	7.94837	355.5	345	367.3	352	348	402.6	284.5	233.4	247	311.8	274.3	237.9	331.6	334.5	233.4	345	349.7
Q7Z2W9	Q7Z2W9	39S ribosomal protein L21, mitochondrial (L21mt) (MRP-L21) (Mitochondrial large ribosomal subunit protein bL21m)	reviewed	4	High	7	8	7	205	33.1707	22.8	3 v 3	-0.0457878	0.64076	0.778476	3 v 3	-0.907628	0.0211451	0.0658323	3 v 3	-0.86184	0.0112251	0.0729681	8.7187	8.63988	8.69592	8.66747	8.48382	8.76587	8.04821	7.56986	7.71356	421.3	398.9	414.7	406.6	358	435.3	264.7	190	209.9	369.5	316.8	221.3	383.3	344.1	190	389.5	378.2
Q9NWU5	Q9NWU5	39S ribosomal protein L22, mitochondrial (L22mt) (MRP-L22) (39S ribosomal protein L25, mitochondrial) (L25mt) (MRP-L25) (Mitochondrial large ribosomal subunit protein uL22m)	reviewed	5	High	11	16	11	206	49.0291	23.6	3 v 3	-0.0524811	0.450799	0.629784	3 v 3	-0.538875	0.00526353	0.0316236	3 v 3	-0.486394	0.00387203	0.0474611	9.25479	9.17891	9.18016	9.12024	9.07762	9.25857	8.76885	8.56377	8.66463	610.9	579.6	580.1	556.5	540.3	612.5	436.2	378.4	405.8	535.8	433.6	364.6	557	519.2	378.4	544.9	532.1
A0A024RCB2	Q16540	39S ribosomal protein L23, mitochondrial (L23mt) (MRP-L23) (L23 mitochondrial-related protein) (Mitochondrial large ribosomal subunit protein uL23m) (Ribosomal protein L23-like)	reviewed	5	High	2	3	2	153	14.3791	17.8	3 v 3	-0.0758776	0.539625	0.701614	3 v 3	-0.772898	0.0292654	0.0795491	3 v 3	-0.69702	0.0206473	0.094026	6.97039	6.92125	6.87283	6.76288	6.7252	7.04876	6.42122	6.09381	5.93074	125.4	121.2	117.2	108.6	105.8	132.4	85.7	68.3	61	110	84.6	71.7	116.5	101.7	68.3	110.1	115
Q96A35	Q96A35	39S ribosomal protein L24, mitochondrial (L24mt) (MRP-L24) (Mitochondrial large ribosomal subunit protein uL24m)	reviewed	4	High	12	14	12	216	50	24.9	3 v 3	-0.0188094	0.837922	0.909389	3 v 3	-0.813532	0.021326	0.0659835	3 v 3	-0.794723	0.0162697	0.0849416	10.5382	10.4328	10.5872	10.5062	10.3732	10.6223	9.94559	9.45121	9.72076	1487	1382.2	1538.4	1454.4	1326.3	1576.3	986.1	700	843.8	1304.3	1133.2	824.3	1328.4	1274.7	700	1445.1	1369.4
Q9P0M9	Q9P0M9	39S ribosomal protein L27, mitochondrial (L27mt) (MRP-L27) (Mitochondrial large ribosomal subunit protein bL27m)	reviewed	4	High	6	7	6	148	41.8919	16.1	3 v 3	-0.00719367	0.899833	0.944952	3 v 3	-0.674299	0.046215	0.105247	3 v 3	-0.667105	0.0377654	0.130608	8.70874	8.75722	8.73573	8.7761	8.6279	8.7761	8.33673	7.8125	8.02956	418.4	432.7	426.3	438.4	395.6	438.4	323.3	224.8	261.3	367	341.6	270.2	415.9	380.2	224.8	400.4	380.9
Q13084	Q13084	39S ribosomal protein L28, mitochondrial (L28mt) (MRP-L28) (Melanoma antigen p15) (Melanoma-associated antigen recognized by T-lymphocytes) (Mitochondrial large ribosomal subunit protein bL28m)	reviewed	5	High	6	8	6	256	24.2188	30.1	3 v 3	-0.0732621	0.540448	0.702262	3 v 3	-0.821295	0.00577437	0.0332718	3 v 3	-0.748033	0.00543351	0.0536586	8.80607	8.70425	8.85922	8.62498	8.61728	8.90749	8.13904	7.80025	7.96636	447.6	417.1	464.4	394.8	392.7	480.2	281.9	222.9	250.1	392.6	307.6	235.6	400.9	377.4	222.9	436.3	417.2
P09001	P09001	39S ribosomal protein L3, mitochondrial (L3mt) (MRP-L3) (Mitochondrial large ribosomal subunit protein uL3m)	reviewed	5	High	13	16	13	348	42.5287	38.6	3 v 3	-0.100003	0.297994	0.489676	3 v 3	-0.835018	0.00653538	0.0349385	3 v 3	-0.735015	0.0077548	0.0617073	10.0156	9.83052	9.91573	9.82209	9.70926	9.93044	9.29577	8.94222	9.01876	1035.1	910.5	965.9	905.2	837.1	975.8	628.5	491.9	518.7	907.9	705.3	525.4	875	804.5	491.9	907.3	847.7
Q8TCC3	Q8TCC3	39S ribosomal protein L30, mitochondrial (L30mt) (MRP-L30) (39S ribosomal protein L28, mitochondrial) (L28mt) (MRP-L28) (Mitochondrial large ribosomal subunit protein uL30m)	reviewed	4	High	6	7	6	161	42.8571	18.5	3 v 3	0.00107942	0.990376	0.99566	3 v 3	-0.742005	0.0298696	0.0805745	3 v 3	-0.743084	0.0160572	0.0845498	8.84266	8.76653	8.80381	8.78202	8.6844	8.94983	8.33628	7.93782	7.91289	459.1	435.5	446.9	440.2	411.4	494.5	323.2	245.2	241	402.7	343	270.2	418.5	395.4	245.2	419.8	429.6
A4D1V4	Q9BYC8	39S ribosomal protein L32, mitochondrial (L32mt) (MRP-L32) (Mitochondrial large ribosomal subunit protein bL32m)	reviewed	4	High	7	8	7	188	34.5745	21.4	3 v 3	-0.0340729	0.494367	0.662949	3 v 3	-0.670537	0.0410468	0.0978314	3 v 3	-0.636464	0.0449717	0.14208	9.19525	9.11009	9.2097	9.16189	9.07227	9.17866	8.79896	8.34296	8.36151	586.2	552.6	592.1	572.8	538.3	579.5	445.4	324.7	328.9	514.2	446.3	372.3	531	517.3	324.7	556.2	503.4
O75394	O75394	39S ribosomal protein L33, mitochondrial (L33mt) (MRP-L33) (Mitochondrial large ribosomal subunit protein bL33m)	reviewed	4	High	3	5	3	65	47.6923	7.6	3 v 3	0.11434	0.432636	0.613958	3 v 3	-0.675904	0.03333	0.0862278	3 v 3	-0.790244	0.0167459	0.0860522	8.85331	8.75221	8.96723	8.81154	8.91886	9.18537	8.48663	8.01346	8.04494	462.5	431.2	500.5	449.3	484	582.2	358.7	258.4	264.1	405.7	350.1	299.8	414.4	465.2	258.4	470.2	505.8
Q9BQ48	Q9BQ48	39S ribosomal protein L34, mitochondrial (L34mt) (MRP-L34) (Mitochondrial large ribosomal subunit protein bL34m)	reviewed	4	High	2	4	2	92	23.913	10.2	3 v 3	-0.191163	0.231682	0.42474	3 v 3	-0.665154	0.066912	0.134401	3 v 3	-0.473991	0.121355	0.2512	5.53605	5.33985	5.42626	5.0268	5.2891	5.41278	5.10434	4.7761	4.42626	46.4	40.5	43	32.6	39.1	42.6	34.4	27.4	21.5	40.7	25.4	28.7	38.9	37.6	27.4	40.4	37
Q9NZE8	Q9NZE8	39S ribosomal protein L35, mitochondrial (L35mt) (MRP-L35) (Mitochondrial large ribosomal subunit protein bL35m)	reviewed	5	High	4	4	4	188	17.5532	21.5	3 v 3	0.112601	0.298297	0.489891	3 v 3	-0.368165	0.18535	0.279378	3 v 3	-0.480765	0.110254	0.237039	8.04712	8.12464	8.18982	8.07468	8.29783	8.32688	8.09645	7.44708	7.71356	264.5	279.1	292	269.6	314.7	321.1	273.7	174.5	209.9	232	210.1	228.8	268.2	302.4	174.5	274.2	278.9
Q9BZE1	Q9BZE1	39S ribosomal protein L37, mitochondrial (L37mt) (MRP-L37) (39S ribosomal protein L2, mitochondrial) (L2mt) (MRP-L2) (Mitochondrial large ribosomal subunit protein mL37)	reviewed	5	High	18	24	17	423	50.8274	48.1	3 v 3	-0.023375	0.835513	0.908163	3 v 3	-0.791643	0.026623	0.0751413	3 v 3	-0.768268	0.0157592	0.0837441	10.2569	10.265	10.3637	10.2051	10.15	10.4605	9.77033	9.27216	9.46822	1223.6	1230.5	1317.6	1180.4	1136.2	1409	873.3	618.3	708.3	1073.3	919.7	730	1182.5	1092	618.3	1237.7	1224.1
Q96DV4	Q96DV4	39S ribosomal protein L38, mitochondrial (L38mt) (MRP-L38) (Mitochondrial large ribosomal subunit protein mL38)	reviewed	5	High	16	24	16	380	48.4211	44.6	3 v 3	-0.109988	0.0864718	0.248836	3 v 3	-0.723009	0.018613	0.0608944	3 v 3	-0.613021	0.0200609	0.0926342	10.3431	10.3588	10.4129	10.2306	10.2153	10.3388	9.85269	9.48402	9.60899	1298.9	1313.1	1363.3	1201.5	1188.8	1295.1	924.6	716.1	780.9	1139.3	936.2	772.9	1261.9	1142.5	716.1	1280.6	1125.1
Q9NYK5	Q9NYK5	39S ribosomal protein L39, mitochondrial (L39mt) (MRP-L39) (39S ribosomal protein L5, mitochondrial) (L5mt) (MRP-L5) (Mitochondrial large ribosomal subunit protein mL39)	reviewed	5	High	16	20	16	338	39.645	38.7	3 v 3	-0.084093	0.398714	0.584969	3 v 3	-0.634634	0.00498583	0.030809	3 v 3	-0.550541	0.00742965	0.0607992	10.46	10.3234	10.4845	10.3215	10.223	10.4712	9.95012	9.69558	9.71836	1408.6	1281.3	1432.7	1279.6	1195.2	1419.5	989.2	829.2	842.4	1235.5	997	826.9	1231.3	1148.6	829.2	1345.8	1233.1
A0A024R7C5	Q9BYD3	39S ribosomal protein L4, mitochondrial (L4mt) (MRP-L4) (Mitochondrial large ribosomal subunit protein uL4m)	reviewed	4	High	10	13	9	311	36.6559	34.9	3 v 3	-0.0232586	0.803947	0.888561	3 v 3	-0.781177	0.0221791	0.067497	3 v 3	-0.757918	0.0143177	0.0803017	9.79523	9.75889	9.8831	9.78136	9.65964	9.92644	9.29554	8.853	8.94515	888.5	866.4	944.3	880	808.8	973.1	628.4	462.4	492.9	779.3	685.7	525.3	832.6	777.3	462.4	887	845.4
Q9NQ50	Q9NQ50	39S ribosomal protein L40, mitochondrial (L40mt) (MRP-L40) (Mitochondrial large ribosomal subunit protein mL40) (Nuclear localization signal-containing protein deleted in velocardiofacial syndrome) (Up-regulated in metastasis)	reviewed	5	High	6	7	6	206	21.8447	24.5	3 v 3	-0.00410321	0.950349	0.974872	3 v 3	-0.399447	0.0492008	0.109407	3 v 3	-0.395344	0.0656633	0.173735	8.66213	8.47978	8.63045	8.61875	8.54959	8.59171	8.35711	7.98185	8.23506	405.1	357	396.3	393.1	374.7	385.8	327.9	252.8	301.3	355.3	306.3	274.1	343.1	360.1	252.8	372.3	335.1
Q8IXM3	Q8IXM3	39S ribosomal protein L41, mitochondrial (L41mt) (MRP-L41) (39S ribosomal protein L27 homolog) (Bcl-2-interacting mitochondrial ribosomal protein L41) (Cell proliferation-inducing gene 3 protein) (MRP-L27 homolog) (Mitochondrial large ribosomal subunit protein mL41)	reviewed	5	High	6	7	6	137	40.8759	15.4	3 v 3	-0.118247	0.429305	0.611675	3 v 3	-0.873603	0.00140954	0.0182774	3 v 3	-0.755355	0.00939274	0.0665706	9.39596	9.1416	9.34452	9.03947	9.09856	9.38931	8.50661	8.42375	8.33092	673.7	564.8	650.1	526.2	548.2	670.6	363.7	343.4	322	590.9	410	304	542.8	526.9	343.4	610.6	582.5
A0A024RBG3	Q9Y6G3	39S ribosomal protein L42, mitochondrial (L42mt) (MRP-L42) (39S ribosomal protein L31, mitochondrial) (L31mt) (MRP-L31) (Mitochondrial large ribosomal subunit protein mL42)	reviewed	5	High	6	7	6	142	40.1408	16.7	3 v 3	0.0211246	0.737081	0.845358	3 v 3	-0.587808	0.048695	0.10862	3 v 3	-0.608933	0.0458568	0.143828	8.58684	8.52121	8.66782	8.61839	8.54032	8.68054	8.29967	7.84612	7.86666	384.5	367.4	406.7	393	372.3	410.3	315.1	230.1	233.4	337.2	306.2	263.4	353.1	357.8	230.1	382	356.4
Q9BRJ2	Q9BRJ2	39S ribosomal protein L45, mitochondrial (L45mt) (MRP-L45) (Mitochondrial large ribosomal subunit protein mL45)	reviewed	4	High	14	20	13	306	44.1176	35.3	3 v 3	-0.0756229	0.305526	0.496513	3 v 3	-0.830642	0.0129325	0.0500174	3 v 3	-0.75502	0.00685389	0.0596172	10.4411	10.3811	10.4194	10.3199	10.2524	10.4424	9.76636	9.41215	9.57118	1390.2	1333.6	1369.5	1278.2	1219.8	1391.5	870.9	681.3	760.7	1219.4	995.9	728	1281.6	1172.2	681.3	1286.5	1208.9
Q9H2W6	Q9H2W6	39S ribosomal protein L46, mitochondrial (L46mt) (MRP-L46) (Mitochondrial large ribosomal subunit protein mL46) (P2ECSL)	reviewed	5	High	12	18	12	279	37.9928	31.7	3 v 3	0.0287559	0.590135	0.739628	3 v 3	-0.756771	0.000396717	0.0121694	3 v 3	-0.785527	0.000805927	0.0303605	9.70598	9.67842	9.81186	9.73742	9.73149	9.81362	8.97327	8.88874	9.06393	835.2	819.4	898.8	853.6	850.1	899.9	502.6	474	535.2	732.6	665.1	420.2	787.4	817	474	844.3	781.8
Q9HD33	Q9HD33	39S ribosomal protein L47, mitochondrial (L47mt) (MRP-L47) (Mitochondrial large ribosomal subunit protein uL29m) (Nasopharyngeal carcinoma metastasis-related protein 1)	reviewed	5	High	8	15	8	250	32.4	29.4	3 v 3	-0.057388	0.422645	0.606486	3 v 3	-0.638517	0.016896	0.057947	3 v 3	-0.581129	0.0236347	0.100821	9.95521	9.84878	10.0149	9.84784	9.83321	9.96564	9.51728	9.14619	9.23984	992.7	922.1	1034.6	921.5	912.2	999.9	732.8	566.6	604.6	870.7	718	612.5	886.1	876.7	566.6	971.9	868.6
Q96GC5	Q96GC5	39S ribosomal protein L48, mitochondrial (L48mt) (MRP-L48) (Mitochondrial large ribosomal subunit protein mL48)	reviewed	5	High	6	8	6	212	29.717	23.9	3 v 3	-0.0538206	0.49639	0.664348	3 v 3	-0.865095	0.0201917	0.0640634	3 v 3	-0.811275	0.0140872	0.0801237	9.45779	9.39938	9.49145	9.34806	9.31809	9.52101	8.84235	8.38586	8.52513	703.2	675.3	719.8	651.7	638.3	734.7	459	334.5	368.4	616.8	507.8	383.7	648.9	613.4	334.5	676.2	638.2
Q13405	Q13405	39S ribosomal protein L49, mitochondrial (L49mt) (MRP-L49) (Mitochondrial large ribosomal subunit protein mL49) (Neighbor of FAU) (NOF) (Protein NOF1)	reviewed	4	High	9	13	9	166	53.6145	19.2	3 v 3	0.0738543	0.179825	0.368143	3 v 3	-0.550232	0.0654359	0.132363	3 v 3	-0.624086	0.0472611	0.145846	9.72979	9.69818	9.77347	9.76238	9.7789	9.88173	9.44956	8.92452	9.17667	849.1	830.7	875.2	868.5	878.5	943.4	699.2	485.9	578.7	744.8	676.7	584.5	798.3	844.2	485.9	822.1	819.6
Q8N5N7	Q8N5N7	39S ribosomal protein L50, mitochondrial (L50mt) (MRP-L50) (Mitochondrial large ribosomal subunit protein mL50)	reviewed	4	High	7	9	7	158	52.5316	18.3	3 v 3	0.109856	0.0758478	0.233059	3 v 3	-0.466016	0.0375637	0.0928631	3 v 3	-0.575872	0.0267455	0.107063	8.26632	8.2341	8.35447	8.3906	8.3505	8.44336	8.02569	7.66959	7.76155	307.9	301.1	327.3	335.6	326.4	348.1	260.6	203.6	217	270	261.5	217.8	289.4	313.7	203.6	307.4	302.4
Q4U2R6	Q4U2R6	39S ribosomal protein L51, mitochondrial (L51mt) (MRP-L51) (Mitochondrial large ribosomal subunit protein mL51) (bMRP-64) (bMRP64)	reviewed	4	Medium	2	2	2	128	14.8438	15.1	3 v 3	0.0036232	0.960602	0.98019	3 v 3	-0.616429	0.0387092	0.0946281	3 v 3	-0.620052	0.025738	0.105325	7.82528	7.76288	7.83731	7.77083	7.73064	7.93487	7.45204	7.08852	7.03562	226.8	217.2	228.7	218.4	212.4	244.7	175.1	136.1	131.2	198.9	170.2	146.4	208.7	204.1	136.1	214.8	212.6
Q86TS9	Q86TS9	39S ribosomal protein L52, mitochondrial (L52mt) (MRP-L52) (Mitochondrial large ribosomal subunit protein mL52)	reviewed	5	High	2	2	2	123	33.3333	13.7	3 v 3	0.170621	0.281827	0.474014	3 v 3	-0.74936	0.110748	0.190833	3 v 3	-0.919982	0.0832534	0.198954	5.82273	5.78398	5.45615	5.91648	5.74416	5.91409	5.50462	4.52356	4.7866	56.6	55.1	43.9	60.4	53.6	60.3	45.4	23	27.6	49.6	47.1	37.9	53	51.5	23	41.3	52.4
Q96EL3	Q96EL3	39S ribosomal protein L53, mitochondrial (L53mt) (MRP-L53) (Mitochondrial large ribosomal subunit protein mL53)	reviewed	5	High	5	7	5	112	47.3214	12.1	3 v 3	-0.110253	0.291882	0.48336	3 v 3	-0.678735	0.000991909	0.0167317	3 v 3	-0.568481	0.00376601	0.0474313	8.84204	8.73403	8.93015	8.6994	8.61839	8.85767	8.23649	8.18041	8.05311	458.9	425.8	487.8	415.7	393	463.9	301.6	290.1	265.6	402.5	323.9	252.1	409.2	377.7	290.1	458.3	403
Q6P161	Q6P161	39S ribosomal protein L54, mitochondrial (L54mt) (MRP-L54) (Mitochondrial large ribosomal subunit protein mL54)	reviewed	4	High	3	4	3	138	18.1159	15.8	3 v 3	-0.093947	0.129467	0.307466	3 v 3	-0.774725	0.0206575	0.0648405	3 v 3	-0.680778	0.0342773	0.123648	8.3906	8.27286	8.26959	8.22304	8.23984	8.18834	7.79507	7.35931	7.4545	335.6	309.3	308.6	298.8	302.3	291.7	222.1	164.2	175.4	294.3	232.8	185.6	297.2	290.5	164.2	289.9	253.4
Q7Z7F7	Q7Z7F7	39S ribosomal protein L55, mitochondrial (L55mt) (MRP-L55) (Mitochondrial large ribosomal subunit protein bL31m) (Mitochondrial large ribosomal subunit protein mL55)	reviewed	4	High	5	8	5	128	42.9688	15.1	3 v 3	-0.0208631	0.850605	0.916093	3 v 3	-0.887343	0.0133379	0.0510093	3 v 3	-0.86648	0.00985073	0.0679612	8.76255	8.64169	8.83794	8.76089	8.56415	8.85456	8.06124	7.5947	7.92422	434.3	399.4	457.6	433.8	378.5	462.9	267.1	193.3	242.9	380.9	338	223.3	383.8	363.7	193.3	429.8	402.1
Q9BYD2	Q9BYD2	39S ribosomal protein L9, mitochondrial (L9mt) (MRP-L9) (Mitochondrial large ribosomal subunit protein bL9m)	reviewed	5	High	9	11	9	267	35.206	30.2	3 v 3	-0.0204078	0.833443	0.906778	3 v 3	-0.891481	0.0167492	0.0577949	3 v 3	-0.871073	0.0108659	0.0719597	9.69227	9.62315	9.77363	9.70252	9.52943	9.79588	9.08215	8.63445	8.69801	827.3	788.6	875.3	833.2	739	888.9	542	397.4	415.3	725.6	649.2	453.1	757.9	710.2	397.4	822.2	772.2
Q9NVS2	Q9NVS2	39S ribosomal protein S18a, mitochondrial (MRP-S18-a) (Mrps18a) (S18mt-a) (39S ribosomal protein S18-3, mitochondrial) (MRP-S18-3) (Mitochondrial large ribosomal subunit protein bS18a) (Mitochondrial large ribosomal subunit protein mL66)	reviewed	5	High	9	19	9	196	36.7347	22.2	3 v 3	0.0424869	0.531159	0.694307	3 v 3	-0.571244	0.0224958	0.0681243	3 v 3	-0.613731	0.0265415	0.106785	9.18364	9.06582	9.2465	9.16038	9.20212	9.26092	8.82146	8.4822	8.47857	581.5	535.9	607.4	572.2	589	613.5	452.4	357.6	356.7	510.1	445.8	378.1	515	566.1	357.6	570.6	533
Q9NP92	Q9NP92	39S ribosomal protein S30, mitochondrial (MRP-S30) (S30mt) (Mitochondrial large ribosomal subunit protein mL65) (Mitochondrial large ribosomal subunit protein mS30) (Programmed cell death protein 9)	reviewed	4	High	14	16	14	439	42.369	50.3	3 v 3	-0.0027673	0.978238	0.989589	3 v 3	-0.678255	0.0348684	0.0886391	3 v 3	-0.675487	0.0231954	0.0996464	9.53819	9.54728	9.65446	9.53741	9.45409	9.74012	9.1644	8.67101	8.86975	743.5	748.2	805.9	743.1	701.4	855.2	573.8	407.6	467.8	652.1	579	479.6	719	674.1	407.6	757.1	742.9
A0A0S2Z410	Q99714	3-hydroxyacyl-CoA dehydrogenase type-2 (EC 1.1.1.35) (17-beta-hydroxysteroid dehydrogenase 10) (17-beta-HSD 10) (EC 1.1.1.51) (2-methyl-3-hydroxybutyryl-CoA dehydrogenase) (MHBD) (3-hydroxy-2-methylbutyryl-CoA dehydrogenase) (EC 1.1.1.178) (3-hydroxyacyl-CoA dehydrogenase type II) (Endoplasmic reticulum-associated amyloid beta-peptide-binding protein) (Mitochondrial ribonuclease P protein 2) (Mit…	reviewed	5	High	18	77	18	261	80.4598	26.9	3 v 3	-0.183695	0.00881377	0.0936188	3 v 3	-0.70506	0.00136209	0.0182138	3 v 3	-0.521365	0.0046753	0.0503743	11.5882	11.6696	11.6801	11.4789	11.4165	11.4915	10.8757	10.8974	11.0496	3078.9	3257.7	3281.3	2854.2	2733.4	2879.2	1878.9	1907.4	2119.7	2700.5	2223.9	1570.6	3130.7	2626.9	1907.4	3082.3	2501.2
A0A024RA75	P31937	3-hydroxyisobutyrate dehydrogenase, mitochondrial (HIBADH) (EC 1.1.1.31)	reviewed	5	High	11	21	11	336	41.0714	35.3	3 v 3	-0.149357	0.261018	0.455119	3 v 3	-0.280707	0.0857451	0.159232	3 v 3	-0.13135	0.231804	0.381531	10.7235	10.4435	10.4305	10.3156	10.3485	10.4852	10.2534	10.3809	10.121	1690.8	1392.5	1380	1274.4	1303.8	1433.4	1220.6	1333.4	1113.6	1483	993	1020.3	1338.2	1253	1333.4	1296.3	1245.2
Q6NVY1	Q6NVY1	3-hydroxyisobutyryl-CoA hydrolase, mitochondrial (EC 3.1.2.4) (3-hydroxyisobutyryl-coenzyme A hydrolase) (HIB-CoA hydrolase) (HIBYL-CoA-H)	reviewed	5	High	17	24	17	386	40.6736	43.5	3 v 3	-0.0573507	0.285418	0.476719	3 v 3	-0.362522	0.00173275	0.0193984	3 v 3	-0.305171	0.00363742	0.0470601	10.6641	10.7697	10.6982	10.719	10.6387	10.6021	10.4043	10.281	10.3591	1622.6	1745.8	1661.4	1685.6	1594.3	1554.4	1355.2	1244.2	1313.4	1423.2	1313.4	1132.9	1677.7	1532.2	1244.2	1560.6	1350.4
P42765	P42765	3-ketoacyl-CoA thiolase, mitochondrial (EC 2.3.1.16) (Acetyl-CoA acetyltransferase) (EC 2.3.1.9) (Acetyl-CoA acyltransferase) (Acyl-CoA hydrolase, mitochondrial) (EC 3.1.2.-) (EC 3.1.2.1) (EC 3.1.2.2) (Beta-ketothiolase) (Mitochondrial 3-oxoacyl-CoA thiolase) (T1)	reviewed	5	High	21	38	21	397	57.4307	41.9	3 v 3	0.101651	0.0439549	0.176863	3 v 3	-0.342768	0.0760677	0.146857	3 v 3	-0.444419	0.043682	0.139722	10.7249	10.656	10.6662	10.7986	10.8214	10.7321	10.4298	10.1313	10.4576	1692.4	1613.5	1625	1781.1	1809.5	1700.9	1379.4	1121.6	1406.2	1484.4	1387.8	1153.1	1550.6	1739	1121.6	1526.4	1477.6
P09110	P09110	3-ketoacyl-CoA thiolase, peroxisomal (EC 2.3.1.16) (Acetyl-CoA acyltransferase) (Beta-ketothiolase) (Peroxisomal 3-oxoacyl-CoA thiolase)	reviewed	5	High	15	26	15	424	45.5189	44.3	3 v 3	-0.107736	0.479972	0.651659	3 v 3	-0.375877	0.0734203	0.142855	3 v 3	-0.268141	0.0647376	0.172141	10.1353	10.4976	10.5121	10.2574	10.3507	10.2137	10.1149	9.84314	10.0593	1124.7	1445.7	1460.4	1224	1305.8	1187.5	1108.9	918.5	1067	986.5	953.7	926.9	1389.3	1254.9	918.5	1371.9	1031.7
A0A024R292	Q06136	3-ketodihydrosphingosine reductase (KDS reductase) (EC 1.1.1.102) (3-dehydrosphinganine reductase) (Follicular variant translocation protein 1) (FVT-1) (Short chain dehydrogenase/reductase family 35C member 1)	reviewed	5	High	8	9	8	332	21.0843	36.2	3 v 3	-0.00180233	0.96405	0.982293	3 v 3	0.216651	0.00791499	0.0385405	3 v 3	0.218454	0.00295264	0.0440298	8.07735	8.19229	8.13289	8.16038	8.10643	8.13031	8.33851	8.31651	8.39746	270.1	292.5	280.7	286.1	275.6	280.2	323.7	318.8	337.2	236.9	222.9	270.6	281.1	264.8	318.8	263.7	243.4
P56937	P56937	3-keto-steroid reductase (EC 1.1.1.270) (17-beta-hydroxysteroid dehydrogenase 7) (17-beta-HSD 7) (Estradiol 17-beta-dehydrogenase 7) (EC 1.1.1.62) (Short chain dehydrogenase/reductase family 37C member 1)	reviewed	5	High	7	10	6	341	19.3548	38.2	3 v 3	0.023351	0.617062	0.760112	3 v 3	-0.0652234	0.720598	0.785723	3 v 3	-0.0885745	0.635938	0.742841	8.51609	8.48583	8.46923	8.58346	8.44956	8.50819	8.7046	8.15684	8.41405	366.1	358.5	354.4	383.6	349.6	364.1	417.2	285.4	341.1	321.1	298.9	348.8	344.5	335.9	285.4	332.9	316.3
A0A140VJX3	P25325	3-mercaptopyruvate sulfurtransferase (MST) (EC 2.8.1.2)	reviewed	5	High	16	30	3	297	56.5657	33.2	3 v 3	0.0159531	0.816082	0.895703	3 v 3	-0.699073	0.000661982	0.014684	3 v 3	-0.715026	0.000167075	0.0214778	10.6279	10.8056	10.734	10.69	10.8124	10.713	10.0105	9.9678	10.092	1582.4	1789.8	1703.2	1652	1798.3	1678.5	1031.5	1001.4	1091.4	1387.9	1287.2	862.3	1720	1728.2	1001.4	1599.9	1458.2
Q59HD5	Q59HD5	3-mercaptopyruvate sulfurtransferase variant (Fragment)	unreviewed	1	High	14	23	1	314	43.949	34.7	3 v 3	0.273188	0.430563	0.612182	3 v 3	-0.0235134	0.943878	0.959841	3 v 3	-0.296701	0.438377	0.577277	2.90689	3.56071	3.36457	3.848	3.73335	3.07039	2.98185	3.74416	3.03562	7.5	11.8	10.3	14.4	13.3	8.4	7.9	13.4	8.2	6.5	11.2	6.6	11.3	12.8	13.4	9.6	7.3
O15530	O15530	3-phosphoinositide-dependent protein kinase 1 (hPDK1) (EC 2.7.11.1)	reviewed	5	High	11	13	11	556	23.0216	63.1	3 v 3	-0.0976824	0.145508	0.32831	3 v 3	-0.51482	0.00464812	0.029748	3 v 3	-0.417138	0.015732	0.0837441	9.00591	9.14006	9.13776	8.95128	9.01011	9.02929	8.49625	8.53255	8.71046	514.1	564.2	563.3	495	515.6	522.5	361.1	370.3	418.9	450.9	385.7	301.9	542.2	495.6	370.3	529.1	453.9
P23610	P23610	40-kDa huntingtin-associated protein (HAP40) (CpG island protein) (Factor VIII intron 22 protein)	reviewed	5	High	4	4	4	371	13.4771	39.1	3 v 3	0.0357706	0.317567	0.508733	3 v 3	-0.00163638	0.977106	0.983305	3 v 3	-0.0374069	0.51046	0.639877	7.26491	7.32553	7.35138	7.35755	7.31741	7.37417	7.27053	7.26209	7.40429	153.8	160.4	163.3	164	159.5	165.9	154.4	153.5	169.4	134.9	127.8	129.1	154.1	153.3	153.5	153.4	144.1
P46783	P46783	40S ribosomal protein S10 (Small ribosomal subunit protein eS10)	reviewed	5	High	16	66	15	165	69.0909	18.9	3 v 3	-0.0811843	0.198756	0.389135	3 v 3	-0.25973	0.000462463	0.0127956	3 v 3	-0.178546	0.0405544	0.135582	12.3279	12.2743	12.3046	12.1602	12.3066	12.1964	12.0473	12.0713	12.0089	5141.1	4953.8	5058.7	4577.1	5065.8	4693.3	4232.5	4303.6	4121.4	4509.4	3566.3	3538	4760.7	4868.4	4303.6	4751.9	4077.2
P62280	P62280	40S ribosomal protein S11 (Small ribosomal subunit protein uS17)	reviewed	5	High	14	24	14	158	54.4304	18.4	3 v 3	-0.204649	0.0879045	0.251284	3 v 3	-0.385499	0.00629719	0.0343367	3 v 3	-0.18085	0.112532	0.240003	10.6869	10.5089	10.6191	10.4475	10.4938	10.2597	10.2767	10.2047	10.177	1648.5	1457.1	1572.8	1396.4	1441.9	1226	1240.5	1180.1	1157.7	1445.9	1088	1036.9	1400.3	1385.7	1180.1	1477.4	1065.1
P25398	P25398	40S ribosomal protein S12 (Small ribosomal subunit protein eS12)	reviewed	5	High	10	51	10	132	62.1212	14.5	3 v 3	-0.0725454	0.0660413	0.215664	3 v 3	-0.194896	0.0384406	0.0941878	3 v 3	-0.12235	0.0822387	0.19827	11.2842	11.2573	11.2868	11.168	11.2446	11.1981	11.1543	11.0815	11.0079	2494	2447.9	2498.5	2301	2426.4	2349.5	2279.2	2167	2059.3	2187.5	1792.9	1905.2	2352.5	2331.9	2167	2347	2041.1
P62277	P62277	40S ribosomal protein S13 (Small ribosomal subunit protein uS15)	reviewed	5	High	16	45	16	151	76.8212	17.2	3 v 3	-0.21793	0.118976	0.295092	3 v 3	-0.388183	0.00750362	0.0375891	3 v 3	-0.170253	0.194251	0.341137	11.5158	11.3903	11.57	11.271	11.4298	11.1215	10.9926	11.1749	11.144	2928.2	2684.3	3040.2	2471.2	2758.8	2227.9	2037.5	2312	2263	2568.3	1925.5	1703.2	2579.6	2651.3	2312	2855.8	1935.4
P62263	P62263	40S ribosomal protein S14 (Small ribosomal subunit protein uS11)	reviewed	5	High	9	30	9	151	44.3709	16.3	3 v 3	-0.133938	0.208469	0.40151	3 v 3	-0.286349	0.00740481	0.0372978	3 v 3	-0.152411	0.175431	0.318096	10.0373	10.0013	10.1166	9.92837	10.0418	9.78316	9.74012	9.7738	9.78218	1050.8	1024.9	1110.2	974.4	1054.1	881.1	855.2	875.4	880.5	921.6	759.2	714.9	984.9	1013.1	875.4	1042.8	765.5
P62841	P62841	40S ribosomal protein S15 (RIG protein) (Small ribosomal subunit protein uS19)	reviewed	5	High	6	21	6	145	41.3793	17	3 v 3	-0.0649148	0.33692	0.527094	3 v 3	-0.206645	0.0385174	0.0943115	3 v 3	-0.14173	0.113368	0.240941	10.9029	10.9059	10.9468	10.8218	10.9551	10.7841	10.6192	10.7708	10.7457	1914.7	1918.7	1973.9	1810	1985.2	1763.3	1572.9	1747.2	1717	1679.4	1410.3	1314.8	1843.9	1907.9	1747.2	1854.2	1531.8
P62244	P62244	40S ribosomal protein S15a (Small ribosomal subunit protein uS8)	reviewed	5	High	13	28	13	130	86.1538	14.8	3 v 3	-0.239952	0.0824216	0.243188	3 v 3	-0.463365	0.013839	0.0519961	3 v 3	-0.223413	0.0639252	0.170711	10.7	10.4346	10.5391	10.3316	10.4305	10.1918	10.0436	10.1663	10.0737	1663.5	1384	1487.9	1288.6	1380	1169.6	1055.4	1149.1	1077.7	1459	1004	882.2	1330.1	1326.2	1149.1	1397.6	1016.1
P62249	P62249	40S ribosomal protein S16 (Small ribosomal subunit protein uS9)	reviewed	5	High	18	42	18	146	65.0685	16.4	3 v 3	-0.116405	0.158608	0.344919	3 v 3	-0.218659	0.00330974	0.0258638	3 v 3	-0.102254	0.202394	0.349815	11.273	11.2349	11.2024	11.0886	11.2277	11.0448	11.0011	11.0224	11.0309	2474.7	2410.1	2356.5	2177.7	2398.2	2112.6	2049.6	2080	2092.3	2170.6	1696.8	1713.3	2316.1	2304.8	2080	2213.6	1835.3
P08708	P08708	40S ribosomal protein S17 (Small ribosomal subunit protein eS17)	reviewed	5	High	13	36	13	135	66.6667	15.5	3 v 3	-0.0958613	0.241361	0.434922	3 v 3	-0.159909	0.231423	0.329984	3 v 3	-0.0640472	0.575468	0.694398	11.5601	11.3649	11.4447	11.3099	11.4339	11.3383	11.1452	11.4669	11.2778	3019.5	2637.4	2787.3	2538.7	2766.6	2589.2	2264.8	2830.7	2482.9	2648.5	1978.1	1893.2	2534.6	2658.8	2830.7	2618.3	2249.4
P62269	P62269	40S ribosomal protein S18 (Ke-3) (Ke3) (Small ribosomal subunit protein uS13)	reviewed	5	High	14	28	14	152	56.5789	17.7	3 v 3	-0.0819235	0.347293	0.537559	3 v 3	-0.199411	0.0223698	0.0678557	3 v 3	-0.117487	0.221466	0.370294	10.7803	10.6944	10.6877	10.6458	10.75	10.5208	10.5734	10.5533	10.4374	1758.7	1657	1649.4	1602.2	1722.1	1469.2	1523.7	1502.7	1386.7	1542.6	1248.4	1273.7	1592.5	1655	1502.7	1549.4	1276.4
B0ZBD0	P39019	40S ribosomal protein S19 (Small ribosomal subunit protein eS19)	reviewed	5	High	17	60	17	145	67.5862	16.1	3 v 3	-0.0847276	0.275655	0.4686	3 v 3	-0.243769	0.00324257	0.0257289	3 v 3	-0.159041	0.0918921	0.211744	11.9848	11.937	11.9929	11.8706	11.9936	11.7964	11.683	11.778	11.7225	4053	3921.1	4075.9	3744.5	4077.8	3556.9	3288	3511.7	3379.2	3554.9	2917.6	2748.5	3768.3	3918.9	3511.7	3828.7	3090
P15880	P15880	40S ribosomal protein S2 (40S ribosomal protein S4) (Protein LLRep3) (Small ribosomal subunit protein uS5)	reviewed	5	High	22	88	22	293	66.2116	31.3	3 v 3	-0.0973562	0.0889315	0.252311	3 v 3	-0.286979	0.00440549	0.0291016	3 v 3	-0.189622	0.0193531	0.0914429	12.7821	12.694	12.7624	12.6593	12.7009	12.5861	12.4107	12.5316	12.4352	7043.4	6626.3	6947.9	6469.1	6657.9	6149	5445	5920.7	5538.2	6177.8	5040.5	4551.5	6368	6398.5	5920.7	6526.5	5341.9
P60866	P60866	40S ribosomal protein S20 (Small ribosomal subunit protein uS10)	reviewed	5	High	7	23	6	119	42.0168	13.4	3 v 3	0.0237209	0.659283	0.792968	3 v 3	-0.182945	0.0137736	0.0517881	3 v 3	-0.206666	0.0147719	0.0812236	10.3352	10.3233	10.4241	10.3785	10.4537	10.3215	10.1204	10.1939	10.2194	1291.8	1281.2	1373.9	1331.2	1402.4	1279.6	1113.1	1171.3	1192.2	1133	1037.2	930.4	1231.3	1347.7	1171.3	1290.6	1111.6
Q6FGH5	P63220	40S ribosomal protein S21 (Small ribosomal subunit protein eS21)	reviewed	5	High	8	22	8	83	69.8795	9.1	3 v 3	-0.000343038	0.995605	0.997344	3 v 3	-0.0924118	0.0680715	0.135561	3 v 3	-0.0920688	0.2018	0.349342	10.2169	10.2164	10.3002	10.2444	10.3313	10.1568	10.1992	10.1179	10.1392	1190.1	1189.7	1260.9	1213	1288.3	1141.6	1175.6	1111.2	1127.7	1043.9	945.1	982.7	1143.3	1238.1	1111.2	1184.5	991.8
A8K517	P62266	40S ribosomal protein S23 (Small ribosomal subunit protein uS12)	reviewed	5	High	8	19	7	143	38.4615	15.8	3 v 3	-0.300823	0.0529751	0.194288	3 v 3	-0.474144	0.010032	0.0430867	3 v 3	-0.173321	0.168258	0.309877	10.9262	10.6936	10.7859	10.54	10.6246	10.3386	10.3259	10.3799	10.2775	1945.9	1656.1	1765.6	1488.9	1578.8	1294.9	1283.5	1332.5	1241.2	1706.8	1160.1	1072.9	1591.6	1517.3	1332.5	1658.5	1124.9
E7ETK0	E7ETK0	40S ribosomal protein S24	unreviewed	2	High	9	31	9	131	50.3817	15.2	3 v 3	-0.159109	0.0630652	0.209265	3 v 3	-0.377836	0.00108693	0.0172429	3 v 3	-0.218727	0.0268311	0.107267	11.3932	11.2857	11.3692	11.1522	11.2878	11.1308	10.9118	11.012	10.9908	2689.6	2496.5	2645.3	2275.9	2500.1	2242.3	1926.5	2065.1	2035	2359.1	1773.3	1610.4	2399.2	2402.7	2065.1	2484.9	1947.9
P62851	P62851	40S ribosomal protein S25 (Small ribosomal subunit protein eS25)	reviewed	5	High	10	23	10	125	52	13.7	3 v 3	-0.147429	0.135058	0.314161	3 v 3	-0.280236	0.0105329	0.0444121	3 v 3	-0.132806	0.177409	0.320591	11.3722	11.2928	11.4033	11.2027	11.3231	11.1001	10.9981	11.1597	11.0698	2650.7	2508.8	2708.6	2357	2562.1	2195.2	2045.3	2287.7	2149.5	2325	1836.5	1709.7	2411	2462.3	2287.7	2544.3	1907.1
P62854	P62854	40S ribosomal protein S26 (Small ribosomal subunit protein eS26)	reviewed	5	High	5	13	5	115	42.6087	13	3 v 3	-0.281254	0.0264134	0.141478	3 v 3	-0.400434	0.000907455	0.0164223	3 v 3	-0.11918	0.178294	0.321801	9.44025	9.40323	9.50343	9.09882	9.28771	9.1166	8.98641	9.05826	9.10093	694.7	677.1	725.8	548.3	625	555.1	507.2	533.1	549.1	609.4	427.2	424	650.7	600.7	533.1	681.8	482.3
P42677	P42677	40S ribosomal protein S27 (Metallopan-stimulin 1) (MPS-1) (Small ribosomal subunit protein eS27)	reviewed	5	High	4	19	2	84	39.2857	9.5	3 v 3	0.0370713	0.296002	0.487336	3 v 3	-0.183802	0.00329129	0.0258586	3 v 3	-0.220873	0.00302115	0.0445035	9.31198	9.32012	9.36172	9.31764	9.39981	9.38759	9.12903	9.19057	9.12283	635.6	639.2	657.9	638.1	675.5	669.8	559.9	584.3	557.5	557.5	497.2	468	614.3	649.2	584.3	618	581.8
Q71UM5	Q71UM5	40S ribosomal protein S27-like (Small ribosomal subunit protein eS27-like)	reviewed	4	High	3	17	1	84	38.0952	9.5	3 v 3	-0.0851442	0.427803	0.610352	3 v 3	0.216628	0.0595574	0.124108	3 v 3	0.301772	0.0320666	0.11868	6.50462	6.32553	6.30378	6.1639	6.41447	6.30012	6.69349	6.52199	6.56834	90.8	80.2	79	71.7	85.3	78.8	103.5	91.9	94.9	79.6	55.9	86.5	77.1	81.9	91.9	74.2	68.5
B2R4R9	P62857	40S ribosomal protein S28 (Small ribosomal subunit protein eS28)	reviewed	5	High	5	23	5	69	60.8696	7.8	3 v 3	-0.0601107	0.673626	0.803994	3 v 3	-0.111469	0.447853	0.54818	3 v 3	-0.0513579	0.46897	0.603595	9.84031	9.50462	9.4731	9.56796	9.62059	9.44915	9.46495	9.57137	9.44729	916.7	726.4	710.7	759	787.2	699	706.7	760.8	698.1	804	591.4	590.7	698.1	756.5	760.8	667.6	607.2
P62273	P62273	40S ribosomal protein S29 (Small ribosomal subunit protein uS14)	reviewed	5	High	3	4	3	56	25	6.7	3 v 3	-0.0978078	0.353117	0.543262	3 v 3	-0.266076	0.0236457	0.0699475	3 v 3	-0.168268	0.171229	0.313289	7.63517	7.52199	7.59842	7.51412	7.61176	7.33628	7.36282	7.38802	7.20653	198.8	183.8	193.8	182.8	195.6	161.6	164.6	167.5	147.7	174.3	142.4	137.6	176.7	188	167.5	182.1	140.4
P23396	P23396	40S ribosomal protein S3 (EC 4.2.99.18) (Small ribosomal subunit protein uS3)	reviewed	5	High	19	55	19	243	79.0123	26.7	3 v 3	-0.196776	0.0163376	0.117386	3 v 3	-0.434939	0.00100086	0.0167317	3 v 3	-0.238163	0.00551819	0.0539942	12.0678	11.9412	11.9811	11.8394	11.74	11.8204	11.6014	11.584	11.4999	4293.1	3932.5	4042.7	3664.6	3420.5	3616.5	3107.2	3069.9	2896.2	3765.6	2855.3	2597.4	3779.3	3287.3	3069.9	3797.5	3141.8
E9PR30	E9PR30	40S ribosomal protein S30	unreviewed	2	High	3	5	3	98	30.6122	10.9	3 v 3	-0.0771454	0.565689	0.723535	3 v 3	-0.371225	0.0307841	0.0819392	3 v 3	-0.29408	0.100474	0.22369	7.83605	7.633	7.71149	7.58045	7.85611	7.51254	7.52826	7.29829	7.24031	228.5	198.5	209.6	191.4	231.7	182.6	184.6	157.4	151.2	200.5	149.1	154.3	190.7	222.6	157.4	196.9	158.6
P61247	P61247	40S ribosomal protein S3a (Small ribosomal subunit protein eS1) (v-fos transformation effector protein) (Fte-1)	reviewed	5	High	28	72	28	264	75.7576	29.9	3 v 3	-0.287177	0.0713847	0.224402	3 v 3	-0.503886	0.00444721	0.0292402	3 v 3	-0.216709	0.134735	0.269977	12.6081	12.5292	12.6791	12.3189	12.4779	12.158	11.9815	12.2002	12.123	6243.4	5911	6558.1	5109.2	5704.6	4570.2	4043.7	4705.8	4460.6	5476.2	3980.9	3380.2	5680.6	5482.3	4705.8	6160.3	3970.3
P62701	P62701	40S ribosomal protein S4, X isoform (SCR10) (Single copy abundant mRNA protein) (Small ribosomal subunit protein eS4)	reviewed	5	High	23	75	23	263	63.8783	29.6	3 v 3	-0.254504	0.0395798	0.168331	3 v 3	-0.516197	0.00315462	0.0255662	3 v 3	-0.261693	0.0432399	0.139385	12.3544	12.2246	12.3783	12.0576	12.1816	11.9546	11.7055	11.9144	11.7889	5236.6	4786.1	5323.9	4262.8	4645.4	3969.2	3339.6	3860	3538.4	4593.1	3321.4	2791.6	4599.6	4464.4	3860	5001	3448.2
A0A024R4Q8	P46782	40S ribosomal protein S5 (Small ribosomal subunit protein uS7) [Cleaved into: 40S ribosomal protein S5, N-terminally processed]	reviewed	5	High	12	47	12	204	50	22.9	3 v 3	-0.0978443	0.0836961	0.245298	3 v 3	-0.24666	0.0119524	0.0476053	3 v 3	-0.148815	0.052862	0.154399	10.7952	10.7083	10.778	10.6514	10.7241	10.6125	10.4333	10.5757	10.5326	1777	1673.1	1755.9	1608.4	1691.5	1565.6	1382.7	1526.2	1481.2	1558.6	1253.2	1155.9	1607.9	1625.6	1526.2	1649.4	1360.1
A2A3R6	P62753	40S ribosomal protein S6 (Phosphoprotein NP33) (Small ribosomal subunit protein eS6)	reviewed	5	High	19	49	19	249	42.9719	28.7	3 v 3	-0.274771	0.150718	0.335249	3 v 3	-0.433383	0.00953676	0.0421494	3 v 3	-0.158612	0.337363	0.48494	11.9276	11.7496	11.8265	11.61	11.7501	11.3193	11.4302	11.3883	11.385	3895.5	3443.4	3631.8	3125.8	3444.5	2555.3	2759.5	2680.6	2674.4	3416.8	2435.5	2306.7	3309.2	3310.3	2680.6	3411.6	2219.9
P62081	P62081	40S ribosomal protein S7 (Small ribosomal subunit protein eS7)	reviewed	5	High	11	23	11	194	49.4845	22.1	3 v 3	-0.218082	0.0548783	0.197621	3 v 3	-0.430844	0.00212397	0.0211151	3 v 3	-0.212762	0.0593645	0.164116	10.3966	10.2748	10.3963	10.1976	10.2058	10.0101	9.96347	9.97599	9.83573	1348	1238.9	1347.7	1174.3	1181	1031.2	998.4	1007.1	913.8	1182.4	915	834.6	1190.7	1134.9	1007.1	1266	895.8
Q5JR94	P62241	40S ribosomal protein S8 (Small ribosomal subunit protein eS8)	reviewed	5	High	13	35	13	208	52.4038	24.2	3 v 3	-0.21357	0.123	0.30039	3 v 3	-0.40108	0.0138621	0.0520159	3 v 3	-0.187511	0.158701	0.298732	11.2096	11.0145	11.1742	10.9422	11.0576	10.7578	10.6975	10.7697	10.7279	2368.2	2068.7	2310.9	1967.6	2131.4	1731.5	1660.6	1745.8	1696	2077.2	1533.1	1388.1	1988	2048.4	1745.8	2170.8	1504.2
P46781	P46781	40S ribosomal protein S9 (Small ribosomal subunit protein uS4)	reviewed	5	High	19	39	18	194	62.8866	22.6	3 v 3	-0.176588	0.0542197	0.196237	3 v 3	-0.436871	0.00290946	0.0247125	3 v 3	-0.260283	0.00957573	0.0670391	11.4814	11.3076	11.393	11.2588	11.2563	11.1371	10.8836	11.015	10.9728	2859.2	2534.7	2689.3	2450.4	2446.2	2252.2	1889.3	2069.4	2009.7	2507.9	1909.3	1579.3	2435.9	2350.9	2069.4	2526.2	1956.6
A0A0C4DG17	A0A0C4DG17	40S ribosomal protein SA (37 kDa laminin receptor precursor) (37LRP) (37/67 kDa laminin receptor) (LRP/LR) (67 kDa laminin receptor) (67LR) (Laminin receptor 1) (LamR) (Laminin-binding protein precursor p40) (LBP/p40)	unreviewed	5	High	19	86	17	300	62.3333	33.3	3 v 3	-0.0676826	0.169034	0.356056	3 v 3	-0.124102	0.0463046	0.105387	3 v 3	-0.056419	0.299445	0.448956	11.762	11.7506	11.6986	11.608	11.7212	11.679	11.6582	11.6342	11.5466	3473.2	3445.7	3323.8	3121.4	3376.3	3278.9	3232	3178.6	2991.3	3046.4	2432.1	2701.7	3311.3	3244.8	3178.6	3122.2	2848.5
Q9BRK5	Q9BRK5	45 kDa calcium-binding protein (Cab45) (Stromal cell-derived factor 4) (SDF-4)	reviewed	5	High	9	15	8	362	28.7293	41.8	3 v 3	-0.0564824	0.350038	0.540125	3 v 3	-0.758985	0.0711904	0.13961	3 v 3	-0.702503	0.0839356	0.200392	8.97957	8.86326	8.84706	8.7761	8.86047	8.88387	7.72792	8.19476	8.49025	504.8	465.7	460.5	438.4	464.8	472.4	212	293	359.6	442.7	341.6	177.2	447.6	446.7	293	432.6	410.3
H3BRN4	H3BRN4	4-aminobutyrate aminotransferase, mitochondrial	unreviewed	2	High	4	5	4	515	13.3981	58.1	3 v 3	0.100482	0.751182	0.855739	3 v 3	0.468403	0.27241	0.373843	3 v 3	0.367921	0.282022	0.433351	3.62059	4.15381	3.23266	3.59694	3.93546	3.7761	3.66676	4.53605	4.20945	12.3	17.8	9.4	12.1	15.3	13.7	12.7	23.2	18.5	10.8	9.4	10.7	17.1	14.7	23.2	8.9	11.9
P08195	P08195	4F2 cell-surface antigen heavy chain (4F2hc) (4F2 heavy chain antigen) (Lymphocyte activation antigen 4F2 large subunit) (Solute carrier family 3 member 2) (CD antigen CD98)	reviewed	5	High	27	66	27	630	39.8413	68	3 v 3	-0.200192	0.231195	0.424057	3 v 3	-1.38503	0.00767514	0.0381713	3 v 3	-1.18484	0.00373593	0.0472922	11.8762	11.9944	11.9866	11.6337	11.6313	11.9916	10.8566	10.3873	10.4582	3759.1	4080.2	4058	3177.5	3172.2	4072.3	1854.2	1339.3	1406.8	3297.1	2475.8	1549.9	3921.2	3048.6	1339.3	3811.9	3537.8
Q96IR7	Q96IR7	4-hydroxyphenylpyruvate dioxygenase-like protein (EC 1.13.-.-) (Glyoxalase domain-containing protein 1)	reviewed	3	High	9	11	9	371	30.9973	39.4	3 v 3	-0.315268	0.00812613	0.0910386	3 v 3	-1.60377	0.000140546	0.00897089	3 v 3	-1.2885	5.94696e-05	0.0191139	8.75989	8.83573	8.75756	8.40045	8.4508	8.55612	7.19081	7.26679	7.08428	433.5	456.9	432.8	337.9	349.9	376.4	146.1	154	135.7	380.2	263.3	122.1	439	336.3	154	406.6	327
Q9NVE7	Q9NVE7	4'-phosphopantetheine phosphatase (EC 3.1.3.-) (Inactive pantothenic acid kinase 4) (hPanK4)	reviewed	5	High	21	28	21	773	30.9185	85.9	3 v 3	0.20332	0.0161884	0.116905	3 v 3	0.567482	0.000130242	0.0088803	3 v 3	0.364162	0.00355679	0.0465079	9.81682	9.82369	9.90554	10.0623	10.043	10.0507	10.375	10.4633	10.4101	901.9	906.2	959.1	1069.2	1055	1060.6	1328	1411.8	1360.7	791.1	833.1	1110.1	870.9	1013.9	1411.8	900.9	921.4
P49189	P49189	4-trimethylaminobutyraldehyde dehydrogenase (TMABA-DH) (TMABALDH) (EC 1.2.1.47) (Aldehyde dehydrogenase E3 isozyme) (Aldehyde dehydrogenase family 9 member A1) (EC 1.2.1.3) (Gamma-aminobutyraldehyde dehydrogenase) (EC 1.2.1.19) (R-aminobutyraldehyde dehydrogenase) [Cleaved into: 4-trimethylaminobutyraldehyde dehydrogenase, N-terminally processed]	reviewed	5	High	26	45	26	494	48.7854	53.8	3 v 3	-0.241212	0.00179827	0.0542087	3 v 3	-0.467192	0.105474	0.184691	3 v 3	-0.22598	0.309775	0.458675	11.32	11.3125	11.2437	11.0768	11.0128	11.063	11.1593	10.6342	10.6812	2556.6	2543.3	2424.9	2160	2066.2	2139.4	2287.1	1589.3	1641.9	2242.4	1683	1911.8	2444.1	1985.7	1589.3	2277.8	1858.6
Q8TCD5	Q8TCD5	5'(3')-deoxyribonucleotidase, cytosolic type (EC 3.1.3.-) (Cytosolic 5',3'-pyrimidine nucleotidase) (Deoxy-5'-nucleotidase 1) (dNT-1)	reviewed	5	High	12	21	11	201	60.6965	23.4	3 v 3	-0.149093	0.201301	0.392393	3 v 3	-0.279053	0.0763697	0.147325	3 v 3	-0.12996	0.349215	0.495471	9.94705	9.82369	9.92689	9.63517	9.90764	9.70753	9.78005	9.6171	9.46332	987.1	906.2	973.4	795.2	960.5	836.1	879.2	785.3	705.9	865.8	619.6	734.9	870.8	923.1	785.3	914.4	726.4
O43422	O43422	52 kDa repressor of the inhibitor of the protein kinase (p52rIPK) (58 kDa interferon-induced protein kinase-interacting protein) (p58IPK-interacting protein) (Death-associated protein 4) (THAP domain-containing protein 0) (THAP domain-containing protein 12)	reviewed	5	High	7	9	6	761	8.27858	87.6	3 v 3	-0.0752907	0.283985	0.475392	3 v 3	0.0246372	0.6253	0.708913	3 v 3	0.0999279	0.215032	0.363398	8.24935	8.22497	8.24365	8.25597	8.16038	8.07575	8.1819	8.28355	8.32643	304.3	299.2	303.1	305.7	286.1	269.8	290.4	311.6	321	266.9	238.2	242.7	287.6	275	311.6	284.7	234.4
A0A024R0Q4	Q8IV08	5'-3' exonuclease PLD3 (EC 3.1.16.1) (Choline phosphatase 3) (HindIII K4L homolog) (Hu-K4) (Phosphatidylcholine-hydrolyzing phospholipase D3) (Phospholipase D3) (PLD 3)	reviewed	5	High	6	7	6	490	15.3061	54.7	3 v 3	0.0702076	0.337191	0.527285	3 v 3	-0.222941	0.208537	0.304872	3 v 3	-0.293149	0.137238	0.272686	7.67384	7.48462	7.59395	7.6907	7.59991	7.67243	7.13237	7.38974	7.56148	204.2	179.1	193.2	206.6	194	204	140.3	167.7	188.9	179.1	161	117.3	172.1	186.4	167.7	181.4	177.2
Q8IZH2	Q8IZH2	5'-3' exoribonuclease 1 (EC 3.1.13.-) (Strand-exchange protein 1 homolog)	reviewed	5	High	29	34	29	1706	17.8195	194	3 v 3	0.157057	0.0234216	0.133705	3 v 3	0.453779	0.000219048	0.0104694	3 v 3	0.296722	0.00497365	0.0516484	9.88004	9.84188	9.79035	9.99081	10.0037	9.98897	10.251	10.3332	10.2894	942.3	917.7	885.5	1017.5	1026.6	1016.2	1218.6	1290	1251.5	826.5	792.8	1018.6	881.9	986.6	1290	831.8	882.8
Q9H0D6	Q9H0D6	5'-3' exoribonuclease 2 (EC 3.1.13.-) (DHM1-like protein) (DHP protein)	reviewed	5	High	40	67	40	950	46.5263	108.5	3 v 3	-0.163241	0.0835782	0.245088	3 v 3	-0.166845	0.0888345	0.163261	3 v 3	-0.00360442	0.908621	0.940013	11.7441	11.6074	11.5558	11.5161	11.4723	11.429	11.4414	11.4908	11.4745	3430.2	3120.1	3010.5	2928.9	2841.3	2757.3	2781	2877.9	2845.6	3008.6	2282.1	2324.7	2998.5	2730.6	2877.9	2827.9	2395.4
Q5JAM2	P13196	5-aminolevulinate synthase, nonspecific, mitochondrial (ALAS-H) (EC 2.3.1.37) (5-aminolevulinic acid synthase 1) (Delta-ALA synthase 1) (Delta-aminolevulinate synthase 1)	reviewed	5	High	9	9	9	640	14.6875	70.5	3 v 3	1.02233	0.000213035	0.0336486	3 v 3	1.75806	4.71015e-05	0.00735591	3 v 3	0.735729	0.00116053	0.0347065	7.65177	7.52435	7.48623	8.67842	8.47614	8.57478	9.43338	9.2937	9.20945	201.1	184.1	179.3	409.7	356.1	381.3	691.4	627.6	592	176.4	319.2	577.9	177	342.2	627.6	168.4	331.3
Q13131	Q13131	5'-AMP-activated protein kinase catalytic subunit alpha-1 (AMPK subunit alpha-1) (EC 2.7.11.1) (Acetyl-CoA carboxylase kinase) (ACACA kinase) (EC 2.7.11.27) (Hydroxymethylglutaryl-CoA reductase kinase) (HMGCR kinase) (EC 2.7.11.31) (Tau-protein kinase PRKAA1) (EC 2.7.11.26)	reviewed	5	High	20	30	13	559	38.9982	64	3 v 3	0.255716	0.00306475	0.0647062	3 v 3	0.076302	0.0911114	0.166095	3 v 3	-0.179414	0.010211	0.0692119	10.3725	10.4253	10.4206	10.684	10.6065	10.6951	10.4273	10.5095	10.5106	1325.7	1375.1	1370.6	1645.2	1559.1	1657.8	1377	1457.7	1458.8	1162.8	1281.9	1151.1	1321.5	1498.4	1457.7	1287.5	1440.2
P54646	P54646	5'-AMP-activated protein kinase catalytic subunit alpha-2 (AMPK subunit alpha-2) (EC 2.7.11.1) (Acetyl-CoA carboxylase kinase) (ACACA kinase) (EC 2.7.11.27) (Hydroxymethylglutaryl-CoA reductase kinase) (HMGCR kinase) (EC 2.7.11.31)	reviewed	5	High	8	12	2	552	17.5725	62.3	3 v 3	0.129823	0.67086	0.801856	3 v 3	-0.196209	0.52122	0.613645	3 v 3	-0.326032	0.131449	0.265605	4.72247	4.14568	3.89724	4.3505	4.17792	4.62644	4.00899	4.27053	3.89724	26.4	17.7	14.9	20.4	18.1	24.7	16.1	19.3	14.9	23.2	15.9	13.5	17.1	17.4	19.3	14	21.5
A0A024RBN1	Q9Y478	5'-AMP-activated protein kinase subunit beta-1 (AMPK subunit beta-1) (AMPKb)	reviewed	5	High	8	8	7	270	37.4074	30.4	3 v 3	0.292121	0.0373449	0.16377	3 v 3	-0.124001	0.202304	0.297863	3 v 3	-0.416121	0.0127293	0.0760496	8.15886	8.33047	8.16641	8.36894	8.61434	8.54882	8.18587	7.98413	8.11374	285.8	321.9	287.3	330.6	391.9	374.5	291.2	253.2	277	250.7	257.6	243.4	309.4	376.6	253.2	269.8	325.3
O43741	O43741	5'-AMP-activated protein kinase subunit beta-2 (AMPK subunit beta-2)	reviewed	5	High	3	3	2	272	14.7059	30.3	0 v 0				0 v 0				0 v 0													NA	NA	NA	NA	NA	NA	NA	NA	NA	NA	NA	NA	NA	NA	NA	NA	NA
A0A024R125	P54619	5'-AMP-activated protein kinase subunit gamma-1 (AMPK gamma1) (AMPK subunit gamma-1) (AMPKg)	reviewed	5	High	9	12	9	331	30.2115	37.6	3 v 3	0.275315	0.00535612	0.0794615	3 v 3	-0.0197198	0.802293	0.851031	3 v 3	-0.295035	0.025008	0.103589	9.84266	9.9453	9.8248	10.111	10.1196	10.2081	9.95783	9.74231	9.85347	918.2	985.9	906.9	1105.9	1112.5	1182.9	994.5	856.5	925.1	805.3	861.7	831.3	947.5	1069.1	856.5	851.9	1027.6
Q9H6S1	Q9H6S1	5-azacytidine-induced protein 2 (NF-kappa-B-activating kinase-associated protein 1) (Nak-associated protein 1) (TILP)	reviewed	5	High	3	3	3	392	8.41837	44.9	0 v 0				0 v 0				0 v 0													NA	NA	NA	NA	NA	NA	NA	NA	NA	NA	NA	NA	NA	NA	NA	NA	NA
Q99807	Q99807	5-demethoxyubiquinone hydroxylase, mitochondrial (DMQ hydroxylase) (EC 1.14.99.60) (Timing protein clk-1 homolog) (Ubiquinone biosynthesis monooxygenase COQ7)	reviewed	5	High	7	9	7	217	27.1889	24.3	3 v 3	-0.0350184	0.407348	0.592969	3 v 3	-0.107683	0.374349	0.478673	3 v 3	-0.0726648	0.525493	0.652686	8.53138	8.56377	8.4623	8.48301	8.44543	8.52395	8.26538	8.38068	8.58834	370	378.4	352.7	357.8	348.6	368.1	307.7	333.3	384.9	324.6	278.8	257.2	363.6	335	333.3	331.3	319.8
Q7Z4H3	Q7Z4H3	5'-deoxynucleotidase HDDC2 (EC 3.1.3.89) (HD domain-containing protein 2) (Hepatitis C virus NS5A-transactivated protein 2) (HCV NS5A-transactivated protein 2)	reviewed	5	High	11	16	11	204	53.9216	23.4	3 v 3	-0.0348118	0.400881	0.586854	3 v 3	0.155803	0.106854	0.186189	3 v 3	0.190615	0.0780207	0.192751	9.42122	9.32373	9.41342	9.31673	9.36194	9.37526	9.42417	9.57554	9.62607	685.6	640.8	681.9	637.7	658	664.1	687	763	790.2	601.4	496.9	574.2	615.9	632.4	763	640.5	576.9
P49914	P49914	5-formyltetrahydrofolate cyclo-ligase (EC 6.3.3.2) (5,10-methenyl-tetrahydrofolate synthetase) (MTHFS) (Methenyl-THF synthetase)	reviewed	5	High	9	16	9	203	44.335	23.2	3 v 3	0.0812398	0.154093	0.339616	3 v 3	-0.379753	0.00366886	0.0269856	3 v 3	-0.460992	0.00396441	0.0477321	9.73708	9.85767	9.84282	9.8699	9.93487	9.87652	9.42164	9.35821	9.51846	853.4	927.8	918.3	935.7	978.8	940	685.8	656.3	733.4	748.5	729.1	573.3	891.7	940.7	656.3	862.6	816.7
Q96CB9	Q96CB9	5-methylcytosine rRNA methyltransferase NSUN4 (EC 2.1.1.-) (NOL1/NOP2/Sun domain family member 4)	reviewed	5	High	8	10	8	384	19.5312	43.1	3 v 3	-0.234498	0.0034864	0.0683585	3 v 3	-1.028	0.000862348	0.0161145	3 v 3	-0.793499	0.00156372	0.0364686	8.66959	8.60028	8.68475	8.47046	8.40173	8.37895	7.51964	7.72383	7.62717	407.2	388.1	411.5	354.7	338.2	332.9	183.5	211.4	197.7	357.2	276.4	153.4	372.9	325	211.4	386.6	289.2
P21589	P21589	5'-nucleotidase (5'-NT) (EC 3.1.3.5) (Ecto-5'-nucleotidase) (CD antigen CD73)	reviewed	5	Medium	2	2	1	574	2.78746	63.3	0 v 0				0 v 0				0 v 0													NA	NA	NA	NA	NA	NA	NA	NA	NA	NA	NA	NA	NA	NA	NA	NA	NA
A0A024RA81	A0A024RA81	5'-nucleotidase (EC 3.1.3.5)	unreviewed	2	High	17	25	1	297	61.2795	33.9	3 v 3	-0.578466	0.0593916	0.203851	3 v 3	-1.46745	0.00041008	0.0123441	3 v 3	-0.88898	0.0164667	0.0853792	6.42794	6.27984	6.26303	5.848	5.96116	5.42626	5.00899	4.848	4.71149	86.1	77.7	76.8	57.6	62.3	43	32.2	28.8	26.2	75.5	44.9	26.9	74.7	59.9	28.8	72.1	37.4
Q5TFE4	Q5TFE4	5'-nucleotidase domain-containing protein 1 (EC 3.1.3.-)	reviewed	3	High	18	31	18	455	40.4396	51.8	3 v 3	0.110112	0.124581	0.302019	3 v 3	0.310971	0.148577	0.237214	3 v 3	0.20086	0.287068	0.437527	10.6417	10.5319	10.6716	10.6511	10.7544	10.7701	10.6448	11.0666	11.0667	1597.6	1480.5	1631.1	1608	1727.4	1746.3	1601.1	2144.7	2144.9	1401.3	1252.9	1338.4	1422.8	1660.1	2144.7	1532.2	1517
Q9H857	Q9H857	5'-nucleotidase domain-containing protein 2 (EC 3.1.3.-)	reviewed	3	High	6	7	6	520	10.7692	60.7	3 v 3	0.438342	0.00482061	0.0776584	3 v 3	0.507652	0.00457537	0.0296128	3 v 3	0.0693096	0.419224	0.560267	7.22304	7.41109	7.34518	7.78986	7.69905	7.80542	7.71218	7.8505	7.93958	149.4	170.2	162.6	221.3	207.8	223.7	209.7	230.8	245.5	131	172.4	175.3	163.5	199.7	230.8	152.8	194.3
Q86UY8	Q86UY8	5'-nucleotidase domain-containing protein 3 (EC 3.1.3.-) (GRP94-neighboring nucleotidase)	reviewed	4	High	16	19	16	548	30.4745	63.4	3 v 3	0.304469	0.0240642	0.134709	3 v 3	0.818431	0.00269538	0.0238502	3 v 3	0.513961	0.0158408	0.0839436	9.36238	9.58271	9.52845	9.70736	9.85814	9.82146	10.4917	10.2088	10.2283	658.2	766.8	738.5	836	928.1	904.8	1439.8	1183.5	1199.6	577.3	651.4	1203.5	736.9	891.9	1183.5	693.7	786
O14841	O14841	5-oxoprolinase (EC 3.5.2.9) (5-oxo-L-prolinase) (5-OPase) (Pyroglutamase)	reviewed	4	High	10	10	10	1288	9.16149	137.4	3 v 3	-0.189493	0.0436731	0.176278	3 v 3	0.0303262	0.649271	0.729166	3 v 3	0.219819	0.0119467	0.0743119	7.17193	7.27705	7.34607	7.14771	7.04985	7.02901	7.32643	7.22689	7.33271	144.2	155.1	162.7	141.8	132.5	130.6	160.5	149.8	161.2	126.5	110.5	134.2	149.1	127.3	149.8	152.8	113.4
Q8IUZ5	Q8IUZ5	5-phosphohydroxy-L-lysine phospho-lyase (EC 4.2.3.134) (Alanine--glyoxylate aminotransferase 2-like 2)	reviewed	5	High	5	5	5	450	11.1111	49.7	3 v 3	-0.212607	0.0768053	0.234505	3 v 3	-0.67997	0.00460408	0.0296698	3 v 3	-0.467362	0.0291536	0.11222	7.75689	7.55842	7.76421	7.47411	7.44874	7.51885	7.16189	6.85425	7.02348	216.3	188.5	217.4	177.8	174.7	183.4	143.2	115.7	130.1	189.7	138.5	119.7	181.2	167.9	115.7	204.3	159.3
P10809	P10809	60 kDa heat shock protein, mitochondrial (EC 5.6.1.7) (60 kDa chaperonin) (Chaperonin 60) (CPN60) (Heat shock protein 60) (HSP-60) (Hsp60) (HuCHA60) (Mitochondrial matrix protein P1) (P60 lymphocyte protein)	reviewed	5	High	71	475	71	573	89.1798	61	3 v 3	0.0771076	0.116113	0.290439	3 v 3	-0.185917	0.0114334	0.046501	3 v 3	-0.263025	0.00270063	0.0430453	14.3121	14.271	14.2097	14.3489	14.3782	14.297	14.1355	14.0636	14.0361	20340.7	19770.3	18947.7	20867.2	21294.8	20129.5	17996.9	17122.3	16798.7	17841.1	16259	15043.9	18999.6	20465.1	17122.3	17798.6	17487.3
P10155	P10155	60 kDa SS-A/Ro ribonucleoprotein (60 kDa Ro protein) (60 kDa ribonucleoprotein Ro) (Ro60) (RoRNP) (Ro 60 kDa autoantigen) (Ro60 autoantigen) (Sjoegren syndrome antigen A2) (Sjoegren syndrome type A antigen) (SS-A) (TROVE domain family member 2)	reviewed	5	High	32	66	32	538	60.9665	60.6	3 v 3	0.11285	0.0598796	0.204518	3 v 3	0.2744	0.0197882	0.0632679	3 v 3	0.16155	0.0532983	0.154759	11.83	11.8482	11.88	11.9668	11.9073	12.0226	12.0479	12.2088	12.1246	3640.6	3686.9	3769.1	4002.7	3841.1	4160.8	4234.3	4734	4465.5	3193.2	3118.8	3539.5	3543.1	3691.5	4734	3540.5	3614.6
A0A024RBS2	P05388	60S acidic ribosomal protein P0 (60S ribosomal protein L10E) (Large ribosomal subunit protein uL10)	reviewed	5	High	18	60	18	317	63.7224	34.3	3 v 3	-0.344506	0.0412389	0.171583	3 v 3	-0.506179	0.00434327	0.0288108	3 v 3	-0.161672	0.21216	0.360642	12.2902	12.2106	12.4335	11.9422	12.134	11.8246	11.7361	11.9055	11.7743	5008.6	4739.9	5531.6	3935.1	4494.7	3627.1	3411.2	3836.2	3502.7	4393.1	3066.1	2851.5	4555.1	4319.6	3836.2	5196.1	3151
A0A024R608	P05386	60S acidic ribosomal protein P1 (Large ribosomal subunit protein P1)	reviewed	5	High	4	27	1	114	71.9298	11.5	3 v 3	-0.15041	0.413451	0.59813	3 v 3	-0.40927	0.0355965	0.0896949	3 v 3	-0.25886	0.197972	0.344637	6.84423	6.74953	7.03782	6.6453	6.99435	6.54071	6.45615	6.50303	6.4446	114.9	107.6	131.4	100.1	127.5	93.1	87.8	90.7	87.1	100.8	78	73.4	103.5	122.5	90.7	123.4	80.8
P05387	P05387	60S acidic ribosomal protein P2 (Large ribosomal subunit protein P2) (Renal carcinoma antigen NY-REN-44)	reviewed	5	High	10	50	9	115	93.0435	11.7	3 v 3	-0.256515	0.13249	0.310968	3 v 3	-0.501327	0.031072	0.082358	3 v 3	-0.244812	0.0922107	0.212133	11.4246	11.3278	11.6751	11.1697	11.3881	11.1001	10.9135	10.9888	11.0213	2748.8	2570.4	3270.1	2303.6	2680.2	2195.2	1928.8	2032.1	2078.4	2411	1794.9	1612.3	2470.2	2575.8	2032.1	3071.8	1907.1
Q96D46	Q96D46	60S ribosomal export protein NMD3 (hNMD3)	reviewed	5	High	18	22	18	503	35.5865	57.6	3 v 3	-0.0448473	0.550896	0.711043	3 v 3	0.49021	0.0151914	0.054429	3 v 3	0.535058	0.0228754	0.0989322	10.0528	10.0972	10.2556	10.1347	10.0653	10.0712	10.4468	10.6804	10.7492	1062.2	1095.4	1222.5	1124.2	1071.4	1075.8	1395.7	1641	1721.2	931.7	875.9	1166.7	1052.7	1029.6	1641	1148.4	934.6
F8W7C6	F8W7C6	60S ribosomal protein L10	unreviewed	2	High	15	39	1	163	70.5521	18.6	3 v 3	-0.387129	0.124716	0.302105	3 v 3	-0.618963	0.105217	0.184371	3 v 3	-0.231833	0.450696	0.586887	5.61765	5.12928	5.19377	4.6837	5.10014	4.99548	4.99095	4.8679	4.22497	49.1	35	36.6	25.7	34.3	31.9	31.8	29.2	18.7	43	20	26.5	33.6	32.9	29.2	34.4	27.7
P27635	P27635	60S ribosomal protein L10 (Laminin receptor homolog) (Large ribosomal subunit protein uL16) (Protein QM) (Ribosomal protein L10) (Tumor suppressor QM)	reviewed	5	High	19	50	5	214	67.2897	24.6	3 v 3	-0.211127	0.140674	0.321964	3 v 3	-0.393597	0.0216311	0.0665629	3 v 3	-0.18247	0.18768	0.333068	11.2813	11.1107	11.2997	11.036	11.1712	10.851	10.8492	10.8303	10.8314	2488.9	2211.4	2520.8	2099.8	2306.1	1847.1	1844.8	1820.7	1822.1	2183	1636.1	1542.1	2125.2	2216.3	1820.7	2367.9	1604.6
P62906	P62906	60S ribosomal protein L10a (CSA-19) (Large ribosomal subunit protein uL1) (Neural precursor cell expressed developmentally down-regulated protein 6) (NEDD-6)	reviewed	5	High	16	47	16	217	54.3779	24.8	3 v 3	-0.329856	0.0749564	0.23138	3 v 3	-0.527964	0.00387458	0.0276395	3 v 3	-0.198109	0.205387	0.35342	11.9259	11.8423	12.0675	11.5998	11.8126	11.4336	11.3179	11.4757	11.4582	3890.8	3671.8	4292.1	3103.8	3597.1	2766	2552.8	2847.9	2813.5	3412.7	2418.4	2133.9	3528.7	3457	2847.9	4031.8	2402.9
P62913	P62913	60S ribosomal protein L11 (CLL-associated antigen KW-12) (Large ribosomal subunit protein uL5)	reviewed	5	High	13	28	13	178	59.5506	20.2	3 v 3	-0.20165	0.188887	0.379709	3 v 3	-0.27499	0.0394395	0.0956074	3 v 3	-0.07334	0.600889	0.714892	10.9228	10.7709	10.9032	10.7669	10.7733	10.4517	10.7289	10.5505	10.4926	1941.3	1747.3	1915.1	1742.5	1750.2	1400.5	1697.2	1499.7	1440.7	1702.7	1357.7	1418.7	1679.2	1682.1	1499.7	1799	1216.7
P30050	P30050	60S ribosomal protein L12 (Large ribosomal subunit protein uL11)	reviewed	5	High	13	39	13	165	75.1515	17.8	3 v 3	-0.376402	0.0571341	0.200522	3 v 3	-0.522727	0.00371401	0.0271753	3 v 3	-0.146326	0.319281	0.467788	10.775	10.5869	10.7625	10.3614	10.5083	10.1255	10.1946	10.2444	10.1173	1752.3	1538.1	1737.1	1315.5	1456.5	1117.1	1171.9	1213	1110.7	1537	1025	979.6	1478.2	1399.8	1213	1631.8	970.4
P26373	P26373	60S ribosomal protein L13 (Breast basic conserved protein 1) (Large ribosomal subunit protein eL13)	reviewed	5	High	17	36	17	211	50.7109	24.2	3 v 3	-0.334566	0.117196	0.292342	3 v 3	-0.509032	0.0175056	0.0587977	3 v 3	-0.174467	0.322977	0.470825	10.8595	10.5526	10.7339	10.4716	10.5545	10.1162	10.2434	10.2441	10.1313	1857.9	1501.9	1703.1	1419.9	1503.9	1109.9	1212.2	1212.8	1121.6	1629.5	1106.3	1013.3	1443.3	1445.3	1212.8	1599.8	964.2
P40429	P40429	60S ribosomal protein L13a (23 kDa highly basic protein) (Large ribosomal subunit protein uL13)	reviewed	5	High	18	37	18	203	50.7389	23.6	3 v 3	-0.265719	0.110513	0.28345	3 v 3	-0.449309	0.00995292	0.0429699	3 v 3	-0.18359	0.218972	0.367688	11.9596	11.7781	11.9578	11.6832	11.7842	11.4309	11.4318	11.4941	11.4216	3982.8	3512	3977.9	3288.4	3526.9	2760.9	2762.5	2884.5	2743.2	3493.3	2562.2	2309.2	3375.1	3389.5	2884.5	3736.7	2398.5
A0A024R2Q4	P61313	60S ribosomal protein L15 (Large ribosomal subunit protein eL15)	reviewed	5	High	10	22	7	204	40.1961	24.1	3 v 3	-0.289605	0.138604	0.318541	3 v 3	-0.428831	0.00822817	0.0392777	3 v 3	-0.139226	0.399155	0.541471	10.3163	10.1702	10.3956	10.01	10.2238	9.77956	9.77413	9.96521	9.85627	1275	1152.2	1347.1	1031.1	1195.8	878.9	875.6	999.6	926.9	1118.3	803.4	731.9	1107.3	1149.2	999.6	1265.4	763.5
P18621	P18621	60S ribosomal protein L17 (60S ribosomal protein L23) (Large ribosomal subunit protein uL22) (PD-1)	reviewed	5	High	12	41	10	184	58.1522	21.4	3 v 3	-0.21417	0.169812	0.356789	3 v 3	-0.42346	0.0035904	0.0267569	3 v 3	-0.20929	0.182617	0.326992	11.4467	11.3782	11.5286	11.2281	11.4246	11.0583	11.0037	11.0699	11.0096	2791.3	2661.8	2954.3	2398.8	2748.9	2132.4	2053.2	2149.6	2061.7	2448.3	1869.1	1716.3	2558	2641.8	2149.6	2775.1	1852.5
Q07020	Q07020	60S ribosomal protein L18 (Large ribosomal subunit protein eL18)	reviewed	5	High	11	23	11	188	48.9362	21.6	3 v 3	-0.392323	0.0532297	0.194703	3 v 3	-0.458195	0.00284752	0.0244598	3 v 3	-0.0658716	0.626763	0.735928	10.416	10.3311	10.5026	10.0682	10.1895	9.81506	10.0447	9.95826	9.87221	1366.2	1288.2	1450.8	1073.6	1167.7	900.8	1056.2	994.8	937.2	1198.3	836.5	882.9	1238	1122.2	994.8	1362.8	782.5
Q02543	Q02543	60S ribosomal protein L18a (Large ribosomal subunit protein eL20)	reviewed	5	High	11	22	11	176	47.1591	20.7	3 v 3	-0.323731	0.0458067	0.180641	3 v 3	-0.448155	0.0119786	0.0476587	3 v 3	-0.124424	0.278962	0.430452	10.8323	10.6096	10.8447	10.4443	10.5792	10.292	10.3429	10.3775	10.2218	1823.3	1562.5	1839	1393.3	1529.9	1253.7	1298.7	1330.3	1194.2	1599.2	1085.6	1085.6	1501.6	1470.3	1330.3	1727.5	1089.1
P84098	P84098	60S ribosomal protein L19 (Large ribosomal subunit protein eL19)	reviewed	5	High	15	35	14	196	45.9184	23.5	3 v 3	-0.181181	0.175367	0.362529	3 v 3	-0.293516	0.00439008	0.0290955	3 v 3	-0.112335	0.345533	0.492689	10.6927	10.5952	10.7148	10.4712	10.6514	10.3365	10.3295	10.442	10.3506	1655.1	1546.9	1680.6	1419.5	1608.4	1293	1286.7	1391.1	1305.7	1451.7	1106	1075.6	1486.6	1545.8	1391.1	1578.7	1123.3
Q6IAX2	P46778	60S ribosomal protein L21 (Large ribosomal subunit protein eL21)	reviewed	5	High	12	23	12	160	49.375	18.6	3 v 3	-0.370022	0.0665901	0.216527	3 v 3	-0.534997	0.016713	0.0577949	3 v 3	-0.164975	0.270829	0.422079	11.2816	10.9302	11.1522	10.7551	10.9336	10.5652	10.6322	10.671	10.4558	2489.5	1951.3	2275.8	1728.3	1955.9	1515.1	1587.1	1630.4	1404.5	2183.5	1346.6	1326.7	1875.2	1879.7	1630.4	2137.8	1316.2
P35268	P35268	60S ribosomal protein L22 (EBER-associated protein) (EAP) (Epstein-Barr virus small RNA-associated protein) (Heparin-binding protein HBp15) (Large ribosomal subunit protein eL22)	reviewed	5	High	4	12	4	128	28.125	14.8	3 v 3	-0.336653	0.031069	0.151504	3 v 3	-0.611616	0.0146127	0.0533883	3 v 3	-0.274964	0.0347101	0.124876	9.88646	9.62516	9.83463	9.55132	9.42962	9.35535	9.19697	9.15305	9.16138	946.5	789.7	913.1	750.3	689.6	655	586.9	569.3	572.6	830.1	584.6	490.6	758.9	662.7	569.3	857.7	569
A0A024R1Q8	P62829	60S ribosomal protein L23 (60S ribosomal protein L17) (Large ribosomal subunit protein uL14)	reviewed	5	High	11	49	11	140	65	14.9	3 v 3	-0.132602	0.0904432	0.25435	3 v 3	-0.338418	0.00694443	0.0362335	3 v 3	-0.205816	0.018375	0.0890993	11.4076	11.3126	11.4645	11.292	11.3112	11.1838	11.0823	11.0743	11.013	2716.7	2543.5	2826	2507.4	2541	2326.3	2168.2	2156.2	2066.5	2382.8	1953.7	1812.4	2444.4	2442	2156.2	2654.6	2021
P62750	P62750	60S ribosomal protein L23a (Large ribosomal subunit protein uL23)	reviewed	5	High	15	41	15	156	60.2564	17.7	3 v 3	-0.174016	0.325937	0.51739	3 v 3	-0.3461	0.00995284	0.0429699	3 v 3	-0.172084	0.32781	0.475742	11.7984	11.6563	11.8259	11.5164	11.8457	11.3964	11.4555	11.424	11.3628	3561.7	3227.7	3630.4	2929.4	3680.6	2695.6	2808.4	2747.6	2633.5	3124	2282.5	2347.6	3101.9	3537.2	2747.6	3410.3	2341.7
P83731	P83731	60S ribosomal protein L24 (60S ribosomal protein L30) (Large ribosomal subunit protein eL24)	reviewed	5	High	19	47	19	157	59.8726	17.8	3 v 3	-0.21795	0.0891992	0.252579	3 v 3	-0.489565	0.00365898	0.0269856	3 v 3	-0.271615	0.0471026	0.14566	11.7782	11.5756	11.718	11.4925	11.5916	11.3339	11.2775	11.2119	11.1138	3512.3	3052.2	3368.8	2881.3	3086.2	2581.3	2482.3	2372	2216.1	3080.7	2245	2075	2933.2	2965.9	2372	3164.5	2242.5
P61254	P61254	60S ribosomal protein L26 (Large ribosomal subunit protein uL24)	reviewed	5	High	13	23	3	145	51.7241	17.2	3 v 3	-0.262846	0.134616	0.313558	3 v 3	-0.559211	0.0039649	0.0278216	3 v 3	-0.296365	0.106862	0.232308	10.4209	10.192	10.36	10.1325	10.2135	9.83842	9.81858	9.80252	9.67419	1370.9	1169.8	1314.2	1122.5	1187.3	915.5	903	893	817	1202.4	874.6	754.8	1124.2	1141.1	893	1234.5	795.4
Q9UNX3	Q9UNX3	60S ribosomal protein L26-like 1 (Large ribosomal subunit protein uL24-like 1)	reviewed	2	High	11	19	1	145	45.5172	17.2	3 v 3	0.0357377	0.84494	0.913687	3 v 3	-0.179094	0.285614	0.388176	3 v 3	-0.214832	0.348618	0.494821	6.83036	6.82146	6.95536	6.96694	7.1416	6.60585	6.79572	6.44128	6.83289	113.8	113.1	124.1	125.1	141.2	97.4	111.1	86.9	114	99.9	97.5	92.9	108.7	135.7	86.9	116.5	84.6
A0A024R1V4	P61353	60S ribosomal protein L27 (Large ribosomal subunit protein eL27)	reviewed	5	High	7	24	6	136	51.4706	15.8	3 v 3	-0.323301	0.0560482	0.199759	3 v 3	-0.530184	0.00956026	0.0422033	3 v 3	-0.206883	0.166176	0.307564	10.6214	10.4639	10.7367	10.3419	10.4043	10.106	9.91543	10.1764	10.1397	1575.3	1412.4	1706.4	1297.8	1355.2	1102.1	965.7	1157.2	1128.1	1381.7	1011.2	807.2	1357.3	1302.4	1157.2	1602.9	957.5
P46776	P46776	60S ribosomal protein L27a (Large ribosomal subunit protein uL15)	reviewed	5	High	7	18	7	148	35.8108	16.6	3 v 3	-0.160326	0.454182	0.632495	3 v 3	-0.259771	0.124164	0.207177	3 v 3	-0.0994448	0.618193	0.729119	10.5045	10.1746	10.4613	10.0625	10.5391	10.0579	10.2103	10.1938	9.95696	1452.7	1155.7	1409.8	1069.3	1487.9	1065.9	1184.7	1171.2	993.9	1274.2	833.2	990.3	1110.7	1429.9	1171.2	1324.3	926
P46779	P46779	60S ribosomal protein L28 (Large ribosomal subunit protein eL28)	reviewed	5	High	10	29	9	137	51.0949	15.7	3 v 3	-0.249259	0.107312	0.278782	3 v 3	-0.355395	0.0279232	0.0773318	3 v 3	-0.106135	0.375243	0.518979	10.816	10.6333	10.8744	10.5258	10.687	10.363	10.4626	10.4237	10.3711	1802.8	1588.3	1877.2	1474.3	1648.6	1317	1411.1	1373.6	1324.4	1581.2	1148.7	1179.5	1526.4	1584.3	1373.6	1763.3	1144.2
P47914	P47914	60S ribosomal protein L29 (Cell surface heparin-binding protein HIP) (Large ribosomal subunit protein eL29)	reviewed	5	High	8	32	8	159	31.4465	17.7	3 v 3	-0.289234	0.226159	0.419777	3 v 3	-0.472158	0.00841151	0.0397259	3 v 3	-0.182924	0.396114	0.53881	11.2979	11.1685	11.3873	11.0217	11.2768	10.6876	10.8426	10.839	10.7557	2517.8	2301.7	2678.7	2079	2481.2	1649.2	1836.3	1831.7	1729	2208.4	1619.9	1535	2212	2384.5	1831.7	2516.3	1432.7
P39023	P39023	60S ribosomal protein L3 (HIV-1 TAR RNA-binding protein B) (TARBP-B) (Large ribosomal subunit protein uL3)	reviewed	5	High	31	66	10	403	49.8759	46.1	3 v 3	-0.264234	0.146882	0.329833	3 v 3	-0.378663	0.00642563	0.0346167	3 v 3	-0.114429	0.440437	0.579273	12.2321	12.1111	12.248	11.9563	12.1274	11.7148	11.8145	11.8494	11.7914	4810.8	4424	4864.2	3973.9	4474.1	3361.2	3601.7	3689.9	3544.5	4219.6	3096.3	3010.7	4251.6	4299.7	3689.9	4569.2	2920
P62888	P62888	60S ribosomal protein L30 (Large ribosomal subunit protein eL30)	reviewed	5	High	9	32	8	115	60.8696	12.8	3 v 3	-0.408437	0.0134589	0.108296	3 v 3	-0.764303	0.00158159	0.0187772	3 v 3	-0.355866	0.0243472	0.102518	10.2505	10.1321	10.3464	9.95754	9.83936	9.70684	9.41363	9.50918	9.51333	1218.2	1122.2	1301.9	994.3	916.1	835.7	682	728.7	730.8	1068.5	774.7	570.1	1078.5	880.4	728.7	1222.9	726
P62899	P62899	60S ribosomal protein L31 (Large ribosomal subunit protein eL31)	reviewed	5	High	10	23	10	125	55.2	14.5	3 v 3	-0.239844	0.131976	0.31061	3 v 3	-0.407747	0.0171095	0.0582086	3 v 3	-0.167903	0.246041	0.396816	10.8362	10.6737	10.8438	10.5797	10.704	10.3505	10.3877	10.3758	10.367	1828.2	1633.4	1837.9	1530.4	1668.1	1305.6	1339.7	1328.7	1320.6	1603.5	1192.4	1119.9	1569.7	1603.1	1328.7	1726.4	1134.2
A0A024R2G7	P62910	60S ribosomal protein L32 (Large ribosomal subunit protein eL32)	reviewed	5	High	11	30	11	135	56.2963	15.9	3 v 3	-0.14889	0.443255	0.623449	3 v 3	-0.216614	0.0519557	0.113502	3 v 3	-0.0677246	0.705868	0.796331	10.9281	10.8078	11.022	10.6979	11.0652	10.5481	10.725	10.7505	10.6324	1948.5	1792.5	2079.4	1661.1	2142.7	1497.2	1692.6	1722.8	1587.4	1709.1	1294.3	1414.9	1722.6	2059.2	1722.8	1953.3	1300.7
P49207	P49207	60S ribosomal protein L34 (Large ribosomal subunit protein eL34)	reviewed	5	High	9	28	9	117	47.0085	13.3	3 v 3	-0.256498	0.15665	0.34297	3 v 3	-0.341305	0.0299565	0.0806539	3 v 3	-0.0848076	0.565121	0.686507	10.1173	9.85534	10.0651	9.67807	9.9884	9.60177	9.69262	9.75572	9.56548	1110.7	926.3	1071.3	819.2	1015.8	777	827.5	864.5	757.7	974.2	638.3	691.7	890.2	976.3	864.5	1006.3	675
P42766	P42766	60S ribosomal protein L35 (Large ribosomal subunit protein uL29)	reviewed	5	High	12	32	10	123	50.4065	14.5	3 v 3	-0.136458	0.403771	0.589922	3 v 3	-0.363281	0.0184197	0.0605661	3 v 3	-0.226823	0.210272	0.358516	10.551	10.5813	10.7494	10.4662	10.7198	10.2863	10.2386	10.2456	10.3077	1500.3	1532.1	1721.4	1414.6	1686.5	1248.8	1208.2	1214	1267.4	1315.9	1102.2	1010	1472.4	1620.7	1214	1617	1084.9
P18077	P18077	60S ribosomal protein L35a (Cell growth-inhibiting gene 33 protein) (Large ribosomal subunit protein eL33)	reviewed	5	High	11	21	11	110	70.9091	12.5	3 v 3	-0.305694	0.156551	0.34297	3 v 3	-0.436975	0.0116814	0.0471301	3 v 3	-0.131281	0.463689	0.598972	10.6045	10.374	10.5826	10.2973	10.413	9.93369	10.1438	10.1094	9.9969	1556.9	1327	1533.5	1258.3	1363.4	978	1131.3	1104.7	1021.8	1365.6	980.4	945.7	1275.3	1310.3	1104.7	1440.5	849.6
Q9Y3U8	Q9Y3U8	60S ribosomal protein L36 (Large ribosomal subunit protein eL36)	reviewed	5	High	5	18	4	105	36.1905	12.2	3 v 3	-0.170285	0.477879	0.650826	3 v 3	-0.303704	0.0396757	0.0957973	3 v 3	-0.133419	0.5614	0.683207	10.3814	10.1693	10.4214	10.0528	10.5241	9.88432	10.0041	10.1053	9.95172	1333.9	1151.5	1371.4	1062.2	1472.6	945.1	1026.9	1101.5	990.3	1170	827.6	858.4	1106.6	1415.2	1101.5	1288.2	821
P83881	P83881	60S ribosomal protein L36a (60S ribosomal protein L44) (Cell growth-inhibiting gene 15 protein) (Cell migration-inducing gene 6 protein) (Large ribosomal subunit protein eL42)	reviewed	5	High	8	17	2	106	47.1698	12.4	3 v 3	-0.237085	0.212618	0.405442	3 v 3	-0.406504	0.0395762	0.0956832	3 v 3	-0.169419	0.375093	0.518867	10.7519	10.6108	10.7562	10.508	10.6799	10.2198	10.5029	10.1925	10.204	1724.4	1563.8	1729.6	1456.2	1640.5	1192.5	1451.1	1170.2	1179.5	1512.5	1134.6	1213	1502.9	1576.6	1170.2	1624.7	1035.9
Q969Q0	Q969Q0	60S ribosomal protein L36a-like (Large ribosomal subunit protein eL42-like)	reviewed	4	High	7	12	1	106	47.1698	12.5	3 v 3	-0.0363855	0.82512	0.900877	3 v 3	0.138486	0.364661	0.469182	3 v 3	0.174872	0.211195	0.359595	5.72247	5.54535	5.95652	5.51096	5.81762	5.7866	5.84298	5.90929	5.88753	52.8	46.7	62.1	45.6	56.4	55.2	57.4	60.1	59.2	46.3	35.5	48	44.8	54.2	60.1	58.3	47.9
P61927	P61927	60S ribosomal protein L37 (G1.16) (Large ribosomal subunit protein eL37)	reviewed	4	High	7	16	7	97	45.3608	11.1	3 v 3	-0.0708832	0.626745	0.767452	3 v 3	-0.184332	0.2149	0.311185	3 v 3	-0.113449	0.467821	0.602631	9.29393	9.00955	9.17418	8.97728	9.29989	8.98783	9.11764	9.00871	8.79831	627.7	515.4	577.7	504	630.3	507.7	555.5	515.1	445.2	550.6	392.7	464.4	495.3	605.7	515.1	542.6	441
P61513	P61513	60S ribosomal protein L37a (Large ribosomal subunit protein eL43)	reviewed	4	High	5	11	5	92	48.913	10.3	3 v 3	-0.332611	0.159704	0.346063	3 v 3	-0.469614	0.0203413	0.0642102	3 v 3	-0.137003	0.485658	0.618582	9.12179	8.80961	9.06985	8.77709	8.8679	8.35843	8.58759	8.60437	8.40045	557.1	448.7	537.4	438.7	467.2	328.2	384.7	389.2	337.9	488.6	341.8	321.6	431.2	449	389.2	504.8	285.1
A0A024R8P8	P63173	60S ribosomal protein L38 (Large ribosomal subunit protein eL38)	reviewed	5	High	7	26	6	70	58.5714	8.2	3 v 3	-0.0649868	0.31795	0.508849	3 v 3	-0.499845	0.00210602	0.0210148	3 v 3	-0.434858	0.00303813	0.0445035	10.4814	10.3112	10.4113	10.346	10.3441	10.3189	9.96044	9.8895	9.8544	1429.6	1270.5	1361.8	1301.5	1299.8	1277.3	996.3	948.5	925.7	1253.9	1014.1	832.8	1221	1249.2	948.5	1279.2	1109.7
P36578	P36578	60S ribosomal protein L4 (60S ribosomal protein L1) (Large ribosomal subunit protein uL4)	reviewed	5	High	37	103	36	427	64.8712	47.7	3 v 3	-0.276372	0.114263	0.28821	3 v 3	-0.431449	0.00430376	0.0286252	3 v 3	-0.155078	0.295049	0.44514	12.7583	12.603	12.7645	12.5062	12.5764	12.2141	12.2775	12.3335	12.2204	6928.3	6221.4	6958	5817.6	6107.5	4751.2	4964.7	5161.3	4772.1	6076.9	4532.9	4150.1	5978.9	5869.6	5161.3	6536	4127.6
A2RUM7	P46777	60S ribosomal protein L5 (Large ribosomal subunit protein uL18)	reviewed	5	High	27	77	27	297	61.9529	34.3	3 v 3	-0.140669	0.217413	0.410131	3 v 3	-0.147436	0.234585	0.333219	3 v 3	-0.00676741	0.957844	0.973158	12.1133	12.0565	12.1806	12.0023	12.1011	11.825	12.1468	11.895	11.8662	4430.7	4259.5	4642.1	4102.5	4393.2	3628.1	4534.6	3808.6	3733.3	3886.2	3196.5	3790.5	4093.4	4222	3808.6	4360.5	3151.9
Q02878	Q02878	60S ribosomal protein L6 (Large ribosomal subunit protein eL6) (Neoplasm-related protein C140) (Tax-responsive enhancer element-binding protein 107) (TaxREB107)	reviewed	5	High	28	60	28	288	65.2778	32.7	3 v 3	-0.301543	0.0784272	0.236959	3 v 3	-0.453349	0.00989522	0.0428447	3 v 3	-0.151806	0.273359	0.424618	12.1355	11.9958	12.2043	11.8502	11.9641	11.6168	11.614	11.6954	11.6661	4499.5	4084.1	4719.1	3692	3995.2	3140.5	3134.5	3316.5	3249.8	3946.6	2876.7	2620.2	3924.9	3839.6	3316.5	4432.9	2728.2
P18124	P18124	60S ribosomal protein L7 (Large ribosomal subunit protein uL30)	reviewed	5	High	25	57	25	248	63.3065	29.2	3 v 3	-0.303801	0.084512	0.246104	3 v 3	-0.509479	0.00909241	0.0411365	3 v 3	-0.205678	0.174565	0.316912	12.3136	12.1196	12.3858	11.9995	12.1311	11.777	11.6786	11.8503	11.7616	5090.5	4450	5351.6	4094.5	4485.5	3509.4	3278.1	3692.3	3472	4465	3190.3	2740.2	4276.5	4310.8	3692.3	5027	3048.7
P62424	P62424	60S ribosomal protein L7a (Large ribosomal subunit protein eL8) (PLA-X polypeptide) (Surfeit locus protein 3)	reviewed	5	High	26	61	25	266	58.6466	30	3 v 3	-0.36421	0.0503558	0.189623	3 v 3	-0.647248	0.0190544	0.0621274	3 v 3	-0.283038	0.0953407	0.216528	12.3763	12.0999	12.3714	11.9915	12.0328	11.7308	11.6329	11.6454	11.6276	5316.7	4389.7	5298.6	4071.8	4190.1	3398.7	3175.8	3203.4	3164.1	4663.3	3172.6	2654.7	4218.5	4026.8	3203.4	4977.3	2952.6
Q6DKI1	Q6DKI1	60S ribosomal protein L7-like 1 (Large ribosomal subunit protein uL30-like 1)	reviewed	3	High	9	10	9	246	31.3008	28.6	3 v 3	-0.305448	0.109033	0.2812	3 v 3	-0.317382	0.169481	0.262005	3 v 3	-0.0119333	0.944555	0.965004	8.20897	7.79442	7.98014	7.79051	7.6872	7.58946	7.49105	7.57743	7.9629	295.9	222	252.5	221.4	206.1	192.6	179.9	191	249.5	259.6	172.5	150.4	213.4	198	191	237.2	167.3
A0A024RD36	Q6DKI1	60S ribosomal protein L7-like 1 (Large ribosomal subunit protein uL30-like 1)	reviewed	3	High	9	10	9	255	30.1961	29.7	3 v 3	-0.305448	0.109033	0.2812	3 v 3	-0.317382	0.169481	0.262005	3 v 3	-0.0119333	0.944555	0.965004	8.20897	7.79442	7.98014	7.79051	7.6872	7.58946	7.49105	7.57743	7.9629	295.9	222	252.5	221.4	206.1	192.6	179.9	191	249.5	259.6	172.5	150.4	213.4	198	191	237.2	167.3
P62917	P62917	60S ribosomal protein L8 (Large ribosomal subunit protein uL2)	reviewed	5	High	21	47	20	257	71.5953	28	3 v 3	-0.36255	0.0683779	0.219374	3 v 3	-0.600627	0.0125318	0.0490226	3 v 3	-0.238077	0.169634	0.311218	11.527	11.2694	11.4965	11.1013	11.249	10.8549	10.7884	10.8698	10.8328	2951.1	2468.5	2889.2	2197	2433.8	1852.1	1768.6	1871.3	1823.9	2588.5	1711.8	1478.4	2372.3	2339	1871.3	2714	1609
Q53Z07	P32969	60S ribosomal protein L9 (Large ribosomal subunit protein uL6)	reviewed	5	High	11	23	11	192	47.3958	21.9	3 v 3	-0.246953	0.0395904	0.168331	3 v 3	-0.581616	0.00325366	0.0257289	3 v 3	-0.334663	0.0116663	0.0741553	10.5584	10.4011	10.5983	10.2737	10.3676	10.1757	9.95681	9.98028	9.8759	1508	1352.2	1550.3	1237.9	1321.2	1156.6	993.8	1010.1	939.6	1322.7	964.5	830.7	1299.5	1269.7	1010.1	1456.2	1004.8
Q9Y221	Q9Y221	60S ribosome subunit biogenesis protein NIP7 homolog (KD93)	reviewed	5	High	5	8	5	180	36.6667	20.4	3 v 3	-0.380076	0.15385	0.339458	3 v 3	-0.404598	0.12501	0.208238	3 v 3	-0.0245219	0.925077	0.951231	7.75889	7.4545	7.45861	7.37417	7.3336	6.824	6.86419	7.45039	7.14364	216.6	175.4	175.9	165.9	161.3	113.3	116.5	174.9	141.4	190	129.3	97.3	168.6	155	174.9	165.2	98.4
O60825	O60825	6-phosphofructo-2-kinase/fructose-2,6-bisphosphatase 2 (6PF-2-K/Fru-2,6-P2ase 2) (PFK/FBPase 2) (6PF-2-K/Fru-2,6-P2ase heart-type isozyme) [Includes: 6-phosphofructo-2-kinase (EC 2.7.1.105); Fructose-2,6-bisphosphatase (EC 3.1.3.46)]	reviewed	5	High	21	26	18	505	35.4455	58.4	3 v 3	-0.0284653	0.688762	0.813981	3 v 3	0.944608	0.00155633	0.0187372	3 v 3	0.973073	0.00492509	0.0514968	9.39275	9.53275	9.59003	9.49925	9.42606	9.50482	10.278	10.5074	10.564	672.2	740.7	770.7	723.7	687.9	726.5	1241.6	1455.6	1513.8	589.6	563.9	1037.8	711.8	661.1	1455.6	724	631.1
Q16875	Q16875	6-phosphofructo-2-kinase/fructose-2,6-bisphosphatase 3 (6PF-2-K/Fru-2,6-P2ase 3) (PFK/FBPase 3) (6PF-2-K/Fru-2,6-P2ase brain/placenta-type isozyme) (Renal carcinoma antigen NY-REN-56) (iPFK-2) [Includes: 6-phosphofructo-2-kinase (EC 2.7.1.105); Fructose-2,6-bisphosphatase (EC 3.1.3.46)]	reviewed	5	High	15	17	11	520	28.4615	59.6	3 v 3	-0.386269	0.00212869	0.0579026	3 v 3	-0.274503	0.0524284	0.1141	3 v 3	0.111766	0.287267	0.437702	8.55651	8.46842	8.60659	8.19623	8.09856	8.17792	8.11322	8.35182	8.34296	376.5	354.2	389.8	293.3	274.1	289.6	276.9	326.7	324.7	330.2	228.5	231.4	340.4	263.4	326.7	366.2	251.6
Q16877	Q16877	6-phosphofructo-2-kinase/fructose-2,6-bisphosphatase 4 (6PF-2-K/Fru-2,6-P2ase 4) (PFK/FBPase 4) (6PF-2-K/Fru-2,6-P2ase testis-type isozyme) [Includes: 6-phosphofructo-2-kinase (EC 2.7.1.105); Fructose-2,6-bisphosphatase (EC 3.1.3.46)]	reviewed	5	High	9	11	5	469	18.3369	54	3 v 3	0.0519698	0.387156	0.574569	3 v 3	0.451731	0.00598059	0.0337047	3 v 3	0.399761	0.00471527	0.0505857	6.926	6.92719	6.99209	7.0864	6.92837	6.98641	7.41024	7.30561	7.48462	121.6	121.7	127.3	135.9	121.8	126.8	170.1	158.2	179.1	106.7	105.9	142.2	117	117.1	158.2	119.5	110.2
P52209	P52209	6-phosphogluconate dehydrogenase, decarboxylating (EC 1.1.1.44)	reviewed	5	High	34	72	34	483	55.6936	53.1	3 v 3	0.0744395	0.107082	0.278446	3 v 3	-0.0371074	0.565169	0.654433	3 v 3	-0.111547	0.155517	0.294598	12.1238	12.1307	12.0437	12.176	12.1863	12.1591	12.1622	11.9979	12.0268	4462.9	4484.3	4222	4627.6	4660.7	4573.5	4583.3	4090	4172.7	3914.5	3605.7	3831.3	4309.5	4479.1	4090	3966	3973.2
A0A0K0K1K7	O95336	6-phosphogluconolactonase (6PGL) (EC 3.1.1.31)	reviewed	4	High	13	37	13	258	60.4651	27.5	3 v 3	-0.0255609	0.671321	0.802271	3 v 3	-0.421833	0.0119989	0.0477139	3 v 3	-0.396272	0.00131924	0.0353635	10.7761	10.8094	10.9381	10.8061	10.8577	10.7831	10.4306	10.4052	10.4223	1753.6	1794.5	1962	1790.5	1855.6	1762.1	1380.1	1356.1	1372.2	1538.1	1395.1	1153.6	1724.5	1783.3	1356.1	1843	1530.8
Q03393	Q03393	6-pyruvoyl tetrahydrobiopterin synthase (PTP synthase) (PTPS) (EC 4.2.3.12)	reviewed	5	High	6	7	6	145	36.5517	16.4	3 v 3	0.317863	0.0132214	0.107267	3 v 3	0.68459	0.00111772	0.0172541	3 v 3	0.366727	0.00911392	0.0658463	8.15026	7.9542	8.03342	8.30332	8.44874	8.3394	8.61324	8.78594	8.79246	284.1	248	262	315.9	349.4	323.9	391.6	441.4	443.4	249.2	246.1	327.3	238.3	335.8	441.4	246.1	281.4
P36639	P36639	7,8-dihydro-8-oxoguanine triphosphatase (EC 3.6.1.55) (2-hydroxy-dATP diphosphatase) (EC 3.6.1.56) (8-oxo-dGTPase) (Nucleoside diphosphate-linked moiety X motif 1) (Nudix motif 1)	reviewed	5	High	5	7	4	197	16.2437	22.5	3 v 3	0.233141	0.0077891	0.0894847	3 v 3	0.950916	2.87283e-05	0.00735591	3 v 3	0.717775	0.000104462	0.0195136	8.53761	8.5519	8.64133	8.8716	8.75389	8.80478	9.5632	9.55075	9.46964	371.6	375.3	399.3	468.4	431.7	447.2	756.5	750	709	326	365	632.4	360.7	414.9	750	375	388.5
A0A024R5F7	Q9UBM7	7-dehydrocholesterol reductase (7-DHC reductase) (EC 1.3.1.21) (Delta7-sterol reductase) (Sterol Delta(7)-reductase) (Sterol reductase SR-2)	reviewed	5	High	8	14	8	475	17.2632	54.5	3 v 3	0.4052	0.0455999	0.180559	3 v 3	1.27275	0.00847881	0.0397566	3 v 3	0.867551	0.00691587	0.0596172	8.89057	8.83321	8.82018	9.17143	9.14415	9.44398	10.3763	9.98911	9.99676	474.6	456.1	452	576.6	565.8	696.5	1329.2	1016.3	1021.7	416.3	449.3	1111.1	438.4	543.8	1016.3	424.5	605
Q969T7	Q969T7	7-methylguanosine phosphate-specific 5'-nucleotidase (7-methylguanosine nucleotidase) (EC 3.1.3.91) (Cytosolic 5'-nucleotidase 3B) (Cytosolic 5'-nucleotidase III-like protein) (cN-III-like protein) (EC 3.1.3.5) (N(7)-methylguanylate 5'-phosphatase)	reviewed	5	High	4	4	4	300	11.6667	34.4	3 v 3	0.127764	0.0819967	0.242414	3 v 3	-0.0584984	0.461329	0.56048	3 v 3	-0.186262	0.0606464	0.16612	7.67313	7.65607	7.79507	7.83479	7.88813	7.78463	7.53761	7.69349	7.71768	204.1	201.7	222.1	228.3	236.9	220.5	185.8	207	210.5	179.1	177.9	155.3	193.8	227.6	207	208.6	191.5
Q7L2J0	Q7L2J0	7SK snRNA methylphosphate capping enzyme (MePCE) (EC 2.1.1.-) (Bicoid-interacting protein 3 homolog) (Bin3 homolog)	reviewed	5	High	23	37	23	689	41.3643	74.3	3 v 3	0.124868	0.665462	0.797956	3 v 3	-0.354586	0.00836998	0.0395771	3 v 3	-0.479455	0.190093	0.335898	10.2081	10.2596	10.204	10.8398	10.1695	10.037	9.78545	9.94061	9.88188	1182.9	1225.9	1179.5	1832.7	1151.7	1050.6	882.5	982.7	943.5	1037.6	1428	737.7	1178.1	1106.8	982.7	1108	912.7
Q6ZVK8	Q6ZVK8	8-oxo-dGDP phosphatase NUDT18 (EC 3.6.1.58) (2-hydroxy-dADP phosphatase) (7,8-dihydro-8-oxoguanine phosphatase) (MutT homolog 3) (Nucleoside diphosphate-linked moiety X motif 18) (Nudix motif 18)	reviewed	5	High	3	3	3	323	11.7647	35.5	3 v 3	-0.0518238	0.653971	0.788316	3 v 3	-0.736566	0.0242023	0.0708457	3 v 3	-0.684742	0.0222911	0.0977148	5.00899	5.16591	4.98641	4.99095	4.853	5.16189	4.56071	4.06178	4.32912	32.2	35.9	31.7	31.8	28.9	35.8	23.6	16.7	20.1	28.2	24.8	19.7	34.5	27.8	16.7	29.7	31.1
Q86TW2	Q86TW2	AarF domain-containing protein kinase 1 (EC 2.7.-.-)	reviewed	5	Medium	2	2	2	530	2.64151	60.5	3 v 3	0.189346	0.248293	0.442358	3 v 3	0.141095	0.416886	0.520451	3 v 3	-0.0482505	0.782076	0.853044	5.6893	5.82528	5.50779	5.848	5.6893	6.05311	5.74147	5.64674	6.05745	51.6	56.7	45.5	57.6	51.6	66.4	53.5	50.1	66.6	45.3	44.9	44.7	54.4	49.6	50.1	42.7	57.7
Q96FZ2	Q96FZ2	Abasic site processing protein HMCES (Embryonic stem cell-specific 5-hydroxymethylcytosine-binding protein) (ES cell-specific 5hmC-binding protein) (Peptidase HMCES) (EC 3.4.-.-) (SRAP domain-containing protein 1)	reviewed	5	High	8	9	8	354	25.4237	40.5	3 v 3	0.31451	0.00277038	0.062644	3 v 3	0.152826	0.373511	0.478012	3 v 3	-0.161683	0.351139	0.497075	8.6575	8.67101	8.55804	8.90177	8.9952	8.9331	8.54496	8.79051	9.00955	403.8	407.6	376.9	478.3	510.3	488.8	373.5	442.8	515.4	354.1	372.7	312.2	391.7	490.5	442.8	354	424.7
Q8IZP0	Q8IZP0	Abl interactor 1 (Abelson interactor 1) (Abi-1) (Abl-binding protein 4) (AblBP4) (Eps8 SH3 domain-binding protein) (Eps8-binding protein) (Nap1-binding protein) (Nap1BP) (Spectrin SH3 domain-binding protein 1) (e3B1)	reviewed	5	High	14	18	10	508	24.2126	55	3 v 3	0.0243931	0.380086	0.567465	3 v 3	0.0826851	0.206446	0.302468	3 v 3	0.058292	0.331542	0.478914	9.56948	9.49785	9.53119	9.58177	9.54381	9.54612	9.52904	9.68562	9.6319	759.8	723	739.9	766.3	746.4	747.6	738.8	823.5	793.4	666.5	597.1	617.6	694.9	717.3	823.5	695	649.4
Q9NYB9	Q9NYB9	Abl interactor 2 (Abelson interactor 2) (Abi-2) (Abl-binding protein 3) (AblBP3) (Arg-binding protein 1) (ArgBP1)	reviewed	5	High	12	13	8	513	26.3158	55.6	3 v 3	0.29713	0.0283232	0.145685	3 v 3	0.350622	0.000328041	0.011715	3 v 3	0.0534914	0.472283	0.606814	7.61102	7.55766	7.62059	7.8759	8.0045	7.80025	7.92955	7.92006	7.99152	195.5	188.4	196.8	234.9	256.8	222.9	243.8	242.2	254.5	171.5	183	203.8	181.1	246.8	242.2	184.9	193.6
Q8IZT6	Q8IZT6	Abnormal spindle-like microcephaly-associated protein (Abnormal spindle protein homolog) (Asp homolog)	reviewed	5	Medium	2	2	1	3477	0.345125	409.5	0 v 0				0 v 0				0 v 0													NA	NA	NA	NA	NA	NA	NA	NA	NA	NA	NA	NA	NA	NA	NA	NA	NA
Q96K21	Q96K21	Abscission/NoCut checkpoint regulator (ANCHR) (MLL partner containing FYVE domain) (Zinc finger FYVE domain-containing protein 19)	reviewed	5	High	10	11	8	471	19.1083	51.5	3 v 3	0.169105	0.0287914	0.146632	3 v 3	0.255511	0.0522209	0.113914	3 v 3	0.0864058	0.346737	0.493416	8.04439	7.96521	7.99774	8.17493	8.23697	8.10276	8.13289	8.2738	8.3672	264	249.9	255.6	289	301.7	274.9	280.7	309.5	330.2	231.5	225.2	234.6	240.2	289.9	309.5	240.1	238.9
A0A024RBV2	Q86V21	Acetoacetyl-CoA synthetase (EC 6.2.1.16) (Acyl-CoA synthetase family member 1) (Protein sur-5 homolog)	reviewed	5	High	22	30	20	672	31.1012	75.1	3 v 3	0.018185	0.562286	0.720716	3 v 3	-0.173463	0.0693969	0.13712	3 v 3	-0.191648	0.0730173	0.185176	10.3768	10.3499	10.4388	10.4098	10.4117	10.3985	10.1189	10.2161	10.31	1329.6	1305.1	1388	1360.4	1362.2	1349.8	1112	1189.5	1269.5	1166.3	1060	929.6	1254.2	1309.1	1189.5	1303.8	1172.6
Q9BWD1	Q9BWD1	Acetyl-CoA acetyltransferase, cytosolic (EC 2.3.1.9) (Acetyl-CoA transferase-like protein) (Cytosolic acetoacetyl-CoA thiolase)	reviewed	5	High	16	23	1	397	48.3627	41.3	3 v 3	0.0145958	0.941343	0.968371	3 v 3	0.214982	0.282747	0.385405	3 v 3	0.200386	0.313887	0.462966	6.53138	6.1416	6.1334	6.17193	6.13134	6.54689	6.65821	6.51885	6.27426	92.5	70.6	70.2	72.1	70.1	93.5	101	91.7	77.4	81.1	56.2	84.5	67.9	67.4	91.7	65.9	81.3
Q59GW6	Q59GW6	Acetyl-CoA acetyltransferase, cytosolic variant (Fragment)	unreviewed	1	High	16	23	1	404	47.5248	42.1	3 v 3	0.123167	0.356632	0.546243	3 v 3	0.523311	0.0268462	0.075534	3 v 3	0.400144	0.00112958	0.0346592	9.86434	9.62425	9.51353	9.75505	9.76951	9.84706	10.2459	10.2016	10.1245	932.1	789.2	730.9	864.1	872.8	921	1214.3	1177.6	1116.3	817.5	673.3	1015.1	758.4	838.8	1177.6	686.6	800.1
A0A140VJX1	P24752	Acetyl-CoA acetyltransferase, mitochondrial (EC 2.3.1.9) (Acetoacetyl-CoA thiolase) (T2)	reviewed	5	High	26	83	23	427	58.3138	45.2	3 v 3	-0.012599	0.847874	0.9149	3 v 3	-0.302532	0.029206	0.0795034	3 v 3	-0.289932	0.000109217	0.0195136	12.5407	12.3747	12.3653	12.4297	12.4266	12.3865	12.1473	12.1066	12.1192	5958.2	5310.9	5276.1	5517.3	5505.4	5354.3	4536.4	4410	4448.7	5226	4298.9	3792.1	5103.9	5290.9	4410	4956.1	4651.5
Q13085	Q13085	Acetyl-CoA carboxylase 1 (ACC1) (EC 6.4.1.2) (Acetyl-Coenzyme A carboxylase alpha) (ACC-alpha)	reviewed	5	High	64	79	63	2346	30.4348	265.4	3 v 3	0.254453	0.00326423	0.066814	3 v 3	0.410407	0.0039549	0.0278216	3 v 3	0.155954	0.0610245	0.166412	11.272	11.3651	11.2985	11.6227	11.5522	11.5241	11.6468	11.7095	11.8105	2473	2637.7	2518.7	3153.4	3003	2945	3206.6	3349	3591.7	2169.1	2457	2680.4	2534.9	2886	3349	2365.9	2558.4
Q9NR19	Q9NR19	Acetyl-coenzyme A synthetase, cytoplasmic (EC 6.2.1.1) (Acetate--CoA ligase) (Acetyl-CoA synthetase) (ACS) (AceCS) (Acetyl-CoA synthetase 1) (AceCS1) (Acyl-CoA synthetase short-chain family member 2) (Acyl-activating enzyme) (Propionate--CoA ligase) (EC 6.2.1.17)	reviewed	5	High	17	20	16	701	21.9686	78.5	3 v 3	0.689308	0.00125447	0.047239	3 v 3	0.766678	0.0177611	0.0593988	3 v 3	0.0773702	0.618226	0.729119	9.14975	8.98527	9.01346	9.79084	9.71425	9.71132	9.9331	9.55382	9.96159	568	506.8	516.8	885.8	840	838.3	977.6	751.6	997.1	498.2	690.2	817.2	487	807.3	751.6	485.5	728.2
O00400	O00400	Acetyl-coenzyme A transporter 1 (AT-1) (Acetyl-CoA transporter 1) (Solute carrier family 33 member 1)	reviewed	5	High	8	13	8	549	15.1184	60.9	3 v 3	0.287591	0.134039	0.312955	3 v 3	0.262039	0.0138789	0.0520401	3 v 3	-0.0255519	0.852654	0.901417	8.6575	8.69418	8.67631	8.8125	8.88203	9.19623	8.90599	9.01179	8.89633	403.8	414.2	409.1	449.6	471.8	586.6	479.7	516.2	476.5	354.2	350.3	401	398.1	453.4	516.2	384.3	509.6
Q13510	Q13510	Acid ceramidase (AC) (ACDase) (Acid CDase) (EC 3.5.1.23) (Acylsphingosine deacylase) (N-acylethanolamine hydrolase ASAH1) (EC 3.5.1.-) (N-acylsphingosine amidohydrolase) (Putative 32 kDa heart protein) (PHP32) [Cleaved into: Acid ceramidase subunit alpha; Acid ceramidase subunit beta]	reviewed	5	High	13	21	13	395	26.8354	44.6	3 v 3	-0.139003	0.134021	0.312955	3 v 3	-0.404675	0.0252269	0.0727009	3 v 3	-0.265672	0.0927432	0.212964	10.2022	10.406	10.3105	10.1987	10.148	10.1551	9.9884	9.72281	9.9935	1178.1	1356.8	1269.9	1175.2	1134.6	1140.2	1015.8	845	1019.4	1033.3	915.7	849.1	1303.9	1090.4	845	1192.9	990.5
Q92484	Q92484	Acid sphingomyelinase-like phosphodiesterase 3a (ASM-like phosphodiesterase 3a) (EC 3.1.4.-)	reviewed	5	Medium	1	1	1	453	1.766	51.2	3 v 3	-0.0786443	0.643769	0.781114	3 v 3	-0.584897	0.107813	0.187422	3 v 3	-0.506252	0.145713	0.28241	4.39917	4.1127	3.9542	4.03562	4.24031	3.9542	3.12102	3.8679	3.72247	21.1	17.3	15.5	16.4	18.9	15.5	8.7	14.6	13.2	18.5	12.8	7.3	16.6	18.2	14.6	14.5	13.5
Q92485	Q92485	Acid sphingomyelinase-like phosphodiesterase 3b (ASM-like phosphodiesterase 3b) (EC 3.1.4.-)	reviewed	5	High	4	4	4	455	10.1099	50.8	3 v 3	-0.141982	0.127245	0.304964	3 v 3	-0.54356	0.061125	0.126251	3 v 3	-0.401578	0.0993773	0.222309	5.65535	5.54535	5.63517	5.45943	5.57894	5.37156	4.77083	5.20555	5.22882	50.4	46.7	49.7	44	47.8	41.4	27.3	36.9	37.5	44.2	34.3	22.8	44.9	46	36.9	46.6	36
O43427	O43427	Acidic fibroblast growth factor intracellular-binding protein (aFGF intracellular-binding protein) (FGF-1 intracellular-binding protein)	reviewed	5	High	13	18	12	364	29.1209	41.9	3 v 3	-0.0887214	0.0327669	0.155117	3 v 3	-0.182907	0.0555875	0.118719	3 v 3	-0.0941851	0.203759	0.351592	9.87513	9.94661	9.89467	9.78774	9.84345	9.81906	9.61985	9.78496	9.76288	939.1	986.8	951.9	883.9	918.7	903.3	786.8	882.2	868.8	823.7	688.7	657.7	948.3	882.9	882.2	894.1	784.7
P39687	P39687	Acidic leucine-rich nuclear phosphoprotein 32 family member A (Acidic nuclear phosphoprotein pp32) (pp32) (Leucine-rich acidic nuclear protein) (LANP) (Mapmodulin) (Potent heat-stable protein phosphatase 2A inhibitor I1PP2A) (Putative HLA-DR-associated protein I) (PHAPI)	reviewed	5	High	16	70	9	249	43.7751	28.6	3 v 3	-0.0783178	0.176982	0.364424	3 v 3	-0.380784	0.000391355	0.0121136	3 v 3	-0.302466	0.00493279	0.0514968	12.368	12.433	12.441	12.2938	12.414	12.2991	12.0719	11.9856	12.0421	5286	5529.8	5560.4	5021.3	5457.5	5039.7	4305.4	4055.2	4217.3	4636.5	3912.4	3598.9	5314.2	5244.9	4055.2	5223.1	4378.2
Q92688	Q92688	Acidic leucine-rich nuclear phosphoprotein 32 family member B (Acidic protein rich in leucines) (Putative HLA-DR-associated protein I-2) (PHAPI2) (Silver-stainable protein SSP29)	reviewed	5	High	14	77	6	251	39.0438	28.8	3 v 3	-0.0613106	0.196147	0.38659	3 v 3	-0.621552	0.000127455	0.0088803	3 v 3	-0.560242	0.000244023	0.0234699	11.3486	11.3905	11.4043	11.2723	11.383	11.3042	10.8024	10.7113	10.765	2607.8	2684.6	2710.5	2473.5	2670.7	2528.7	1785.9	1676.6	1740.2	2287.4	1927.3	1492.9	2579.9	2566.7	1676.6	2546.2	2196.7
Q9BTT0	Q9BTT0	Acidic leucine-rich nuclear phosphoprotein 32 family member E (LANP-like protein) (LANP-L)	reviewed	5	High	6	21	5	268	20.8955	30.7	3 v 3	0.0714738	0.146843	0.329833	3 v 3	-0.372049	0.134029	0.219439	3 v 3	-0.443523	0.0979563	0.220055	10.5118	10.505	10.4303	10.4981	10.5635	10.6	10.4186	9.97427	9.93811	1460	1453.2	1379.9	1446.2	1513.3	1552.1	1368.7	1005.9	981	1280.6	1126.8	1144.1	1396.5	1454.4	1005.9	1296.2	1348.3
Q99798	Q99798	Aconitate hydratase, mitochondrial (Aconitase) (EC 4.2.1.3) (Citrate hydro-lyase)	reviewed	5	High	41	78	41	780	51.2821	85.4	3 v 3	-0.0829921	0.0312818	0.151543	3 v 3	-0.506356	0.00383082	0.0275169	3 v 3	-0.423364	0.00962698	0.0670662	12.2413	12.3066	12.2581	12.1752	12.2084	12.1734	11.8463	11.6795	11.7611	4841.8	5065.9	4898.3	4624.9	4732.6	4619.1	3682.1	3280	3471	4246.8	3603.6	3077.9	4868.5	4548.2	3280	4601.2	4012.8
Q8N4X5	Q8N4X5	Actin filament-associated protein 1-like 2 (AFAP1-like protein 2)	reviewed	5	Medium	2	2	2	818	1.95599	91.2	3 v 3	0.202075	0.149636	0.333987	3 v 3	0.115791	0.686782	0.759554	3 v 3	-0.0862835	0.764734	0.840858	4.0268	4.0268	3.81762	4.32912	4.1127	4.03562	4.54844	3.926	3.74416	16.3	16.3	14.1	20.1	17.3	16.4	23.4	15.2	13.4	14.3	15.7	19.5	15.6	16.6	15.2	13.2	14.2
A9QQ22	A9QQ22	Actin nucleation promoting factor (Fragment)	unreviewed	1	High	14	19	2	410	35.6098	43.8	3 v 3	0.139997	0.0723594	0.226116	3 v 3	-0.00101914	0.994023	0.995332	3 v 3	-0.141016	0.351239	0.497122	6.93428	7.07468	7.00562	7.19081	7.1809	7.06286	6.8679	6.90809	7.23554	122.3	134.8	128.5	146.1	145.1	133.7	116.8	120.1	150.7	107.3	113.8	97.6	129.6	139.4	120.1	120.7	116.2
P68032	P68032	Actin, alpha cardiac muscle 1 (Alpha-cardiac actin) [Cleaved into: Actin, alpha cardiac muscle 1, intermediate form]	reviewed	5	High	24	355	3	377	37.931	42	3 v 3	0.120621	0.0547851	0.197619	3 v 3	0.0410396	0.477357	0.575732	3 v 3	-0.0795812	0.245448	0.396117	13.1401	13.1102	13.1058	13.2239	13.3022	13.1919	13.2212	13.0673	13.1907	9027.4	8842.1	8815.4	9567.2	10100.7	9357.4	9549.4	8583.1	9349.8	7918.1	7454.4	7982.5	8497.4	9707.1	8583.1	8280.8	8129.2
I3L4N8	I3L4N8	Actin, cytoplasmic 2 (Fragment)	unreviewed	1	High	17	205	1	241	67.2199	26.9	3 v 3	0.041284	0.911987	0.950672	3 v 3	0.441088	0.294641	0.397259	3 v 3	0.399804	0.411735	0.553633	6.74685	7.15987	6.66534	6.51728	7.50621	6.67243	7.91648	7.04221	6.93664	107.4	143	101.5	91.6	181.8	102	241.6	131.8	122.5	94.2	71.4	202	137.4	174.7	131.8	95.3	88.6
O14639	O14639	Actin-binding LIM protein 1 (abLIM-1) (Actin-binding LIM protein family member 1) (Actin-binding double zinc finger protein) (LIMAB1) (Limatin)	reviewed	5	High	8	8	7	778	10.9254	87.6	3 v 3	-0.0731014	0.107652	0.279177	3 v 3	-0.20423	0.0154302	0.0550215	3 v 3	-0.131129	0.00130942	0.0353635	8.67066	8.633	8.72928	8.61839	8.61066	8.58459	8.4814	8.46271	8.47614	407.5	397	424.4	393	390.9	383.9	357.4	352.8	356.1	357.4	306.2	298.8	381.5	375.7	352.8	398.7	333.5
O94929	O94929	Actin-binding LIM protein 3 (abLIM-3) (Actin-binding LIM protein family member 3)	reviewed	5	High	4	4	3	683	4.97804	77.8	0 v 0				0 v 0				0 v 0													NA	NA	NA	NA	NA	NA	NA	NA	NA	NA	NA	NA	NA	NA	NA	NA	NA
A0A024R6K3	Q86TU7	Actin-histidine N-methyltransferase (EC 2.1.1.85) (SET domain-containing protein 3) (hSETD3)	reviewed	5	High	18	22	18	594	32.1549	67.2	3 v 3	0.0968445	0.0589985	0.203495	3 v 3	0.148211	0.0145297	0.0532143	3 v 3	0.0513666	0.246484	0.397016	9.73166	9.75037	9.70908	9.86666	9.84251	9.77248	9.92867	9.85066	9.85643	850.2	861.3	837	933.6	918.1	874.6	974.6	923.3	927	745.7	727.4	814.7	827.8	882.4	923.3	786.2	759.8
Q562Z4	Q562Z4	Actin-like protein (Fragment)	unreviewed	1	High	6	51	2	103	45.6311	11.5	3 v 3	0.147342	0.569548	0.726248	3 v 3	0.358975	0.0467086	0.105951	3 v 3	0.211633	0.419893	0.560703	5.65535	5.72792	5.95652	5.64674	6.33807	5.79701	6.19771	6.09592	6.12309	50.4	53	62.1	50.1	80.9	55.6	73.4	68.4	69.7	44.2	39	61.4	50.9	77.7	68.4	58.3	48.3
Q562L9	Q562L9	Actin-like protein (Fragment)	unreviewed	1	High	6	90	1	103	64.0777	11.5	3 v 3	-0.0889366	0.822686	0.89967	3 v 3	0.294141	0.361531	0.466525	3 v 3	0.383078	0.295682	0.445475	6.31832	5.60881	5.52982	5.27053	6.21917	5.70044	6.22882	6.05094	6.05961	79.8	48.8	46.2	38.6	74.5	52	75	66.3	66.7	70	30.1	62.7	46.9	71.6	66.3	43.4	45.2
Q562M3	Q562M3	Actin-like protein (Fragment)	unreviewed	1	High	4	58	1	103	63.1068	11.5	0 v 0				0 v 0				0 v 0													NA	NA	NA	NA	NA	NA	NA	NA	NA	NA	NA	NA	NA	NA	NA	NA	NA
O96019	O96019	Actin-like protein 6A (53 kDa BRG1-associated factor A) (Actin-related protein Baf53a) (ArpNbeta) (BRG1-associated factor 53A) (BAF53A) (INO80 complex subunit K)	reviewed	5	High	16	29	16	429	39.8601	47.4	3 v 3	-0.143543	0.374913	0.563692	3 v 3	0.359008	0.0871766	0.161127	3 v 3	0.50255	0.0170928	0.0866615	10.272	9.91004	9.87682	9.92362	9.81698	9.88768	10.2469	10.5345	10.3546	1236.5	962.1	940.2	971.2	902	947.3	1215.1	1483.2	1309.3	1084.6	756.7	1015.7	924.6	866.9	1483.2	883.1	822.9
P61160	P61160	Actin-related protein 2 (Actin-like protein 2)	reviewed	5	High	22	53	21	394	53.0457	44.7	3 v 3	0.0067601	0.800836	0.8867	3 v 3	-0.0458744	0.18348	0.277595	3 v 3	-0.0526345	0.135505	0.270864	11.2425	11.1901	11.1862	11.1958	11.2477	11.1956	11.1997	11.1571	11.1244	2422.8	2336.5	2330.2	2345.7	2431.6	2345.4	2352.1	2283.6	2232.4	2125	1827.7	1966.1	2245.4	2336.8	2283.6	2188.9	2037.6
Q92747	Q92747	Actin-related protein 2/3 complex subunit 1A (SOP2-like protein)	reviewed	5	High	9	11	9	370	18.9189	41.5	3 v 3	-0.158867	0.0144146	0.11128	3 v 3	-0.212846	0.0355492	0.0896062	3 v 3	-0.0539787	0.399562	0.54166	8.80478	8.8505	8.88631	8.6837	8.70321	8.67807	8.72588	8.6268	8.55036	447.2	461.6	473.2	411.2	416.8	409.6	423.4	395.3	374.9	392.2	320.4	353.9	443.6	400.6	395.3	444.5	355.9
O15143	O15143	Actin-related protein 2/3 complex subunit 1B (Arp2/3 complex 41 kDa subunit) (p41-ARC)	reviewed	5	High	14	24	13	372	43.8172	40.9	3 v 3	0.0378609	0.268378	0.461172	3 v 3	0.0344191	0.418816	0.52184	3 v 3	-0.0034418	0.937932	0.960739	10.141	10.0914	10.1118	10.1513	10.1956	10.1109	10.2119	10.137	10.0986	1129.1	1091	1106.5	1137.2	1172.7	1105.8	1186	1126	1096.4	990.4	886.1	991.4	1048.5	1127	1126	1039.4	960.7
Q53R19	O15144	Actin-related protein 2/3 complex subunit 2 (Arp2/3 complex 34 kDa subunit) (p34-ARC)	reviewed	5	High	21	50	21	300	54	34.3	3 v 3	0.000847929	0.978705	0.989589	3 v 3	-0.0222542	0.353512	0.458158	3 v 3	-0.0231022	0.443554	0.581279	11.2587	11.3198	11.2812	11.2526	11.2769	11.3329	11.2844	11.2565	11.2521	2450.3	2556.3	2488.8	2439.9	2481.3	2579.5	2494.3	2446.5	2439.1	2149.2	1901.1	2085	2456.6	2384.6	2446.5	2337.8	2241
O15145	O15145	Actin-related protein 2/3 complex subunit 3 (Arp2/3 complex 21 kDa subunit) (p21-ARC)	reviewed	5	High	9	15	9	178	39.8876	20.5	3 v 3	-0.00755778	0.89149	0.940561	3 v 3	-0.0337593	0.434642	0.536894	3 v 3	-0.0262016	0.60596	0.718313	10.5173	10.583	10.4722	10.4444	10.5851	10.5203	10.4611	10.4801	10.53	1465.6	1533.9	1420.5	1393.4	1536.1	1468.7	1409.6	1428.3	1478.6	1285.5	1085.7	1178.3	1474.1	1476.3	1428.3	1334.4	1275.9
P59998	P59998	Actin-related protein 2/3 complex subunit 4 (Arp2/3 complex 20 kDa subunit) (p20-ARC)	reviewed	5	High	9	19	9	168	60.119	19.7	3 v 3	-0.0442673	0.192519	0.383206	3 v 3	0.0220835	0.334122	0.438748	3 v 3	0.0663508	0.0828379	0.198664	10.0151	9.96924	9.9737	9.89573	9.96391	9.96564	10.0358	9.99435	9.99421	1034.8	1002.4	1005.5	952.6	998.7	999.9	1049.7	1020	1019.9	907.6	742.2	877.5	963.4	959.8	1020	944.6	868.6
O15511	O15511	Actin-related protein 2/3 complex subunit 5 (Arp2/3 complex 16 kDa subunit) (p16-ARC)	reviewed	5	High	11	25	10	151	74.8344	16.3	3 v 3	0.018427	0.852882	0.917075	3 v 3	0.146883	0.146169	0.233972	3 v 3	0.128456	0.207314	0.356073	10.3297	10.2321	10.1097	10.1379	10.37	10.2188	10.4476	10.385	10.2795	1286.9	1202.7	1104.9	1126.7	1323.4	1191.7	1396.5	1337.2	1242.9	1128.8	877.9	1167.3	1155.8	1271.8	1337.2	1037.9	1035.2
Q9BPX5	Q9BPX5	Actin-related protein 2/3 complex subunit 5-like protein (Arp2/3 complex 16 kDa subunit 2) (ARC16-2)	reviewed	4	High	9	12	8	153	54.2484	16.9	3 v 3	-0.0779568	0.274874	0.468019	3 v 3	-0.465874	0.000659496	0.014684	3 v 3	-0.387917	0.00903086	0.065482	8.50383	8.60844	8.52513	8.42122	8.5691	8.4132	8.0493	8.11686	8.07361	363	390.3	368.4	342.8	379.8	340.9	264.9	277.6	269.4	318.4	267.1	221.5	375.1	365	277.6	346	296.1
A0A024RAI1	P61158	Actin-related protein 3 (Actin-like protein 3)	reviewed	5	High	22	58	19	418	65.5502	47.3	3 v 3	0.0228332	0.277324	0.469405	3 v 3	0.00672802	0.564667	0.653954	3 v 3	-0.0161052	0.432362	0.572083	11.4739	11.4557	11.4599	11.4809	11.462	11.5152	11.4739	11.4832	11.4528	2844.4	2808.8	2817	2858.3	2821	2926.9	2844.3	2862.7	2803	2494.9	2227.1	2377.6	2699.3	2711.1	2862.7	2646.1	2542.7
Q9P1U1	Q9P1U1	Actin-related protein 3B (ARP3-beta) (Actin-like protein 3B) (Actin-related protein ARP4)	reviewed	4	High	6	14	3	418	17.9426	47.6	3 v 3	-0.511839	0.0147721	0.112274	3 v 3	-0.502285	0.11058	0.190765	3 v 3	0.00955411	0.966435	0.978814	4.60288	4.57894	4.32193	4.07039	3.90689	3.99095	4.37851	3.71149	3.90689	24.3	23.9	20	16.8	15	15.9	20.8	13.1	15	21.3	13.1	17.4	22.9	14.4	13.1	18.7	13.8
Q9H9F9	Q9H9F9	Actin-related protein 5 (hARP5) (Sarcoma antigen NY-SAR-16)	reviewed	5	High	8	10	8	607	14.168	68.3	3 v 3	-0.539179	0.0168219	0.118468	3 v 3	-0.353336	0.0456307	0.104611	3 v 3	0.185843	0.00932632	0.0663522	8.22978	8.00338	7.94544	7.54612	7.55305	7.46189	7.75622	7.69349	7.66888	300.2	256.6	246.5	186.9	187.8	176.3	216.2	207	203.5	263.3	145.6	180.7	246.6	180.5	207	231.6	153.2
Q9GZN1	Q9GZN1	Actin-related protein 6 (hArp6) (hARPX)	reviewed	4	High	2	2	2	396	5.05051	45.8	3 v 3	-0.080046	0.589186	0.738563	3 v 3	0.427825	0.00517025	0.0313155	3 v 3	0.50787	0.0349088	0.125075	4.83289	4.65535	4.71149	4.7866	4.41278	4.76022	5.21335	5.2211	5.04876	28.5	25.2	26.2	27.6	21.3	27.1	37.1	37.3	33.1	25	21.5	31	24.2	20.5	37.3	24.6	23.5
Q9H981	Q9H981	Actin-related protein 8 (hArp8) (INO80 complex subunit N)	reviewed	5	High	9	9	9	624	16.8269	70.4	3 v 3	-0.192853	0.200614	0.391154	3 v 3	-0.437117	0.0502172	0.110939	3 v 3	-0.244264	0.20342	0.351088	7.3733	7.1467	7.23554	7.16892	6.85425	7.15381	6.56986	6.92362	6.9507	165.8	141.7	150.7	143.9	115.7	142.4	95	121.4	123.7	145.4	112.1	79.4	136.2	111.2	121.4	141.6	123.7
Q07912	Q07912	Activated CDC42 kinase 1 (ACK-1) (EC 2.7.10.2) (EC 2.7.11.1) (Tyrosine kinase non-receptor protein 2)	reviewed	5	High	3	3	3	1038	3.37187	114.5	3 v 3	0.234738	0.0943789	0.261166	3 v 3	0.209424	0.0328004	0.085272	3 v 3	-0.0253145	0.806428	0.870023	5.34341	5.24793	5.42291	5.59694	5.41278	5.70874	5.53916	5.61471	5.48864	40.6	38	42.9	48.4	42.6	52.3	46.5	49	44.9	35.6	37.7	38.9	36.6	40.9	49	40.3	45.4
Q6IBA2	P53999	Activated RNA polymerase II transcriptional coactivator p15 (Positive cofactor 4) (PC4) (SUB1 homolog) (p14)	reviewed	5	High	12	53	12	127	72.4409	14.4	3 v 3	-0.136366	0.0752407	0.232008	3 v 3	-0.134604	0.229745	0.327906	3 v 3	0.00176211	0.985807	0.991427	11.8164	11.6982	11.7672	11.6742	11.6624	11.5362	11.5536	11.5384	11.7861	3606.6	3322.9	3485.6	3268.1	3241.3	2969.8	3005.9	2974.4	3531.5	3163.4	2546.4	2512.7	3193.3	3115.1	2974.4	3274.2	2580
Q9C0C7	Q9C0C7	Activating molecule in BECN1-regulated autophagy protein 1	reviewed	5	High	5	5	5	1298	4.00616	142.4	3 v 3	-0.126862	0.484464	0.654734	3 v 3	-0.236157	0.265738	0.366984	3 v 3	-0.109295	0.567602	0.688472	4.66107	4.41954	4.24031	4.50462	4.3147	4.12102	4.47249	4.03562	4.10434	25.3	21.4	18.9	22.7	19.9	17.4	22.2	16.4	17.2	22.2	17.7	18.6	20.6	19.1	16.4	17.8	15.1
Q15650	Q15650	Activating signal cointegrator 1 (ASC-1) (Thyroid receptor-interacting protein 4) (TR-interacting protein 4) (TRIP-4)	reviewed	5	High	20	26	19	581	36.1446	66.1	3 v 3	-0.0513291	0.204184	0.396045	3 v 3	-0.263886	0.00335673	0.0259894	3 v 3	-0.212557	0.00675934	0.0595014	9.16967	9.17043	9.2329	9.13468	9.18735	9.09698	8.88722	8.90629	8.98783	575.9	576.2	601.7	562.1	583	547.6	473.5	479.8	507.7	505.1	438	395.8	553.7	560.3	479.8	565.2	475.7
Q9H1I8	Q9H1I8	Activating signal cointegrator 1 complex subunit 2 (ASC-1 complex subunit p100) (Trip4 complex subunit p100)	reviewed	5	High	7	8	6	757	8.45443	86.3	3 v 3	-0.0433865	0.689119	0.814274	3 v 3	-0.0197222	0.65899	0.737088	3 v 3	0.0236643	0.819602	0.87963	8.02791	8.108	8.14975	7.89239	8.20457	8.05853	8.0634	8.05039	8.1127	261	275.9	284	237.6	295	266.6	267.5	265.1	276.8	228.9	185.1	223.6	265.2	283.5	265.1	266.7	231.6
Q8N3C0	Q8N3C0	Activating signal cointegrator 1 complex subunit 3 (EC 3.6.4.12) (ASC-1 complex subunit p200) (ASC1p200) (Helicase, ATP binding 1) (Trip4 complex subunit p200)	reviewed	5	High	55	62	55	2202	26.8392	251.3	3 v 3	-0.0598327	0.152608	0.337839	3 v 3	-0.221154	0.0229468	0.0687391	3 v 3	-0.161321	0.0732242	0.185404	11.6404	11.5707	11.5527	11.535	11.5241	11.525	11.2739	11.4089	11.4175	3192.3	3041.7	3004	2967.5	2945.2	2947	2476.1	2719	2735.4	2800	2312.2	2069.8	2923.1	2830.5	2719	2821.8	2560.2
Q6VMQ6	Q6VMQ6	Activating transcription factor 7-interacting protein 1 (ATF-interacting protein) (ATF-IP) (ATF7-interacting protein) (ATFa-associated modulator) (hAM) (MBD1-containing chromatin-associated factor 1) (P621)	reviewed	5	High	11	14	11	1270	12.7559	136.3	3 v 3	-0.0677162	0.359764	0.549223	3 v 3	-0.0731683	0.701021	0.770008	3 v 3	-0.00545205	0.976078	0.985033	7.80864	7.95128	7.99661	7.89057	7.85611	7.80671	7.53761	7.92422	8.07521	224.2	247.5	255.4	237.3	231.7	223.9	185.8	242.9	269.7	196.6	184.9	155.3	237.8	222.7	242.9	239.9	194.5
O95433	O95433	Activator of 90 kDa heat shock protein ATPase homolog 1 (AHA1) (p38)	reviewed	5	High	26	63	26	338	71.3018	38.3	3 v 3	0.125714	0.0621468	0.208067	3 v 3	0.389631	0.00194636	0.0205684	3 v 3	0.263917	0.0181908	0.0889525	10.717	10.83	10.812	10.9256	10.8957	10.915	11.1237	11.2541	11.1501	1683.2	1820.4	1797.8	1945	1905.1	1930.8	2231.4	2442.5	2272.5	1476.3	1515.5	1865.3	1749.5	1830.9	2442.5	1688.8	1677.4
Q9ULW3	Q9ULW3	Activator of basal transcription 1 (hABT1) (Basal transcriptional activator)	reviewed	5	High	3	3	3	272	16.5441	31.1	3 v 3	-0.0167753	0.921528	0.956686	3 v 3	0.370306	0.0430969	0.100762	3 v 3	0.387081	0.0710063	0.182506	6.15381	6.40599	6.47573	6.35579	6.53138	6.09803	6.77873	6.56682	6.8009	71.2	84.8	89	81.9	92.5	68.5	109.8	94.8	111.5	62.5	63.8	91.8	81.5	88.9	94.8	83.6	59.5
Q12979	Q12979	Active breakpoint cluster region-related protein	reviewed	5	High	23	32	23	859	26.8917	97.5	3 v 3	0.025769	0.495105	0.663462	3 v 3	0.046478	0.457591	0.556876	3 v 3	0.0207091	0.711546	0.800073	10.4887	10.5642	10.5846	10.5737	10.5421	10.5991	10.5658	10.5273	10.684	1436.9	1514.1	1535.6	1524.1	1491	1551.1	1515.7	1475.8	1645.1	1260.3	1187.5	1267	1455.1	1432.9	1475.8	1442.5	1347.5
A0A024R1T1	Q86WX3	Active regulator of SIRT1 (40S ribosomal protein S19-binding protein 1) (RPS19-binding protein 1) (S19BP)	reviewed	5	High	4	4	4	136	33.8235	15.4	3 v 3	-0.0252516	0.837512	0.909215	3 v 3	-0.471773	0.163963	0.255115	3 v 3	-0.446522	0.177337	0.320539	7.46516	7.24127	7.43296	7.46025	7.43045	7.17293	6.47411	7.01346	7.23649	176.7	151.3	172.8	176.1	172.5	144.3	88.9	129.2	150.8	154.9	137.2	74.3	145.4	165.8	129.2	162.4	125.4
D3DPA4	Q04771	Activin receptor type-1 (EC 2.7.11.30) (Activin receptor type I) (ACTR-I) (Activin receptor-like kinase 2) (ALK-2) (Serine/threonine-protein kinase receptor R1) (SKR1) (TGF-B superfamily receptor type I) (TSR-I)	reviewed	5	High	2	2	2	509	3.53635	57.1	3 v 3	0.0274738	0.759044	0.859443	3 v 3	0.159121	0.153164	0.242667	3 v 3	0.131647	0.0855594	0.202975	5.10852	5.30743	5.08321	5.17393	5.27426	5.1334	5.32912	5.33271	5.3147	34.5	39.6	33.9	36.1	38.7	35.1	40.2	40.3	39.8	30.3	28.1	33.6	38.1	37.2	40.3	31.8	30.5
Q9H2P0	Q9H2P0	Activity-dependent neuroprotector homeobox protein (Activity-dependent neuroprotective protein)	reviewed	5	High	30	32	30	1102	29.1289	123.5	3 v 3	-0.103515	0.471985	0.646185	3 v 3	-0.0980829	0.358005	0.462534	3 v 3	0.00543241	0.965963	0.9786	10.3415	10.1797	10.0796	10.3051	9.98271	10.0024	10.0925	10.015	10.1991	1297.5	1159.8	1082.1	1265.2	1011.8	1025.7	1091.8	1034.7	1175.5	1138.1	985.8	912.6	1114.6	972.3	1034.7	1016.5	891
O14561	O14561	Acyl carrier protein, mitochondrial (ACP) (CI-SDAP) (NADH-ubiquinone oxidoreductase 9.6 kDa subunit)	reviewed	5	High	5	17	5	156	25	17.4	3 v 3	0.11681	0.18149	0.370331	3 v 3	0.328628	0.027974	0.0774166	3 v 3	0.211818	0.00682486	0.0596172	9.93458	10.1385	10.0721	10.1124	10.1898	10.1934	10.3633	10.3672	10.4007	978.6	1127.2	1076.5	1107	1168	1170.9	1317.2	1320.8	1351.8	858.4	862.5	1101.1	1083.2	1122.5	1320.8	1011.2	1017.2
C9JIF9	C9JIF9	Acylamino-acid-releasing enzyme	unreviewed	1	High	25	50	25	737	39.0773	81.6	3 v 3	-0.0525534	0.457284	0.635037	3 v 3	-0.0136445	0.831949	0.87354	3 v 3	0.0389089	0.367938	0.511913	11.3093	11.4965	11.4074	11.3536	11.4044	11.2975	11.4059	11.3476	11.4187	2537.7	2889.2	2716.2	2616.8	2710.6	2517	2713.4	2605.9	2737.7	2225.8	2038.9	2268.1	2776.6	2605	2605.9	2551.4	2186.7
O60427	O60427	Acyl-CoA (8-3)-desaturase (EC 1.14.19.44) (Delta(5) fatty acid desaturase) (D5D) (Delta(5) desaturase) (Delta-5 desaturase) (Fatty acid desaturase 1)	reviewed	5	High	3	4	3	444	6.08108	51.9	3 v 3	0.185783	0.0890523	0.252462	3 v 3	-0.435364	0.221637	0.318836	3 v 3	-0.621146	0.12911	0.262445	7.52748	7.52513	7.32733	7.69697	7.56224	7.67807	6.5345	7.16692	7.37243	184.5	184.2	160.6	207.5	189	204.8	92.7	143.7	165.7	161.8	161.7	77.5	177	181.6	143.7	150.9	178
Q6JQN1	Q6JQN1	Acyl-CoA dehydrogenase family member 10 (ACAD-10) (EC 1.3.99.-)	reviewed	5	High	10	10	10	1059	9.25401	118.8	3 v 3	-0.0158534	0.848621	0.915014	3 v 3	-0.947517	0.00140006	0.0182774	3 v 3	-0.931664	0.000262061	0.0234699	7.71973	7.59021	7.47005	7.5812	7.54612	7.60511	6.6893	6.57289	6.67525	210.8	192.7	177.3	191.5	186.9	194.7	103.2	95.2	102.2	184.9	149.2	86.3	185.2	179.6	95.2	166.6	169.1
Q709F0	Q709F0	Acyl-CoA dehydrogenase family member 11 (ACAD-11) (EC 1.3.8.-)	reviewed	5	High	8	8	8	780	10.7692	87.2	3 v 3	0.228808	0.032414	0.154625	3 v 3	0.91934	0.0307794	0.0819392	3 v 3	0.690531	0.0565018	0.159749	7.03012	7.20261	7.08108	7.40854	7.24031	7.35138	7.65392	8.21432	8.20359	130.7	147.3	135.4	169.9	151.2	163.3	201.4	297	294.8	114.6	132.4	168.4	141.5	145.3	297	127.2	141.9
O00767	O00767	Acyl-CoA desaturase (EC 1.14.19.1) (Delta(9)-desaturase) (Delta-9 desaturase) (Fatty acid desaturase) (Stearoyl-CoA desaturase) (hSCD1)	reviewed	5	High	3	4	3	359	7.79944	41.5	3 v 3	0.248232	0.155851	0.341772	3 v 3	1.28468	0.0520837	0.113682	3 v 3	1.03645	0.0748006	0.188068	7.64241	7.42375	7.37069	7.65105	7.58271	7.94778	8.11114	9.02292	9.15684	199.8	171.7	165.5	201	191.7	246.9	276.5	520.2	570.8	175.2	156.6	231.1	165	184.2	520.2	155.4	214.5
A1L172	A1L172	Acyl-CoA thioesterase 1	unreviewed	1	High	21	30	21	421	51.3064	46.3	3 v 3	0.0456398	0.302093	0.493084	3 v 3	-0.138485	0.0347413	0.0884972	3 v 3	-0.184124	0.0147463	0.0812027	10.5621	10.4508	10.4807	10.5446	10.5593	10.5267	10.3844	10.3036	10.3903	1511.9	1399.6	1428.9	1493.6	1508.9	1475.2	1336.6	1263.8	1342.1	1326.1	1163.8	1117.3	1345	1450.2	1263.8	1342.2	1281.6
Q92604	Q92604	Acyl-CoA:lysophosphatidylglycerol acyltransferase 1 (EC 2.3.1.-)	reviewed	4	High	4	5	4	370	13.2432	43.1	3 v 3	-0.0936008	0.483523	0.654447	3 v 3	-0.0289345	0.805959	0.854069	3 v 3	0.0646663	0.58266	0.700244	6.2891	6.48059	6.58646	6.21335	6.35579	6.50621	6.34341	6.36982	6.55612	78.2	89.3	96.1	74.2	81.9	90.9	81.2	82.7	94.1	68.6	57.8	67.8	85.8	78.7	82.7	90.3	79
B7Z2R7	B7Z2R7	Acyl-CoA-binding domain-containing protein 5	unreviewed	3	High	15	20	15	523	27.1511	58.8	3 v 3	0.161917	0.204588	0.396622	3 v 3	0.147528	0.262022	0.362915	3 v 3	-0.014389	0.918125	0.946563	8.95216	8.98584	9.08108	9.10617	9.05393	9.34474	9.33494	9.00675	9.11998	495.3	507	541.6	551.1	531.5	650.2	645.8	514.4	556.4	434.5	429.4	539.8	487.3	510.8	514.4	508.8	564.8
Q8N6N7	Q8N6N7	Acyl-CoA-binding domain-containing protein 7	reviewed	3	High	2	4	2	88	26.1364	9.8	3 v 3	-0.135511	0.431146	0.612893	3 v 3	-0.872246	0.0175406	0.0588754	3 v 3	-0.736735	0.0310192	0.116779	7.45697	7.8392	7.48382	7.27612	7.56986	7.52748	6.69905	6.4363	7.02791	175.7	229	179	155	190	184.5	103.9	86.6	130.5	154.1	120.8	86.8	220.1	182.6	86.6	168.1	160.3
P07108	P07108	Acyl-CoA-binding protein (ACBP) (Diazepam-binding inhibitor) (DBI) (Endozepine) (EP)	reviewed	5	High	9	30	8	87	75.8621	10	3 v 3	0.311481	0.00243972	0.0595582	3 v 3	0.693037	0.0168023	0.0578115	3 v 3	0.381556	0.0611395	0.166432	10.0573	10.1692	10.1055	10.3593	10.467	10.4401	10.989	10.6154	10.8066	1065.5	1151.4	1101.7	1313.6	1415.4	1389.3	2032.5	1568.8	1791.1	934.5	1023.5	1699	1106.5	1360.3	1568.8	1034.9	1206.9
A0A024R8L7	A0A024R8L7	Acyl-coenzyme A oxidase	unreviewed	2	High	22	25	22	660	42.5758	74.6	3 v 3	-0.0839447	0.284805	0.476105	3 v 3	-0.0366597	0.329604	0.434083	3 v 3	0.047285	0.501092	0.632387	9.58984	9.66516	9.57346	9.49025	9.63825	9.44812	9.55861	9.59991	9.55995	770.6	811.9	761.9	719.2	796.9	698.5	754.1	776	754.8	675.9	560.4	630.4	780.2	765.8	776	715.7	606.8
Q9NPJ3	Q9NPJ3	Acyl-coenzyme A thioesterase 13 (Acyl-CoA thioesterase 13) (EC 3.1.2.-) (Thioesterase superfamily member 2) [Cleaved into: Acyl-coenzyme A thioesterase 13, N-terminally processed]	reviewed	5	High	5	10	5	140	37.1429	15	3 v 3	-0.23544	0.0171261	0.118804	3 v 3	-0.580751	0.00213751	0.0211932	3 v 3	-0.345312	0.016542	0.0854141	9.71459	9.74819	9.86403	9.58815	9.49105	9.54129	9.25077	9.26045	9.07334	840.2	860	931.9	769.7	719.6	745.1	609.2	613.3	538.7	737	599.7	509.3	826.5	691.5	613.3	875.4	647.3
O14734	O14734	Acyl-coenzyme A thioesterase 8 (Acyl-CoA thioesterase 8) (EC 3.1.2.1) (EC 3.1.2.11) (EC 3.1.2.2) (EC 3.1.2.3) (EC 3.1.2.5) (Choloyl-coenzyme A thioesterase) (EC 3.1.2.27) (HIV-Nef-associated acyl-CoA thioesterase) (Peroxisomal acyl-CoA thioesterase 2) (PTE-2) (Peroxisomal acyl-coenzyme A thioester hydrolase 1) (PTE-1) (Peroxisomal long-chain acyl-CoA thioesterase 1) (Thioesterase II) (hACTE-III) …	reviewed	5	High	9	17	9	319	32.2884	35.9	3 v 3	-0.185376	0.0418723	0.172773	3 v 3	0.0933159	0.334793	0.439475	3 v 3	0.278692	0.053156	0.154575	9.28887	9.2293	9.13699	9.06124	9.01876	9.01903	9.17218	9.3966	9.36632	625.5	600.2	563	534.2	518.7	518.8	576.9	674	660	548.7	416.2	482.3	576.8	498.5	674	528.8	450.7
Q9Y305	Q9Y305	Acyl-coenzyme A thioesterase 9, mitochondrial (Acyl-CoA thioesterase 9) (EC 3.1.2.-) (Acyl-CoA thioester hydrolase 9)	reviewed	4	High	22	49	22	439	43.508	49.9	3 v 3	0.212672	0.137246	0.316197	3 v 3	0.0988431	0.404476	0.508477	3 v 3	-0.113829	0.167597	0.309078	11.1399	10.8357	11.0195	11.2115	11.2224	11.1992	11.1719	10.9924	11.1274	2256.6	1827.6	2075.8	2371.4	2389.3	2351.3	2307.1	2037.2	2237.1	1979.3	1847.7	1928.5	1756.3	2296.2	2037.2	1949.9	2042.6
Q5T1C6	Q5T1C6	Acyl-coenzyme A thioesterase THEM4 (Acyl-CoA thioesterase THEM4) (EC 3.1.2.2) (Carboxyl-terminal modulator protein) (Thioesterase superfamily member 4)	reviewed	5	High	10	12	10	240	30	27.1	3 v 3	9.87147e-05	0.997877	0.998783	3 v 3	-0.706513	0.0319798	0.0838114	3 v 3	-0.706611	0.0281635	0.110461	9.49825	9.49486	9.54129	9.56243	9.45656	9.5157	9.05799	8.61102	8.74584	723.2	721.5	745.1	756.1	702.6	732	533	391	429.3	634.3	589.1	445.6	693.3	675.2	391	699.9	636
Q53H12	Q53H12	Acylglycerol kinase, mitochondrial (hAGK) (EC 2.7.1.107) (EC 2.7.1.138) (EC 2.7.1.94) (Multiple substrate lipid kinase) (HsMuLK) (MuLK) (Multi-substrate lipid kinase)	reviewed	5	High	16	26	16	422	38.1517	47.1	3 v 3	0.299255	0.422807	0.606486	3 v 3	0.314871	0.0732961	0.142651	3 v 3	0.015616	0.964304	0.977811	9.98812	10.0786	10.1372	10.2849	9.89527	10.9215	10.4699	10.4981	10.1805	1015.6	1081.3	1126.2	1247.6	952.3	1939.5	1418.3	1446.2	1160.5	890.8	972.1	1185.6	1039.2	915.2	1446.2	1057.9	1684.9
P07311	P07311	Acylphosphatase-1 (EC 3.6.1.7) (Acylphosphatase, erythrocyte isozyme) (Acylphosphatase, organ-common type isozyme) (Acylphosphate phosphohydrolase 1)	reviewed	5	High	9	19	9	99	67.6768	11.3	3 v 3	0.590541	0.0021616	0.0579026	3 v 3	1.37853	0.00013603	0.00889684	3 v 3	0.787992	0.00319859	0.0457383	9.36019	9.23458	9.18537	9.81474	9.90207	9.83495	10.7328	10.6765	10.5064	657.2	602.4	582.2	900.6	956.8	913.3	1701.8	1636.6	1454.6	576.4	701.7	1422.6	578.9	919.6	1636.6	546.9	793.5
A0A140VJD7	P14621	Acylphosphatase-2 (EC 3.6.1.7) (Acylphosphatase, muscle type isozyme) (Acylphosphate phosphohydrolase 2)	reviewed	4	High	2	4	2	99	20.202	11.1	3 v 3	-0.0329962	0.650448	0.785893	3 v 3	-0.0866039	0.598992	0.685613	3 v 3	-0.0536076	0.745934	0.826647	6.12309	6.2075	6.08746	6.18587	6.13545	5.99774	5.83289	6.01792	6.30743	69.7	73.9	68	72.8	70.3	63.9	57	64.8	79.2	61.1	56.7	47.6	71	67.5	64.8	63.9	55.5
O75608	O75608	Acyl-protein thioesterase 1 (APT-1) (hAPT1) (EC 3.1.2.-) (Lysophospholipase 1) (Lysophospholipase I) (LPL-I) (LysoPLA I)	reviewed	5	High	7	14	7	230	30.4348	24.7	3 v 3	-0.110856	0.230441	0.423094	3 v 3	-0.13315	0.188095	0.282464	3 v 3	-0.0222941	0.774626	0.847383	9.31583	9.41024	9.5306	9.2165	9.34873	9.35887	9.19623	9.38952	9.27146	637.3	680.4	739.6	594.9	652	656.6	586.6	670.7	618	559	463.5	490.4	653.8	626.6	670.7	694.7	570.4
O95372	O95372	Acyl-protein thioesterase 2 (APT-2) (EC 3.1.2.-) (Lysophospholipase II) (LPL-II) (LysoPLA II)	reviewed	5	High	12	23	12	231	54.5455	24.7	3 v 3	-0.0619923	0.126881	0.304541	3 v 3	-0.219705	0.0230967	0.0690317	3 v 3	-0.157713	0.032548	0.119782	9.84392	9.81057	9.83099	9.72792	9.81586	9.75572	9.54226	9.60992	9.67419	919	898	910.8	848	901.3	864.5	745.6	781.4	817	806.1	660.7	623.3	863	866.2	781.4	855.5	751
Q6P587	Q6P587	Acylpyruvase FAHD1, mitochondrial (EC 3.7.1.5) (Fumarylacetoacetate hydrolase domain-containing protein 1) (FAH domain-containing protein 1) (Oxaloacetate decarboxylase) (OAA decarboxylase) (EC 4.1.1.112) (YisK-like protein)	reviewed	5	High	10	12	10	224	38.3929	24.8	3 v 3	-0.166395	0.00476002	0.0771537	3 v 3	-0.428198	0.000152112	0.00920677	3 v 3	-0.261803	0.000836318	0.0304018	9.44066	9.51314	9.49705	9.34873	9.31039	9.29255	9.02763	9.04139	9.09724	694.9	730.7	722.6	652	634.9	627.1	521.9	526.9	547.7	609.5	508	436.2	702.2	610.2	526.9	678.8	544.7
Q6UY14	Q6UY14	ADAMTS-like protein 4 (ADAMTSL-4) (Thrombospondin repeat-containing protein 1)	reviewed	5	Medium	1	1	1	1074	1.48976	116.5	0 v 0				0 v 0				0 v 0													NA	NA	NA	NA	NA	NA	NA	NA	NA	NA	NA	NA	NA	NA	NA	NA	NA
P46108	P46108	Adapter molecule crk (Proto-oncogene c-Crk) (p38)	reviewed	5	High	12	22	12	304	50.3289	33.8	3 v 3	0.00116698	0.97482	0.988475	3 v 3	0.0210906	0.796719	0.84765	3 v 3	0.0199236	0.813701	0.874958	9.82432	9.77132	9.77479	9.74567	9.8469	9.78136	9.94808	9.77396	9.71167	906.6	873.9	876	858.5	920.9	880	987.8	875.5	838.5	795.2	668.9	825.7	839.9	885	875.5	822.9	764.5
Q8NC96	Q8NC96	Adaptin ear-binding coat-associated protein 1 (NECAP endocytosis-associated protein 1) (NECAP-1)	reviewed	4	High	7	8	5	275	22.1818	29.7	3 v 3	-0.296127	0.0110957	0.102311	3 v 3	-0.291617	0.0467819	0.106052	3 v 3	0.00451065	0.96316	0.977183	8.47978	8.39189	8.38241	8.08799	8.21917	8.05853	8.09011	8.27286	8.01625	357	335.9	333.7	272.1	298	266.6	272.5	309.3	258.9	313.1	212	227.8	322.8	286.4	309.3	313.5	231.6
Q9NVZ3	Q9NVZ3	Adaptin ear-binding coat-associated protein 2 (NECAP endocytosis-associated protein 2) (NECAP-2)	reviewed	4	High	12	14	10	263	54.7529	28.3	3 v 3	0.0797741	0.0504816	0.189737	3 v 3	-0.166727	0.036702	0.0916138	3 v 3	-0.246501	0.00624129	0.0574504	9.0542	9.05664	9.04903	9.10381	9.16867	9.1267	8.83162	8.88203	8.94603	531.6	532.5	529.7	550.2	575.5	559	455.6	471.8	493.2	466.3	428.7	380.9	511.7	553.1	471.8	497.5	485.6
E5KP27	E5KP27	Adenine DNA glycosylase (EC 3.2.2.31)	unreviewed	3	High	4	5	3	535	7.66355	59	3 v 3	-0.813246	0.0303649	0.150833	3 v 3	-1.01702	0.0196313	0.062967	3 v 3	-0.203777	0.421529	0.562051	3.63227	4.27798	4.06178	3.18587	3.36457	2.98185	3.3505	2.72247	2.848	12.4	19.4	16.7	9.1	10.3	7.9	10.2	6.6	7.2	10.8	7.1	8.5	18.7	9.9	6.6	15.7	6.9
P07741	P07741	Adenine phosphoribosyltransferase (APRT) (EC 2.4.2.7)	reviewed	5	High	9	14	9	180	61.6667	19.6	3 v 3	-0.203822	0.0533283	0.194814	3 v 3	-0.74444	0.00735207	0.0371489	3 v 3	-0.540618	0.0317267	0.118076	9.53099	9.58853	9.70977	9.38068	9.42543	9.41172	9.0669	8.7866	8.74248	739.8	769.9	837.4	666.6	687.6	681.1	536.3	441.6	428.3	648.8	519.4	448.3	739.9	660.8	441.6	786.7	591.7
P25054	P25054	Adenomatous polyposis coli protein (Protein APC) (Deleted in polyposis 2.5)	reviewed	5	High	6	6	6	2843	2.35667	311.5	3 v 3	-0.0255744	0.667519	0.79965	3 v 3	-0.307756	0.00750739	0.0375891	3 v 3	-0.282181	0.00493833	0.0514968	7.62132	7.56986	7.72724	7.66818	7.60214	7.57137	7.2891	7.29921	7.40684	196.9	190	211.9	203.4	194.3	190.2	156.4	157.5	169.7	172.7	158.5	130.7	182.6	186.7	157.5	199	165.2
Q8TB61	Q8TB61	Adenosine 3'-phospho 5'-phosphosulfate transporter 1 (PAPS transporter 1) (Putative MAPK-activating protein PM15) (Putative NF-kappa-B-activating protein 48) (Solute carrier family 35 member B2)	reviewed	5	High	5	6	5	432	10.6481	47.5	3 v 3	-0.258529	0.123243	0.300728	3 v 3	-0.618983	0.00357745	0.0267569	3 v 3	-0.360454	0.0544797	0.156503	7.73606	7.71836	7.82464	7.49665	7.32103	7.6858	7.03562	7.12722	7.25927	213.2	210.6	226.7	180.6	159.9	205.9	131.2	139.8	153.2	187	140.7	109.7	202.4	153.6	139.8	212.9	178.9
A0A0S2Z381	P00813	Adenosine deaminase (EC 3.5.4.4) (Adenosine aminohydrolase)	reviewed	5	High	13	17	13	363	36.6391	40.7	3 v 3	0.293578	0.0276541	0.144126	3 v 3	0.71655	0.000736105	0.0154169	3 v 3	0.422971	0.00687607	0.0596172	9.2305	9.25456	9.16466	9.44667	9.63463	9.44915	9.83905	9.99251	9.9678	600.7	610.8	573.9	697.8	794.9	699	915.9	1018.7	1001.4	526.9	543.7	765.6	587	764	1018.7	539.1	607.3
Q59EC0	Q59EC0	Adenosine deaminase, RNA-specific isoform ADAR-a variant (Fragment)	unreviewed	1	High	24	31	24	1244	20.9003	137.7	3 v 3	-0.410009	0.0257289	0.139821	3 v 3	-0.50575	0.0277357	0.0769641	3 v 3	-0.0957409	0.507465	0.637408	10.6555	10.4088	10.3638	10.1755	9.9935	10.029	10.1728	9.96029	9.77775	1613	1359.4	1317.7	1156.5	1019.4	1044.8	1154.3	996.2	877.8	1414.8	901.1	964.9	1306.4	979.7	996.2	1237.8	907.7
Q6DHV7	Q6DHV7	Adenosine deaminase-like protein (EC 3.5.4.-) (Adenosine deaminase-like protein isoform 1) (N6-mAMP deaminase) (HsMAPDA) (N6-methyl-AMP aminohydrolase)	reviewed	5	Medium	2	2	2	355	5.07042	40.2	3 v 3	-0.428847	0.0487298	0.186418	3 v 3	-0.725265	0.081786	0.154653	3 v 3	-0.296418	0.355637	0.500926	5.4822	5.07468	5.21335	4.8125	4.9542	4.71699	4.99095	4.46597	4.1375	44.7	33.7	37.1	28.1	31	26.3	31.8	22.1	17.6	39.2	21.9	26.6	32.4	29.8	22.1	34.8	22.8
P55263	P55263	Adenosine kinase (AK) (EC 2.7.1.20) (Adenosine 5'-phosphotransferase)	reviewed	5	High	27	57	27	362	62.7072	40.5	3 v 3	-0.326081	0.038111	0.164824	3 v 3	-0.283277	0.0432574	0.100931	3 v 3	0.0428035	0.482322	0.615681	11.7752	11.9847	12.0169	11.6034	11.5516	11.6435	11.5488	11.6953	11.6828	3505	4052.7	4144.2	3111.5	3001.8	3199.2	2996	3316.1	3287.6	3074.2	2424.4	2504.4	3894.7	2884.8	3316.1	3892.8	2779.3
P23526	P23526	Adenosylhomocysteinase (AdoHcyase) (EC 3.3.1.1) (S-adenosyl-L-homocysteine hydrolase)	reviewed	5	High	32	113	30	432	54.3981	47.7	3 v 3	-0.0587286	0.357165	0.546485	3 v 3	-0.126735	0.0127735	0.0496108	3 v 3	-0.0680068	0.304323	0.453988	12.7777	12.8257	12.8238	12.7788	12.6543	12.818	12.6838	12.6428	12.7205	7022.3	7259.8	7250.4	7027.4	6446.6	7221.1	6579.7	6395.2	6749.2	6159.4	5475.5	5500	6976.8	6195.4	6395.2	6810.6	6273.2
Q96HN2	Q96HN2	Adenosylhomocysteinase 3 (AdoHcyase 3) (EC 3.3.1.1) (IP(3)Rs binding protein released with IP(3) 2) (IRBIT2) (Long-IRBIT) (S-adenosyl-L-homocysteine hydrolase 3) (S-adenosylhomocysteine hydrolase-like protein 2)	reviewed	5	High	18	25	4	611	24.8773	66.7	3 v 3	0.0864448	0.45609	0.633851	3 v 3	-0.512929	0.0103386	0.0440483	3 v 3	-0.599374	0.00344517	0.0463995	6.74147	6.64097	6.4545	6.64674	6.82018	6.62936	6.1334	6.20359	5.96116	107	99.8	87.7	100.2	113	99	70.2	73.7	62.3	93.8	78.1	58.7	95.9	108.6	73.7	82.4	86
O43306	O43306	Adenylate cyclase type 6 (EC 4.6.1.1) (ATP pyrophosphate-lyase 6) (Adenylate cyclase type VI) (Adenylyl cyclase 6) (Ca(2+)-inhibitable adenylyl cyclase)	reviewed	5	High	5	5	4	1168	5.39384	130.5	3 v 3	0.209716	0.584812	0.73615	3 v 3	0.180901	0.653895	0.732928	3 v 3	-0.0288153	0.915398	0.944796	6.66534	7.33271	7.71973	7.16591	7.50859	7.67243	7.01792	7.55536	7.6872	101.5	161.2	210.8	143.6	182.1	204	129.6	188.1	206.1	89.1	111.9	108.3	154.9	175	188.1	198.1	177.2
P54819	P54819	Adenylate kinase 2, mitochondrial (AK 2) (EC 2.7.4.3) (ATP-AMP transphosphorylase 2) (ATP:AMP phosphotransferase) (Adenylate monophosphate kinase) [Cleaved into: Adenylate kinase 2, mitochondrial, N-terminally processed]	reviewed	5	High	20	69	20	239	80.7531	26.5	3 v 3	-0.00102673	0.980398	0.990365	3 v 3	-0.217694	0.0771604	0.14839	3 v 3	-0.216667	0.0649893	0.17238	11.9985	12.0045	12.0483	11.9818	12.0858	11.9806	11.6663	11.8471	11.8849	4091.8	4108.7	4235.5	4044.7	4347.1	4041.2	3250.1	3684.1	3781.8	3588.9	3151.5	2716.8	3948.5	4177.7	3684.1	3978.6	3510.8
P27144	P27144	Adenylate kinase 4, mitochondrial (AK 4) (EC 2.7.4.10) (EC 2.7.4.6) (Adenylate kinase 3-like) (GTP:AMP phosphotransferase AK4)	reviewed	5	High	9	18	9	223	52.9148	25.3	3 v 3	0.157004	0.101856	0.271616	3 v 3	-0.40715	0.0455494	0.104465	3 v 3	-0.564155	0.015734	0.0837441	9.58365	9.71425	9.67596	9.7269	9.92778	9.79019	9.05907	9.41511	9.27822	767.3	840	818	847.4	974	885.4	533.4	682.7	620.9	673	660.3	445.9	807.3	936.1	682.7	768.4	769.2
P00568	P00568	Adenylate kinase isoenzyme 1 (AK 1) (EC 2.7.4.3) (EC 2.7.4.6) (ATP-AMP transphosphorylase 1) (ATP:AMP phosphotransferase) (Adenylate monophosphate kinase) (Myokinase)	reviewed	5	High	16	30	16	194	71.6495	21.6	3 v 3	0.0395603	0.2102	0.403381	3 v 3	0.117022	0.231566	0.330074	3 v 3	0.0774618	0.384275	0.52775	10.1992	10.1371	10.1954	10.2203	10.2446	10.1855	10.4176	10.1754	10.2897	1175.6	1126.1	1172.5	1192.9	1213.2	1164.5	1367.8	1156.4	1251.7	1031.2	929.5	1143.3	1082.2	1165.9	1156.4	1101.4	1011.6
Q9Y3D8	Q9Y3D8	Adenylate kinase isoenzyme 6 (AK6) (EC 2.7.4.3) (Adrenal gland protein AD-004) (Coilin-interacting nuclear ATPase protein) (hCINAP) (Dual activity adenylate kinase/ATPase) (AK/ATPase)	reviewed	5	High	4	4	4	172	25	20	3 v 3	-0.00288716	0.870995	0.927235	3 v 3	0.197171	0.214404	0.310852	3 v 3	0.200058	0.20837	0.356496	7.29646	7.30743	7.31198	7.29094	7.28355	7.33271	7.29462	7.54458	7.66818	157.2	158.4	158.9	156.6	155.8	161.2	157	186.7	203.4	137.8	122	131.2	152.2	149.8	186.7	149.2	140
X5D8S6	P30566	Adenylosuccinate lyase (ADSL) (ASL) (EC 4.3.2.2) (Adenylosuccinase) (ASase)	reviewed	5	High	21	42	21	484	38.6364	54.9	3 v 3	-0.115477	0.0297939	0.149771	3 v 3	-0.227826	0.135544	0.221336	3 v 3	-0.112349	0.365951	0.510754	11.0378	11.1198	11.1049	10.9922	10.9689	10.9549	11.0513	10.7389	10.7886	2102.3	2225.3	2202.4	2036.9	2004.3	1985	2122.2	1709	1768.9	1843.9	1587.1	1774	2138.6	1926.2	1709	2068.9	1724.5
Q8N142	Q8N142	Adenylosuccinate synthetase isozyme 1 (AMPSase 1) (AdSS 1) (EC 6.3.4.4) (Adenylosuccinate synthetase, basic isozyme) (Adenylosuccinate synthetase, muscle isozyme) (M-type adenylosuccinate synthetase) (Adenylosuccinate synthetase-like 1) (AdSSL1) (IMP--aspartate ligase 1)	reviewed	5	High	4	6	1	457	8.53392	50.2	3 v 3	0.574231	0.0515203	0.191207	3 v 3	0.856642	0.00387516	0.0276395	3 v 3	0.282412	0.230553	0.379891	3.07039	2.80735	3.05311	3.65535	3.23266	3.76553	3.926	3.62059	3.9542	8.4	7	8.3	12.6	9.4	13.6	15.2	12.3	15.5	7.3	9.8	12.7	6.8	9.1	12.3	7.8	11.8
P30520	P30520	Adenylosuccinate synthetase isozyme 2 (AMPSase 2) (AdSS 2) (EC 6.3.4.4) (Adenylosuccinate synthetase, acidic isozyme) (Adenylosuccinate synthetase, liver isozyme) (L-type adenylosuccinate synthetase) (IMP--aspartate ligase 2)	reviewed	5	High	22	39	19	456	49.5614	50.1	3 v 3	-0.304472	0.00390878	0.0709096	3 v 3	0.192439	0.0661551	0.133223	3 v 3	0.496911	0.0130501	0.0770071	10.8741	10.9389	10.9432	10.6165	10.6213	10.605	11.2251	11.0763	11.0322	1876.9	1963.1	1969	1570	1575.2	1557.5	2393.8	2159.3	2094.2	1646.3	1223.3	2001	1886.6	1513.8	2159.3	1849.6	1353
B2RDY9	B2RDY9	Adenylyl cyclase-associated protein	unreviewed	2	High	28	90	26	475	61.6842	51.6	3 v 3	0.170342	0.00955878	0.0963721	3 v 3	0.413443	0.000214138	0.0104694	3 v 3	0.243102	0.00549805	0.0539387	12.2787	12.2532	12.2052	12.4016	12.4215	12.4251	12.7055	12.6292	12.6427	4969	4881.8	4722	5410.7	5485.8	5499.4	6679.6	6335.3	6394.9	4358.3	4215.8	5583.6	4691.5	5272.1	6335.3	4435.6	4777.6
P40123	P40123	Adenylyl cyclase-associated protein 2 (CAP 2)	reviewed	5	High	8	13	6	477	17.1908	52.8	3 v 3	0.328542	0.0024	0.0595582	3 v 3	0.08764	0.642877	0.724295	3 v 3	-0.240902	0.270689	0.422079	7.26303	7.26772	7.15987	7.54071	7.60807	7.52748	7.13955	7.17592	7.63807	153.6	154.1	143	186.2	195.1	184.5	141	144.6	199.2	134.7	145.1	117.9	148.1	187.5	144.6	134.3	160.3
O95396	O95396	Adenylyltransferase and sulfurtransferase MOCS3 (Molybdenum cofactor synthesis protein 3) (Molybdopterin synthase sulfurylase) (MPT synthase sulfurylase) [Includes: Molybdopterin-synthase adenylyltransferase (EC 2.7.7.80) (Adenylyltransferase MOCS3) (Sulfur carrier protein MOCS2A adenylyltransferase); Molybdopterin-synthase sulfurtransferase (EC 2.8.1.11) (Sulfur carrier protein MOCS2A sulfurtran…	reviewed	5	High	13	15	13	460	35.4348	49.6	3 v 3	-0.321503	0.00822539	0.0911271	3 v 3	-0.850967	0.0390156	0.0950033	3 v 3	-0.529464	0.0876045	0.205668	9.29669	9.3122	9.33829	9.0607	8.99124	8.93074	8.27612	8.30469	8.81346	628.9	635.7	647.3	534	508.9	488	310	316.2	449.9	551.6	416.1	259.1	610.9	489.1	316.2	608	424
Q9UHX3	Q9UHX3	Adhesion G protein-coupled receptor E2 (EGF-like module receptor 2) (EGF-like module-containing mucin-like hormone receptor-like 2) (CD antigen CD312)	reviewed	5	High	5	5	5	823	7.41191	90.4	3 v 3	-0.0907033	0.31305	0.504126	3 v 3	-0.392249	0.0253123	0.072812	3 v 3	-0.301545	0.00948585	0.0666602	6.87652	6.93428	7.09803	6.94486	6.82273	6.86913	6.56529	6.56986	6.59694	117.5	122.3	137	123.2	113.2	116.9	94.7	95	96.8	103.1	96	79.2	117.6	108.8	95	128.7	101.5
P48960	P48960	Adhesion G protein-coupled receptor E5 (Leukocyte antigen CD97) (CD antigen CD97) [Cleaved into: Adhesion G protein-coupled receptor E5 subunit alpha; Adhesion G protein-coupled receptor E5 subunit beta]	reviewed	5	High	6	8	6	835	11.1377	91.8	3 v 3	0.177248	0.0831399	0.244436	3 v 3	0.48157	0.017121	0.0582087	3 v 3	0.304322	0.0601793	0.165614	7.8009	7.8586	7.99095	8.00506	8.01123	8.16591	8.18041	8.45738	8.45738	223	232.1	254.4	256.9	258	287.2	290.1	351.5	351.5	195.6	200.2	242.5	223	247.9	351.5	238.9	249.5
A0A024R6U7	Q9Y653	Adhesion G-protein coupled receptor G1 (G-protein coupled receptor 56) (Protein TM7XN1) [Cleaved into: ADGRG1 N-terminal fragment (ADGRG1 NT) (GPR56 N-terminal fragment) (GPR56 NT) (GPR56(N)) (GPR56 extracellular subunit) (GPR56 subunit alpha); ADGRG1 C-terminal fragment (ADGRG1 CT) (GPR56 C-terminal fragment) (GPR56 CT) (GPR56(C)) (GPR56 seven-transmembrane subunit) (GPR56 7TM) (GPR56 subunit be…	reviewed	5	High	6	7	6	693	10.101	77.7	3 v 3	-0.231386	0.209154	0.40228	3 v 3	-0.605737	0.055943	0.119209	3 v 3	-0.37435	0.158318	0.29834	8.14517	7.94544	7.71699	7.87836	7.59991	7.63517	7.65392	7.04002	7.29646	283.1	246.5	210.4	235.3	194	198.8	201.4	131.6	157.2	248.3	183.3	168.3	236.9	186.4	131.6	197.6	172.7
Q9HDC9	Q9HDC9	Adipocyte plasma membrane-associated protein (Protein BSCv)	reviewed	5	High	20	40	20	416	38.4615	46.5	3 v 3	0.0566989	0.0308439	0.151306	3 v 3	0.400282	0.00618807	0.0341765	3 v 3	0.343583	0.00804447	0.0624734	10.9449	10.9374	10.9751	10.9874	11.0083	11.0318	11.302	11.4311	11.3252	1971.3	1961	2013	2030.2	2059.8	2093.7	2524.8	2761.2	2565.9	1729	1581.9	2110.5	1884.6	1979.5	2761.2	1890.9	1818.9
Q5TBU5	Q15847	Adipogenesis regulatory factor (Adipogenesis factor rich in obesity) (Adipose most abundant gene transcript 2 protein) (Adipose-specific protein 2) (apM-2)	reviewed	5	High	5	16	5	76	80.2632	7.9	3 v 3	-0.175755	0.132277	0.310909	3 v 3	-0.461197	0.0107901	0.0448946	3 v 3	-0.285442	0.0331194	0.121048	10.0318	9.80252	10.0221	9.83147	9.81922	9.67842	9.48844	9.37221	9.61213	1046.8	893	1039.8	911.1	903.4	819.4	718.3	662.7	782.6	918.2	709.9	600.4	858.2	868.2	662.7	976.7	711.9
Q96A54	Q96A54	Adiponectin receptor protein 1 (Progestin and adipoQ receptor family member 1) (Progestin and adipoQ receptor family member I)	reviewed	5	High	2	2	2	375	8.26667	42.6	3 v 3	-0.599065	0.00676972	0.0855509	3 v 3	-0.544102	0.000460585	0.0127956	3 v 3	0.0549635	0.515964	0.644337	7.36282	7.29554	7.36632	6.78136	6.83289	6.61324	6.77083	6.75489	6.86666	164.6	157.1	165	110	114	97.9	109.2	108	116.7	144.4	85.7	91.3	151	109.6	108	155	85
Q86V24	Q86V24	Adiponectin receptor protein 2 (Progestin and adipoQ receptor family member 2) (Progestin and adipoQ receptor family member II)	reviewed	5	High	1	1	1	386	3.10881	43.9	3 v 3	-1.90269	0.00145445	0.049386	3 v 3	-3.53033	0.00145307	0.0185406	3 v 3	-1.62763	0.0195989	0.0917899	6.86047	6.71699	6.50938	4.74416	4.848	4.7866	2.926	3.64386	2.926	116.2	105.2	91.1	26.8	28.8	27.6	7.6	12.5	7.6	101.9	20.9	6.4	101.1	27.7	12.5	85.6	24
A0A0S2Z3H3	P12235	ADP/ATP translocase 1 (ADP,ATP carrier protein 1) (ADP,ATP carrier protein, heart/skeletal muscle isoform T1) (Adenine nucleotide translocator 1) (ANT 1) (Solute carrier family 25 member 4)	reviewed	5	High	16	32	5	298	50.3356	33	3 v 3	-0.162686	0.721072	0.834183	3 v 3	0.211101	0.28647	0.389128	3 v 3	0.373787	0.448941	0.585403	8.46107	8.67101	8.67243	8.29921	7.83857	9.17866	8.71631	9.09908	8.62242	352.4	407.6	408	315	228.9	579.5	420.6	548.4	394.1	309.1	245.4	351.6	391.7	220	548.4	383.3	503.4
P05141	P05141	ADP/ATP translocase 2 (ADP,ATP carrier protein 2) (ADP,ATP carrier protein, fibroblast isoform) (Adenine nucleotide translocator 2) (ANT 2) (Solute carrier family 25 member 5) [Cleaved into: ADP/ATP translocase 2, N-terminally processed]	reviewed	5	High	16	46	5	298	47.651	32.8	3 v 3	-0.0334326	0.932468	0.962814	3 v 3	0.0903331	0.479038	0.57664	3 v 3	0.123766	0.761032	0.838081	11.1207	11.1692	11.264	11.0241	10.6223	11.8071	11.3049	11.4344	11.0856	2226.7	2302.8	2459.2	2082.5	1576.3	3583.4	2529.9	2767.5	2173.2	1953.1	1622.6	2114.8	2213	1514.9	2767.5	2310	3113.1
Q6I9V5	P12236	ADP/ATP translocase 3 (ADP,ATP carrier protein 3) (ADP,ATP carrier protein, isoform T2) (ANT 2) (Adenine nucleotide translocator 3) (ANT 3) (Solute carrier family 25 member 6) [Cleaved into: ADP/ATP translocase 3, N-terminally processed]	reviewed	5	High	16	39	2	298	50	32.8	3 v 3	-0.0669845	0.878132	0.93214	3 v 3	0.184743	0.373787	0.478283	3 v 3	0.251727	0.594175	0.710419	8.30287	8.36982	8.38284	8.11166	7.7211	9.02181	8.77775	8.60511	8.22689	315.8	330.8	333.8	276.6	211	519.8	438.9	389.4	299.6	277	215.5	366.8	317.9	202.8	389.4	313.6	451.5
Q9BRR6	Q9BRR6	ADP-dependent glucokinase (ADP-GK) (ADPGK) (EC 2.7.1.147) (RbBP-35)	reviewed	5	High	9	10	9	497	26.3581	54.1	3 v 3	0.167184	0.0498302	0.188228	3 v 3	0.554975	0.000726517	0.015302	3 v 3	0.387791	0.00266564	0.0430453	8.55113	8.60474	8.69836	8.7187	8.77413	8.86295	9.09619	9.23314	9.18982	375.1	389.3	415.4	421.3	437.8	465.6	547.3	601.8	584	329	328.3	457.5	374.1	420.8	601.8	390.2	404.5
Q9NX46	Q9NX46	ADP-ribose glycohydrolase ARH3 (ADP-ribosylhydrolase 3) (O-acetyl-ADP-ribose deacetylase ARH3) (EC 3.5.1.-) (Poly(ADP-ribose) glycohydrolase ARH3) (EC 3.2.1.143) ([Protein ADP-ribosylarginine] hydrolase-like protein 2) ([Protein ADP-ribosylserine] hydrolase) (EC 3.2.2.-)	reviewed	5	High	15	20	15	363	48.4848	38.9	3 v 3	0.0767359	0.303692	0.495043	3 v 3	-0.00827853	0.8198	0.864436	3 v 3	-0.0850144	0.264302	0.41601	9.53625	9.59861	9.61637	9.55344	9.6872	9.74079	9.52806	9.5947	9.60363	742.5	775.3	784.9	751.4	824.4	855.6	738.3	773.2	778	651.2	585.5	617.1	745	792.3	773.2	737.3	743.3
Q9BQ69	Q9BQ69	ADP-ribose glycohydrolase MACROD1 (MACRO domain-containing protein 1) (O-acetyl-ADP-ribose deacetylase MACROD1) (EC 3.1.1.106) (Protein LRP16) ([Protein ADP-ribosylaspartate] hydrolase MACROD1) (EC 3.2.2.-) ([Protein ADP-ribosylglutamate] hydrolase MACROD1) (EC 3.2.2.-)	reviewed	5	High	12	27	12	325	38.7692	35.5	3 v 3	-0.240093	0.0413369	0.171693	3 v 3	0.0678316	0.142274	0.22966	3 v 3	0.307924	0.0304979	0.115486	10.4019	10.4124	10.4979	10.1339	10.3205	10.1375	10.49	10.4867	10.5389	1353	1362.8	1446	1123.6	1278.7	1126.4	1438.2	1434.9	1487.7	1186.8	875.5	1202.2	1309.6	1228.8	1434.9	1358.3	978.6
A0A024RCY9	Q9Y530	ADP-ribose glycohydrolase OARD1 (O-acetyl-ADP-ribose deacetylase 1) (EC 3.5.1.-) (Terminal ADP-ribose protein glycohydrolase 1) ([Protein ADP-ribosylglutamate] hydrolase OARD1) (EC 3.2.2.-)	reviewed	5	High	8	10	8	152	51.3158	17	3 v 3	0.0366006	0.526295	0.690639	3 v 3	-0.255391	0.0139996	0.0523399	3 v 3	-0.291991	0.0189434	0.0902644	8.78725	8.84486	8.89754	8.79669	8.91588	8.92689	8.59358	8.57969	8.59021	441.8	459.8	476.9	444.7	483	486.7	386.3	382.6	385.4	387.5	346.5	322.9	441.8	464.1	382.6	448	422.8
P61204	P61204	ADP-ribosylation factor 3	reviewed	5	High	12	38	5	181	65.1934	20.6	3 v 3	-0.0575697	0.49096	0.659924	3 v 3	-0.0266138	0.305757	0.408553	3 v 3	0.0309559	0.699083	0.790567	11.4144	11.3863	11.4393	11.3361	11.2483	11.4829	11.3694	11.3706	11.4201	2729.5	2676.8	2777	2585.3	2432.7	2862.1	2645.7	2647.9	2740.3	2394.1	2014.4	2211.6	2572.4	2337.9	2647.9	2608.6	2486.4
P18085	P18085	ADP-ribosylation factor 4	reviewed	5	High	12	38	7	180	71.1111	20.5	3 v 3	-0.0305091	0.750787	0.855551	3 v 3	0.0372599	0.692653	0.763403	3 v 3	0.067769	0.250715	0.401489	10.2374	10.3773	10.5087	10.2899	10.3224	10.4196	10.3489	10.4382	10.4481	1207.2	1330.1	1456.9	1251.9	1280.4	1369.7	1304.2	1387.4	1397	1058.8	975.4	1090.2	1278.2	1230.6	1387.4	1368.5	1189.9
P84085	P84085	ADP-ribosylation factor 5	reviewed	5	High	11	31	5	180	67.7778	20.5	3 v 3	-0.286313	0.00506447	0.0783417	3 v 3	-0.777773	0.0681094	0.1356	3 v 3	-0.49146	0.153541	0.292191	9.1236	9.23122	9.20114	8.91737	8.87036	8.90929	7.9847	8.51924	8.7187	557.8	601	588.6	483.5	468	480.8	253.3	366.9	421.3	489.3	376.7	211.7	577.6	449.7	366.9	552.9	417.7
P62330	P62330	ADP-ribosylation factor 6	reviewed	5	High	8	13	7	175	53.7143	20.1	3 v 3	-0.0959859	0.408462	0.593948	3 v 3	-0.125545	0.21293	0.309354	3 v 3	-0.0295587	0.75539	0.834274	9.80397	9.96058	10.043	9.76172	9.76454	9.99336	9.85814	9.7303	9.84251	893.9	996.4	1055	868.1	869.8	1019.3	928.1	849.4	918.1	784.1	676.4	775.8	957.6	835.9	849.4	991	885.5
Q8N6T3	Q8N6T3	ADP-ribosylation factor GTPase-activating protein 1 (ARF GAP 1) (ADP-ribosylation factor 1 GTPase-activating protein) (ARF1 GAP) (ARF1-directed GTPase-activating protein)	reviewed	5	High	24	50	23	406	59.8522	44.6	3 v 3	0.169439	0.0281787	0.145429	3 v 3	0.182743	0.111571	0.191721	3 v 3	0.0133043	0.870644	0.913913	10.3607	10.3821	10.3876	10.5952	10.5581	10.4854	10.4934	10.4908	10.6945	1314.9	1334.5	1339.6	1546.9	1507.7	1433.6	1441.5	1438.9	1657.2	1153.3	1205.3	1205	1282.4	1449	1438.9	1258.4	1245.5
E9PN48	E9PN48	ADP-ribosylation factor GTPase-activating protein 2 (Fragment)	unreviewed	2	High	8	9	4	252	23.0159	27.1	3 v 3	-0.141902	0.0607593	0.205677	3 v 3	-0.251753	0.00591402	0.0336212	3 v 3	-0.109852	0.115651	0.243667	6.41447	6.52826	6.47735	6.26679	6.41109	6.31651	6.15785	6.2724	6.23458	85.3	92.3	89.1	77	85.1	79.7	71.4	77.3	75.3	74.8	60	59.7	88.7	81.8	77.3	83.7	69.2
Q9NP61	Q9NP61	ADP-ribosylation factor GTPase-activating protein 3 (ARF GAP 3)	reviewed	5	High	18	22	1	516	33.5271	56.9	3 v 3	0.288092	0.314618	0.505559	3 v 3	0.202601	0.447431	0.548061	3 v 3	-0.0854905	0.645631	0.749816	3.36457	4.05311	3.8679	4.15381	4.20945	3.7866	4.15381	3.96347	3.7761	10.3	16.6	14.6	17.8	18.5	13.8	17.8	15.6	13.7	9	13.9	14.9	16	17.8	15.6	13.7	12
Q9UJY5	Q9UJY5	ADP-ribosylation factor-binding protein GGA1 (Gamma-adaptin-related protein 1) (Golgi-localized, gamma ear-containing, ARF-binding protein 1)	reviewed	5	High	14	18	13	639	19.5618	70.3	3 v 3	-0.099872	0.0783349	0.236959	3 v 3	-0.068832	0.18435	0.278298	3 v 3	0.03104	0.377554	0.521497	8.94515	9.03507	9.0542	8.93487	8.92035	8.87958	8.97556	8.89178	8.96058	492.9	524.6	531.6	489.4	484.5	471	503.4	475	498.2	432.3	381.3	420.8	504.1	465.6	475	499.3	409.2
Q9UJY4	Q9UJY4	ADP-ribosylation factor-binding protein GGA2 (Gamma-adaptin-related protein 2) (Golgi-localized, gamma ear-containing, ARF-binding protein 2) (VHS domain and ear domain of gamma-adaptin) (Vear)	reviewed	5	High	16	17	15	613	26.9168	67.1	3 v 3	0.138637	0.0138578	0.109107	3 v 3	-0.29292	0.00518282	0.0313287	3 v 3	-0.431557	0.00252869	0.0427204	8.96405	9.02514	9.04876	9.13057	9.18809	9.1352	8.64241	8.75656	8.76022	499.4	521	529.6	560.5	583.3	562.3	399.6	432.5	433.6	438.1	436.7	334	500.7	560.6	432.5	497.5	488.5
Q9NZ52	Q9NZ52	ADP-ribosylation factor-binding protein GGA3 (Golgi-localized, gamma ear-containing, ARF-binding protein 3)	reviewed	5	High	12	13	11	723	16.8741	78.3	3 v 3	0.0404786	0.171072	0.357503	3 v 3	-0.0135681	0.863215	0.898274	3 v 3	-0.0540467	0.514152	0.642884	8.76553	8.80542	8.82655	8.82018	8.87221	8.82655	8.86573	8.84109	8.64997	435.2	447.4	454	452	468.6	454	466.5	458.6	401.7	381.7	352.2	389.9	430	450.4	458.6	426.5	394.4
P40616	P40616	ADP-ribosylation factor-like protein 1	reviewed	5	High	7	10	7	181	45.3039	20.4	3 v 3	-0.0769926	0.263489	0.457273	3 v 3	-0.140473	0.0822158	0.155308	3 v 3	-0.0634805	0.32835	0.476207	9.02597	8.95536	9.10879	8.96116	8.88173	9.01625	8.82909	8.87036	8.96924	521.3	496.4	552.1	498.4	471.7	517.8	454.8	468	501.2	457.3	388.3	380.1	477	453.3	468	518.6	449.9
Q3SXY8	Q3SXY8	ADP-ribosylation factor-like protein 13B (ADP-ribosylation factor-like protein 2-like 1) (ARL2-like protein 1)	reviewed	5	High	2	3	2	428	4.6729	48.6	3 v 3	0.127482	0.0674642	0.218373	3 v 3	0.169861	0.114112	0.19483	3 v 3	0.0423792	0.620547	0.730808	5.89966	5.89239	5.7866	5.96347	6.05745	5.94017	6.16591	5.95884	5.96347	59.7	59.4	55.2	62.4	66.6	61.4	71.8	62.2	62.4	52.3	48.6	60	57.1	64	62.2	51.9	53.3
Q53YD8	P36404	ADP-ribosylation factor-like protein 2	reviewed	5	High	7	12	7	184	50.5435	20.9	3 v 3	0.26823	0.00187361	0.0549985	3 v 3	0.134139	0.0680139	0.135519	3 v 3	-0.134091	0.0741	0.186968	9.38154	9.46923	9.41363	9.66178	9.6893	9.71802	9.49625	9.53177	9.6388	667	708.8	682	810	825.6	842.2	722.2	740.2	797.2	585	631.1	603.7	681.2	793.4	740.2	640.6	731.6
A0A024R6U9	Q9Y2Y0	ADP-ribosylation factor-like protein 2-binding protein (ARF-like 2-binding protein) (ARL2-binding protein) (Binder of ARF2 protein 1)	reviewed	5	High	4	6	4	163	29.4479	18.8	3 v 3	0.330309	0.0106712	0.100221	3 v 3	-0.432282	0.0546967	0.117426	3 v 3	-0.762591	0.0170099	0.0863937	6.75622	6.56682	6.63372	6.93782	7.06501	6.94486	6.46597	6.0917	6.10224	108.1	94.8	99.3	122.6	133.9	123.2	88.4	68.2	68.7	94.8	95.5	73.9	91.2	128.7	68.2	93.2	107
P36405	P36405	ADP-ribosylation factor-like protein 3	reviewed	5	High	10	18	10	182	75.2747	20.4	3 v 3	0.53894	0.00242153	0.0595582	3 v 3	0.449358	0.00111697	0.0172541	3 v 3	-0.0895817	0.263242	0.415217	9.3147	9.41003	9.44832	9.81538	9.97914	9.99534	9.78578	9.8381	9.89724	636.8	680.3	698.6	901	1009.3	1020.7	882.7	915.3	953.6	558.6	702	737.9	653.8	970	915.3	656.3	886.7
B0YIW9	Q96KC2	ADP-ribosylation factor-like protein 5B (ADP-ribosylation factor-like protein 8)	reviewed	4	High	3	3	3	179	15.0838	20.4	3 v 3	-0.203064	0.231162	0.424057	3 v 3	0.288018	0.173217	0.26623	3 v 3	0.491083	0.0495534	0.149644	5.2211	5.64097	5.44626	5.24413	5.16591	5.2891	5.97039	5.56682	5.63517	37.3	49.9	43.6	37.9	35.9	39.1	62.7	47.4	49.7	32.7	29.5	52.4	47.9	34.5	47.4	40.9	34
Q9H0F7	Q9H0F7	ADP-ribosylation factor-like protein 6 (Bardet-Biedl syndrome 3 protein)	reviewed	5	High	5	7	5	186	29.0323	21.1	3 v 3	-0.00872735	0.879681	0.932876	3 v 3	0.11086	0.115637	0.196572	3 v 3	0.119587	0.0565592	0.159797	7.86604	8.00113	7.99152	7.88264	7.96232	7.98755	8.03452	8.02901	8.12774	233.3	256.2	254.5	236	249.4	253.8	262.2	261.2	279.7	204.6	183.9	219.1	246.2	239.7	261.2	239.1	220.5
Q15041	Q15041	ADP-ribosylation factor-like protein 6-interacting protein 1 (ARL-6-interacting protein 1) (Aip-1) (Apoptotic regulator in the membrane of the endoplasmic reticulum)	reviewed	5	High	6	10	5	203	22.6601	23.3	3 v 3	0.051251	0.463059	0.639542	3 v 3	0.605662	0.00477858	0.0300888	3 v 3	0.554411	0.0135114	0.0784967	8.48382	8.41278	8.60177	8.52003	8.53255	8.59954	8.94924	9.2075	9.15861	358	340.8	388.5	367.1	370.3	387.9	494.3	591.2	571.5	314	286	413.2	327.5	355.9	591.2	364.9	337
F8WCT1	F8WCT1	ADP-ribosylation factor-like protein 6-interacting protein 4	unreviewed	1	High	9	12	2	229	32.7511	25.6	3 v 3	0.351987	0.0451924	0.179805	3 v 3	0.896309	0.000441242	0.0125977	3 v 3	0.544322	0.0222311	0.0977148	6.0268	5.89724	5.87036	6.46923	6.1639	6.21723	6.86913	6.83415	6.78005	65.2	59.6	58.5	88.6	71.7	74.4	116.9	114.1	109.9	57.2	69	97.7	57.2	68.9	114.1	55	64.6
A0A0C4DG62	A0A0C4DG62	ADP-ribosylation factor-like protein 6-interacting protein 4	unreviewed	1	High	7	8	1	218	29.3578	24.6	0 v 0				0 v 0				0 v 0													NA	NA	NA	NA	NA	NA	NA	NA	NA	NA	NA	NA	NA	NA	NA	NA	NA
Q66PJ3	Q66PJ3	ADP-ribosylation factor-like protein 6-interacting protein 4 (ARL-6-interacting protein 4) (Aip-4) (HSP-975) (HSVI-binding protein) (SR-15) (SRp25) (SR-25) (Splicing factor SRrp37)	reviewed	5	High	9	11	2	421	19.715	44.9	3 v 3	0.349572	0.00236099	0.0595582	3 v 3	0.31057	0.0170962	0.0582053	3 v 3	-0.0390021	0.558727	0.680587	8.70977	8.66035	8.65464	9.0669	9.04658	8.96	9.06958	8.89451	8.99237	418.7	404.6	403	536.3	528.8	498	537.3	475.9	509.3	367.3	417.9	449.1	388.8	508.2	475.9	378.6	432.6
F5H7X4	F5H7X4	ADP-ribosylation factor-like protein 6-interacting protein 4 (Fragment)	unreviewed	1	High	4	4	1	307	15.6352	32.6	0 v 0				0 v 0				0 v 0													NA	NA	NA	NA	NA	NA	NA	NA	NA	NA	NA	NA	NA	NA	NA	NA	NA
Q96BM9	Q96BM9	ADP-ribosylation factor-like protein 8A (ADP-ribosylation factor-like protein 10B) (Novel small G protein indispensable for equal chromosome segregation 2)	reviewed	5	High	12	21	3	186	67.2043	21.4	3 v 3	-0.0679214	0.454823	0.632831	3 v 3	-0.147117	0.0892808	0.163839	3 v 3	-0.0791957	0.387548	0.530681	7.67455	7.79181	7.83162	7.6703	7.59991	7.824	7.62059	7.53838	7.69766	204.3	221.6	227.8	203.7	194	226.6	196.8	185.9	207.6	179.2	158.7	164.5	212.9	186.4	185.9	214	196.9
Q9NVJ2	Q9NVJ2	ADP-ribosylation factor-like protein 8B (ADP-ribosylation factor-like protein 10C) (Novel small G protein indispensable for equal chromosome segregation 1)	reviewed	5	High	12	21	4	186	64.5161	21.5	3 v 3	-0.160036	0.0241826	0.134916	3 v 3	-0.0898429	0.0951778	0.171702	3 v 3	0.0701933	0.153366	0.291931	10.0136	10.1193	10.1005	9.94851	9.85487	9.94997	10.03	9.98428	9.94968	1033.7	1112.3	1097.9	988.1	926	989.1	1045.5	1012.9	988.9	906.6	769.9	874	1069	889.9	1012.9	1031.3	859.2
Q13795	Q13795	ADP-ribosylation factor-related protein 1 (ARF-related protein 1) (ARP)	reviewed	5	High	4	4	4	201	22.8856	22.6	3 v 3	-0.175115	0.0695886	0.221478	3 v 3	0.122191	0.090409	0.165056	3 v 3	0.297306	0.0187979	0.0900163	5.9331	6.07039	6.05961	5.81506	5.95187	5.77083	6.12102	6.11686	6.1918	61.1	67.2	66.7	56.3	61.9	54.6	69.6	69.4	73.1	53.6	43.9	58.2	64.6	59.5	69.4	62.6	47.4
Q9UKK9	Q9UKK9	ADP-sugar pyrophosphatase (EC 3.6.1.13) (8-oxo-dGDP phosphatase) (EC 3.6.1.58) (Nuclear ATP-synthesis protein NUDIX5) (EC 2.7.7.96) (Nucleoside diphosphate-linked moiety X motif 5) (Nudix motif 5) (hNUDT5) (YSA1H)	reviewed	5	High	14	29	14	219	63.4703	24.3	3 v 3	0.0330374	0.481381	0.652661	3 v 3	0.25274	0.000311684	0.0115049	3 v 3	0.219703	0.0235972	0.100821	10.6395	10.6536	10.6862	10.6584	10.7682	10.6519	10.8994	10.9287	10.9094	1595.2	1610.8	1647.7	1616.2	1744	1608.9	1910.1	1949.3	1923.3	1399.2	1259.3	1596.7	1548.1	1676.1	1949.3	1547.8	1397.7
Q96AP0	Q96AP0	Adrenocortical dysplasia protein homolog (POT1 and TIN2-interacting protein)	reviewed	5	High	3	3	3	544	6.43382	57.7	3 v 3	0.0058253	0.963504	0.982076	3 v 3	-0.253221	0.0488667	0.108891	3 v 3	-0.259046	0.132558	0.26705	5.35403	5.32193	5.2817	5.54844	5.21335	5.21335	4.98185	5.19377	5.02237	40.9	40	38.9	46.8	37.1	37.1	31.6	36.6	32.5	35.9	36.5	26.4	38.5	35.6	36.6	36.5	32.2
P10109	P10109	Adrenodoxin, mitochondrial (Adrenal ferredoxin) (Ferredoxin-1) (Hepatoredoxin)	reviewed	5	High	6	9	5	184	26.087	19.4	3 v 3	0.249655	0.110569	0.283475	3 v 3	0.585435	0.0107725	0.0448941	3 v 3	0.33578	0.0172213	0.0870989	7.91767	7.633	7.61765	8.04767	7.94837	7.92125	8.19525	8.41785	8.31152	241.8	198.5	196.4	264.6	247	242.4	293.1	342	317.7	212.1	206.2	245	190.8	237.4	342	184.5	210.6
O75366	O75366	Advillin (p92)	reviewed	5	High	3	5	1	819	4.2735	92	3 v 3	-0.0439792	0.603053	0.749644	3 v 3	0.161164	0.478502	0.57617	3 v 3	0.205143	0.389307	0.532554	4.16189	4.08746	4.18587	4.17792	3.96347	4.16189	4.51728	3.93546	4.46597	17.9	17	18.2	18.1	15.6	17.9	22.9	15.3	22.1	15.7	14.1	19.1	16.3	15	15.3	17.1	15.5
P51825	P51825	AF4/FMR2 family member 1 (ALL1-fused gene from chromosome 4 protein) (Protein AF-4) (Protein FEL) (Proto-oncogene AF4)	reviewed	5	High	8	8	6	1210	5.95041	131.3	3 v 3	-0.1005	0.647801	0.783698	3 v 3	-0.56301	0.0916796	0.166967	3 v 3	-0.46251	0.00338717	0.0463995	7.59544	7.19771	6.9472	7.16591	7.1416	7.13134	6.61324	6.72247	6.71562	193.4	146.8	123.4	143.6	141.2	140.2	97.9	105.6	105.1	169.6	111.9	81.9	141	135.7	105.6	115.9	121.8
Q9UHB7	Q9UHB7	AF4/FMR2 family member 4 (ALL1-fused gene from chromosome 5q31 protein) (Protein AF-5q31) (Major CDK9 elongation factor-associated protein)	reviewed	5	High	22	25	22	1163	23.9897	127.4	3 v 3	0.0599873	0.683471	0.810573	3 v 3	-0.228643	0.173566	0.266496	3 v 3	-0.28863	0.0359824	0.127626	8.81634	8.54844	8.43045	8.79993	8.60807	8.5672	8.43671	8.37981	8.29278	450.8	374.4	345	445.7	390.2	379.3	346.5	333.1	313.6	395.4	347.3	289.6	359.8	375	333.1	324.1	329.5
P55196	P55196	Afadin (ALL1-fused gene from chromosome 6 protein) (Protein AF-6) (Afadin adherens junction formation factor)	reviewed	5	High	56	69	42	1824	38.8158	206.7	3 v 3	-0.145085	0.0231066	0.133066	3 v 3	-0.211548	4.69695e-05	0.00735591	3 v 3	-0.0664626	0.106881	0.232308	11.121	11.1031	11.1011	10.9832	10.9932	10.9134	10.896	10.911	10.8834	2227.1	2199.7	2196.6	2024.3	2038.4	1928.7	1905.6	1925.5	1889	1953.5	1577.3	1592.9	2114	1959	1925.5	2063.4	1675.5
H0Y7R8	H0Y7R8	Afadin (Fragment)	unreviewed	2	High	15	19	1	389	50.6427	43.3	3 v 3	-0.189347	0.00364372	0.0689977	3 v 3	-0.218482	0.0772164	0.148459	3 v 3	-0.0291357	0.703197	0.794158	6.1127	6.10014	6.12309	5.95187	5.92362	5.89239	6.0045	5.89724	5.77873	69.2	68.6	69.7	61.9	60.7	59.4	64.2	59.6	54.9	60.7	48.2	53.6	65.9	58.3	59.6	65.5	51.6
Q8WV93	Q8WV93	AFG1-like ATPase (Lactation elevated protein 1) (EC 3.6.-.-) (Protein AFG1 homolog)	reviewed	5	High	9	11	9	481	20.79	54.8	3 v 3	-0.104003	0.110683	0.283475	3 v 3	-0.861507	0.000165465	0.00920677	3 v 3	-0.757505	5.87947e-05	0.0191139	8.10276	8.20359	8.23362	8.01625	8.09381	8.1179	7.31832	7.27519	7.36194	274.9	294.8	301	258.9	273.2	277.8	159.6	154.9	164.5	241.1	201.7	133.4	283.3	262.5	154.9	282.7	241.3
Q9Y4W6	Q9Y4W6	AFG3-like protein 2 (EC 3.4.24.-) (Paraplegin-like protein)	reviewed	5	High	43	54	42	797	48.9335	88.5	3 v 3	0.163229	0.418151	0.601878	3 v 3	-0.112872	0.475231	0.573539	3 v 3	-0.276102	0.249881	0.400583	11.2789	11.3167	11.4504	11.4224	11.291	11.8223	11.445	11.2528	11.0096	2484.8	2550.8	2798.4	2744.7	2505.7	3621.3	2788	2440.2	2061.7	2179.4	2138.6	2330.6	2451.4	2408.1	2440.2	2628.7	3146
O43488	O43488	Aflatoxin B1 aldehyde reductase member 2 (EC 1.1.1.n11) (AFB1 aldehyde reductase 1) (AFB1-AR 1) (Aldoketoreductase 7) (Succinic semialdehyde reductase) (SSA reductase)	reviewed	5	High	11	21	8	359	31.4763	39.6	3 v 3	-0.349403	0.00240726	0.0595582	3 v 3	-0.428819	0.000190329	0.0101287	3 v 3	-0.0794155	0.142465	0.278943	10.148	10.0871	10.0853	9.68773	9.79474	9.7897	9.67172	9.64024	9.72195	1134.6	1087.7	1086.4	824.7	888.2	885.1	815.6	798	844.5	995.1	642.6	681.8	1045.3	853.6	798	1020.5	768.9
Q8NHP1	Q8NHP1	Aflatoxin B1 aldehyde reductase member 4 (EC 1.-.-.-) (AFB1 aldehyde reductase 3) (AFB1-AR 3) (Aldoketoreductase 7-like)	reviewed	5	High	4	6	1	331	13.2931	36.9	0 v 0				0 v 0				0 v 0													NA	NA	NA	NA	NA	NA	NA	NA	NA	NA	NA	NA	NA	NA	NA	NA	NA
Q6ULP2	Q6ULP2	Aftiphilin	reviewed	5	High	14	16	14	937	17.8228	102.1	3 v 3	-0.211406	0.0679364	0.218767	3 v 3	-0.128148	0.202695	0.298202	3 v 3	0.0832579	0.284046	0.434697	8.31288	8.10119	8.19771	8.01402	7.99718	7.96636	8.1205	7.96116	8.14568	318	274.6	293.6	258.5	255.5	250.1	278.3	249.2	283.2	278.9	201.4	232.6	263.9	245.5	249.2	275.8	217.3
O00468	O00468	Agrin [Cleaved into: Agrin N-terminal 110 kDa subunit; Agrin C-terminal 110 kDa subunit; Agrin C-terminal 90 kDa fragment (C90); Agrin C-terminal 22 kDa fragment (C22)]	reviewed	5	High	7	8	7	2067	4.64441	217.1	3 v 3	-0.438309	0.0767445	0.234415	3 v 3	-0.26439	0.393196	0.497455	3 v 3	0.173919	0.579276	0.697389	6.46761	6.39403	6.17592	6.18785	5.84549	5.6893	5.59694	6.32553	6.32193	88.5	84.1	72.3	72.9	57.5	51.6	48.4	80.2	80	77.7	56.8	40.5	80.8	55.2	80.2	67.9	44.9
D7RF68	D7RF68	AGTRAP-BRAF fusion protein	unreviewed	1	High	9	10	4	597	19.933	66.2	3 v 3	0.137717	0.0525195	0.193375	3 v 3	0.38718	0.0220548	0.067311	3 v 3	0.249463	0.0762389	0.189941	6.79312	6.66107	6.75756	6.89966	6.83162	6.8936	7.23554	7.1639	6.97384	110.9	101.2	108.2	119.4	113.9	118.9	150.7	143.4	125.7	97.3	93	126	97.2	109.4	143.4	101.7	103.3
A0A140VK05	Q92667	A-kinase anchor protein 1, mitochondrial (A-kinase anchor protein 149 kDa) (AKAP 149) (Dual specificity A-kinase-anchoring protein 1) (D-AKAP-1) (Protein kinase A-anchoring protein 1) (PRKA1) (Spermatid A-kinase anchor protein 84) (S-AKAP84)	reviewed	5	High	24	33	24	903	27.907	97.3	3 v 3	0.0455795	0.655248	0.789135	3 v 3	-0.0180811	0.774757	0.82985	3 v 3	-0.0636605	0.558521	0.680552	10.2926	10.2459	10.3581	10.2639	10.2556	10.5138	10.3419	10.3157	10.1848	1254.2	1214.3	1312.5	1229.5	1222.5	1462.1	1297.8	1274.5	1163.9	1100.1	958	1084.9	1167	1174.9	1274.5	1232.9	1270.2
O43572	O43572	A-kinase anchor protein 10, mitochondrial (AKAP-10) (Dual specificity A kinase-anchoring protein 2) (D-AKAP-2) (Protein kinase A-anchoring protein 10) (PRKA10)	reviewed	5	High	11	11	11	662	19.9396	73.8	3 v 3	0.216976	0.0410569	0.171304	3 v 3	-0.124781	0.196792	0.292055	3 v 3	-0.341757	0.0169017	0.0861763	6.67384	6.66249	6.63227	6.80993	6.97039	6.8392	6.4822	6.44956	6.66249	102.1	101.3	99.2	112.2	125.4	114.5	89.4	87.4	101.3	89.5	87.4	74.7	97.3	120.6	87.4	93.2	99.5
Q9UKA4	Q9UKA4	A-kinase anchor protein 11 (AKAP-11) (A-kinase anchor protein 220 kDa) (AKAP 220) (hAKAP220) (Protein kinase A-anchoring protein 11) (PRKA11)	reviewed	5	High	6	8	6	1901	3.36665	210.4	3 v 3	0.0552007	0.699525	0.820588	3 v 3	-0.0849816	0.633407	0.715583	3 v 3	-0.140182	0.458819	0.594534	7.43879	7.74214	7.6014	7.73268	7.76487	7.45039	7.5345	7.26021	7.73268	173.5	214.1	194.2	212.7	217.5	174.9	185.4	153.3	212.7	152.2	165.7	154.9	205.8	209.1	153.3	182.4	151.9
Q02952	Q02952	A-kinase anchor protein 12 (AKAP-12) (A-kinase anchor protein 250 kDa) (AKAP 250) (Gravin) (Myasthenia gravis autoantigen)	reviewed	5	High	82	163	34	1782	51.9641	191.4	3 v 3	0.557359	0.0211535	0.128061	3 v 3	2.10309	0.0213988	0.0660821	3 v 3	1.54573	0.0312486	0.117198	11.7344	11.7297	11.7912	12.1374	12.3468	12.4432	14.3022	14.0162	13.2462	3407.3	3396.2	3544.1	4505.2	5209.2	5568.9	20201.2	16569.3	9716.4	2988.6	3510.3	16886.5	3263.8	5006.2	16569.3	3329.2	4837.9
Q12802	Q12802	A-kinase anchor protein 13 (AKAP-13) (AKAP-Lbc) (Breast cancer nuclear receptor-binding auxiliary protein) (Guanine nucleotide exchange factor Lbc) (Human thyroid-anchoring protein 31) (Lymphoid blast crisis oncogene) (LBC oncogene) (Non-oncogenic Rho GTPase-specific GTP exchange factor) (Protein kinase A-anchoring protein 13) (PRKA13) (p47)	reviewed	5	High	43	46	43	2813	20.5475	307.4	3 v 3	0.306209	0.0203581	0.125862	3 v 3	0.573931	0.00293729	0.0248183	3 v 3	0.267722	0.0414991	0.137086	9.69923	9.72212	9.57837	10.0926	9.94691	9.87882	10.3698	10.1701	10.1816	831.3	844.6	764.5	1091.9	987	941.5	1323.2	1152.1	1161.4	729.1	850.8	1106.1	811.7	948.5	1152.1	718.1	817.9
Q02040	Q02040	A-kinase anchor protein 17A (AKAP-17A) (721P) (B-lymphocyte antigen) (Protein XE7) (Protein kinase A-anchoring protein 17A) (PRKA17A) (Splicing factor, arginine/serine-rich 17A)	reviewed	5	High	4	4	3	695	4.89209	80.7	3 v 3	0.0386318	0.790752	0.88024	3 v 3	0.124753	0.454558	0.554332	3 v 3	0.0861209	0.444003	0.581603	6.86171	6.52982	6.46923	6.74147	6.56986	6.66534	6.85175	6.80735	6.57592	116.3	92.4	88.6	107	95	101.5	115.5	112	95.4	102	83.4	96.5	88.8	91.3	112	83.3	88.2
O43823	O43823	A-kinase anchor protein 8 (AKAP-8) (A-kinase anchor protein 95 kDa) (AKAP 95)	reviewed	5	High	7	8	7	692	11.7052	76.1	3 v 3	-0.0158843	0.861275	0.921857	3 v 3	-0.65114	0.00756107	0.0377598	3 v 3	-0.635256	0.00844101	0.0638055	8.64602	8.46271	8.64854	8.65177	8.60251	8.45533	7.75154	8.07788	7.97441	400.6	352.8	401.3	402.2	388.7	351	215.5	270.2	251.5	351.3	313.4	180.1	339	373.5	270.2	377	304.9
Q9ULX6	Q9ULX6	A-kinase anchor protein 8-like (AKAP8-like protein) (Helicase A-binding protein 95) (HAP95) (Homologous to AKAP95 protein) (HA95) (Neighbor of A-kinase-anchoring protein 95) (Neighbor of AKAP95)	reviewed	5	High	19	21	19	646	30.805	71.6	3 v 3	0.0607026	0.391354	0.578171	3 v 3	-0.0344882	0.640576	0.722125	3 v 3	-0.0951908	0.126814	0.25926	9.52845	9.63898	9.72161	9.68229	9.6879	9.70096	9.63807	9.62826	9.51924	738.5	797.3	844.3	821.6	824.8	832.3	796.8	791.4	733.8	647.8	640.2	666	766.2	792.7	791.4	793.1	723
Q99996	Q99996	A-kinase anchor protein 9 (AKAP-9) (A-kinase anchor protein 350 kDa) (AKAP 350) (hgAKAP 350) (A-kinase anchor protein 450 kDa) (AKAP 450) (AKAP 120-like protein) (Centrosome- and Golgi-localized PKN-associated protein) (CG-NAP) (Protein hyperion) (Protein kinase A-anchoring protein 9) (PRKA9) (Protein yotiao)	reviewed	5	High	70	73	64	3911	18.0005	453.4	3 v 3	-0.0749862	0.460091	0.637154	3 v 3	-0.0135325	0.857645	0.893725	3 v 3	0.0614537	0.479182	0.612827	10.8258	10.8343	10.6466	10.787	10.7341	10.5607	10.77	10.6928	10.8034	1815.1	1825.8	1603.1	1766.9	1703.3	1510.4	1746.2	1655.2	1787.1	1592.1	1376.7	1459.7	1754.6	1637	1655.2	1505.9	1312.1
A0A024R6T5	Q9H8T0	AKT-interacting protein (Ft1) (Fused toes protein homolog)	reviewed	5	High	1	2	1	292	5.82192	33.1	3 v 3	-0.232927	0.163069	0.349289	3 v 3	-0.466555	0.0105397	0.0444121	3 v 3	-0.233628	0.156559	0.29597	6.57289	6.78921	6.54998	6.24603	6.35403	6.61324	6.03562	6.23266	6.24413	95.2	110.6	93.7	75.9	81.8	97.9	65.6	75.2	75.8	83.5	59.1	54.8	106.3	78.6	75.2	88	85.1
Q9NRG9	Q9NRG9	Aladin (Adracalin)	reviewed	5	High	12	12	12	546	25.4579	59.5	3 v 3	0.0278502	0.559387	0.71868	3 v 3	0.57224	0.011293	0.0462894	3 v 3	0.544389	0.0160023	0.0843927	8.66569	8.63952	8.55075	8.69766	8.61176	8.63009	9.02348	9.28007	9.26913	406.1	398.8	375	415.2	391.2	396.2	520.4	621.7	617	356.2	323.5	435	383.2	376	621.7	352.3	344.2
A0A024R6R2	Q8TD30	Alanine aminotransferase 2 (ALT2) (EC 2.6.1.2) (Glutamate pyruvate transaminase 2) (GPT 2) (Glutamic--alanine transaminase 2) (Glutamic--pyruvic transaminase 2)	reviewed	5	High	25	39	25	523	55.4493	57.9	3 v 3	0.0560169	0.42572	0.609012	3 v 3	-0.948971	0.0286558	0.0785507	3 v 3	-1.00499	0.0269752	0.107728	11.1031	11.1997	11.2697	11.1664	11.2791	11.295	9.87774	10.4585	10.3893	2199.7	2352	2469	2298.4	2485.1	2512.7	940.8	1407.1	1341.2	1929.4	1790.8	786.5	2260.3	2388.3	1407.1	2319.3	2182.9
P49588	P49588	Alanine--tRNA ligase, cytoplasmic (EC 6.1.1.7) (Alanyl-tRNA synthetase) (AlaRS) (Renal carcinoma antigen NY-REN-42)	reviewed	5	High	66	261	65	968	64.3595	106.7	3 v 3	0.0522409	0.0227965	0.132451	3 v 3	-0.30276	0.0634058	0.129664	3 v 3	-0.355001	0.0485172	0.148124	13.6306	13.6619	13.6289	13.6831	13.6927	13.7023	13.4944	13.2996	13.2191	12682.7	12960.9	12668.1	13152.9	13241	13328.9	11540.1	10082.8	9535.6	11124.1	10248.3	9646.5	12455.7	12725.1	10082.8	11899.8	11579.3
Q5JTZ9	Q5JTZ9	Alanine--tRNA ligase, mitochondrial (EC 6.1.1.7) (Alanyl-tRNA synthetase) (AlaRS)	reviewed	5	High	25	33	24	985	29.1371	107.3	3 v 3	-0.0767372	0.0505248	0.189737	3 v 3	-0.498068	0.000394938	0.012168	3 v 3	-0.421331	0.00158183	0.0364686	10.0955	10.0211	10.0685	10.007	9.99067	9.95725	9.52395	9.54129	9.62571	1094.1	1039.1	1073.8	1029	1017.4	994.1	736.2	745.1	790	959.7	801.8	615.4	998.6	977.8	745.1	1008.7	863.6
Q9BTE6	Q9BTE6	Alanyl-tRNA editing protein Aarsd1 (Alanyl-tRNA synthetase domain-containing protein 1)	reviewed	5	High	17	21	17	412	46.1165	45.5	3 v 3	-0.120459	0.16496	0.351713	3 v 3	-0.577224	0.00363947	0.0269856	3 v 3	-0.456764	0.00406819	0.0480704	9.97441	9.97914	9.99294	9.97054	9.83289	9.78169	9.43567	9.3298	9.44936	1006	1009.3	1019	1003.3	912	880.2	692.5	643.5	699.1	882.3	781.7	578.9	970	876.5	643.5	957.2	764.7
P02768	P02768	Albumin	reviewed	5	High	8	31	8	609	9.85222	69.3	3 v 3	0.409492	0.372861	0.561967	3 v 3	1.5187	0.0134433	0.0511393	3 v 3	1.10921	0.0477233	0.14668	9.12722	9.33226	10.0217	10.3527	9.32103	10.0359	10.8638	11.4565	10.717	559.2	644.6	1039.5	1307.6	639.6	1049.8	1863.5	2810.2	1683.2	490.5	1018.8	1557.7	619.5	614.7	2810.2	976.4	912
Q6IRT1	P11766	Alcohol dehydrogenase class-3 (EC 1.1.1.1) (Alcohol dehydrogenase 5) (Alcohol dehydrogenase class chi chain) (Alcohol dehydrogenase class-III) (Glutathione-dependent formaldehyde dehydrogenase) (FALDH) (FDH) (GSH-FDH) (EC 1.1.1.-) (S-(hydroxymethyl)glutathione dehydrogenase) (EC 1.1.1.284)	reviewed	5	High	17	32	17	374	42.5134	39.7	3 v 3	-0.0831009	0.458076	0.635308	3 v 3	-0.200884	0.145732	0.233672	3 v 3	-0.117783	0.143041	0.279199	10.9583	11.232	11.2313	11.0487	11.0595	11.0641	10.8413	10.9702	11.0074	1989.7	2405.3	2404.2	2118.3	2134.3	2141.1	1834.7	2006.2	2058.6	1745.2	1650.5	1533.7	2311.5	2051.2	2006.2	2258.4	1860.1
P47895	P47895	Aldehyde dehydrogenase family 1 member A3 (EC 1.2.1.36) (Aldehyde dehydrogenase 6) (Retinaldehyde dehydrogenase 3) (RALDH-3) (RalDH3)	reviewed	5	High	17	20	14	512	34.5703	56.1	3 v 3	0.979567	0.00136342	0.0479511	3 v 3	1.58027	0.000215906	0.0104694	3 v 3	0.600707	0.00881934	0.0649082	8.62899	8.63408	8.38241	9.55036	9.60233	9.4315	10.2589	10.1713	9.95609	395.9	397.3	333.7	749.8	777.3	690.5	1225.3	1153.1	993.3	347.2	584.2	1024.2	381.8	747	1153.1	313.4	599.8
Q8IZ83	Q8IZ83	Aldehyde dehydrogenase family 16 member A1	reviewed	4	High	16	25	16	802	21.5711	85.1	3 v 3	-0.0691104	0.215253	0.408315	3 v 3	-0.185501	0.0358461	0.0900501	3 v 3	-0.11639	0.103399	0.227486	10.148	10.058	10.015	10.0004	10.0417	9.97154	9.92881	9.79944	9.9362	1134.6	1066	1034.7	1024.3	1054	1004	974.7	891.1	979.7	995.2	798.1	814.8	1024.5	1012.9	891.1	971.9	872.2
P51648	P51648	Aldehyde dehydrogenase family 3 member A2 (EC 1.2.1.3) (EC 1.2.1.94) (Aldehyde dehydrogenase 10) (Fatty aldehyde dehydrogenase) (Microsomal aldehyde dehydrogenase)	reviewed	5	High	12	22	12	485	24.9485	54.8	3 v 3	0.217816	0.0198725	0.125281	3 v 3	0.266917	0.110962	0.19107	3 v 3	0.0491016	0.692085	0.785775	10.0467	9.9331	9.89966	10.2348	10.1258	10.1723	10.3653	10.0208	10.294	1057.7	977.6	955.2	1205	1117.3	1153.9	1319.1	1038.9	1255.5	927.8	938.9	1102.7	939.5	1073.8	1038.9	897.3	1002.4
P43353	P43353	Aldehyde dehydrogenase family 3 member B1 (EC 1.2.1.28) (EC 1.2.1.5) (EC 1.2.1.7) (Aldehyde dehydrogenase 7)	reviewed	5	High	3	3	3	468	7.47863	51.8	3 v 3	-0.0807247	0.631238	0.770422	3 v 3	-0.355041	0.0225134	0.0681249	3 v 3	-0.274316	0.16572	0.307059	5.74685	5.61471	5.48864	5.78921	5.47897	5.33985	5.3147	5.17393	5.29646	53.7	49	44.9	55.3	44.6	40.5	39.8	36.1	39.3	47.1	43.1	33.3	47.1	42.9	36.1	42.1	35.2
P30837	P30837	Aldehyde dehydrogenase X, mitochondrial (EC 1.2.1.3) (Aldehyde dehydrogenase 5) (Aldehyde dehydrogenase family 1 member B1)	reviewed	5	High	24	39	21	517	38.2979	57.2	3 v 3	-0.190205	0.000731099	0.0412468	3 v 3	-0.895885	5.16252e-05	0.00735591	3 v 3	-0.705679	8.71473e-05	0.0191139	10.8265	10.8684	10.8679	10.6908	10.6617	10.6398	10.0052	9.95012	9.91991	1816	1869.5	1868.8	1652.9	1619.9	1595.5	1027.7	989.2	968.7	1592.8	1287.9	859	1796.6	1556.8	989.2	1755.4	1386
P30838	P30838	Aldehyde dehydrogenase, dimeric NADP-preferring (EC 1.2.1.5) (ALDHIII) (Aldehyde dehydrogenase 3) (Aldehyde dehydrogenase family 3 member A1)	reviewed	5	High	8	8	8	453	15.6733	50.4	3 v 3	0.699708	0.00750402	0.0883831	3 v 3	0.914405	0.0987882	0.176254	3 v 3	0.214696	0.587774	0.70548	7.18388	7.03342	6.84423	7.86851	7.76155	7.5306	8.47654	7.33896	7.98925	145.4	131	114.9	233.7	217	184.9	356.2	161.9	254.1	127.5	182.1	297.8	125.8	208.6	161.9	107.9	160.6
P05091	P05091	Aldehyde dehydrogenase, mitochondrial (EC 1.2.1.3) (ALDH class 2) (ALDH-E2) (ALDHI)	reviewed	5	High	27	63	25	517	55.8994	56.3	3 v 3	0.107585	0.207846	0.401031	3 v 3	-0.598348	0.016484	0.0573251	3 v 3	-0.705933	0.0179637	0.0888134	11.5261	11.7331	11.6211	11.6774	11.7784	11.7472	11.2065	10.8265	11.0522	2949.1	3404.1	3149.9	3275.3	3512.7	3437.6	2363.1	1815.9	2123.5	2586.7	2552	1975.3	3271.4	3375.9	1815.9	2958.9	2986.4
P14550	P14550	Aldo-keto reductase family 1 member A1 (EC 1.1.1.2) (EC 1.1.1.372) (EC 1.1.1.54) (Alcohol dehydrogenase [NADP(+)]) (Aldehyde reductase) (Glucuronate reductase) (EC 1.1.1.19) (Glucuronolactone reductase) (EC 1.1.1.20)	reviewed	5	High	26	53	25	325	78.4615	36.6	3 v 3	0.120412	0.0626276	0.208647	3 v 3	0.150415	0.229247	0.327383	3 v 3	0.0300028	0.778257	0.849712	11.3855	11.406	11.4548	11.4777	11.6048	11.525	11.3883	11.6435	11.6656	2675.3	2713.6	2806.9	2851.9	3114.5	2946.9	2680.6	3199.3	3248.6	2346.5	2222.1	2240.8	2607.8	2993.2	3199.3	2636.6	2560.1
P15121	P15121	Aldo-keto reductase family 1 member B1 (EC 1.1.1.300) (EC 1.1.1.372) (EC 1.1.1.54) (Aldehyde reductase) (Aldose reductase) (AR) (EC 1.1.1.21)	reviewed	5	High	18	38	16	316	58.2278	35.8	3 v 3	0.363236	0.0476513	0.184437	3 v 3	0.723503	0.0140382	0.0523866	3 v 3	0.360267	0.0632856	0.169906	10.3939	10.491	10.3917	10.8849	10.602	10.8793	11.0274	11.0614	11.3583	1345.5	1439.1	1343.4	1891	1554.3	1883.6	2087.3	2137	2625.3	1180.2	1473.4	1744.8	1383	1493.7	2137	1261.9	1636.4
Q04828	Q04828	Aldo-keto reductase family 1 member C1 (EC 1.1.1.-) (20-alpha-hydroxysteroid dehydrogenase) (20-alpha-HSD) (EC 1.1.1.149) (Chlordecone reductase homolog HAKRC) (Dihydrodiol dehydrogenase 1/2) (DD1/DD2) (High-affinity hepatic bile acid-binding protein) (HBAB) (Indanol dehydrogenase) (EC 1.1.1.112) (Trans-1,2-dihydrobenzene-1,2-diol dehydrogenase) (EC 1.3.1.20)	reviewed	5	High	17	26	3	323	43.3437	36.8	3 v 3	0.838008	0.00541763	0.0795175	3 v 3	1.42782	0.000469499	0.0127956	3 v 3	0.589817	0.0223228	0.0977148	6.92719	7.20065	7.0268	7.84109	7.91109	7.91648	8.43296	8.3345	8.67066	121.7	147.1	130.4	229.3	240.7	241.6	345.6	322.8	407.5	106.8	178.7	288.9	141.4	231.3	322.8	122.5	209.9
P42330	P42330	Aldo-keto reductase family 1 member C3 (EC 1.-.-.-) (17-beta-hydroxysteroid dehydrogenase type 5) (17-beta-HSD 5) (3-alpha-HSD type II, brain) (3-alpha-hydroxysteroid dehydrogenase type 2) (3-alpha-HSD type 2) (EC 1.1.1.357) (Chlordecone reductase homolog HAKRb) (Dihydrodiol dehydrogenase 3) (DD-3) (DD3) (Dihydrodiol dehydrogenase type I) (HA1753) (Indanol dehydrogenase) (EC 1.1.1.112) (Prostagla…	reviewed	5	High	20	30	6	323	54.7988	36.8	3 v 3	0.232482	0.00882729	0.0936188	3 v 3	0.309231	0.101534	0.179947	3 v 3	0.0767485	0.572771	0.692591	10.418	10.5377	10.4407	10.7159	10.7311	10.6468	10.8707	10.548	10.9054	1368.1	1486.5	1389.8	1681.9	1699.7	1603.3	1872.4	1497.1	1918	1200	1310.5	1565.1	1428.5	1633.5	1497.1	1305.5	1392.8
P17516	P17516	Aldo-keto reductase family 1 member C4 (EC 1.1.1.-) (3-alpha-HSD1) (3-alpha-hydroxysteroid dehydrogenase type I) (EC 1.1.1.357) (Chlordecone reductase) (CDR) (EC 1.1.1.225) (Dihydrodiol dehydrogenase 4) (DD-4) (DD4) (HAKRA)	reviewed	5	High	14	18	4	323	37.4613	37	3 v 3	-0.113962	0.16768	0.354774	3 v 3	-0.629068	0.00297836	0.0249513	3 v 3	-0.515106	9.81841e-05	0.0195136	7.29921	7.49105	7.37243	7.29186	7.22882	7.30012	6.71699	6.75889	6.79961	157.5	179.9	165.7	156.7	150	157.6	105.2	108.3	111.4	138.2	122.1	88	172.9	144.2	108.3	155.6	136.9
Q96BT7	Q96BT7	Alkylated DNA repair protein alkB homolog 8 (EC 1.14.11.-) (Probable alpha-ketoglutarate-dependent dioxygenase ABH8) (S-adenosyl-L-methionine-dependent tRNA methyltransferase ABH8) (tRNA (carboxymethyluridine(34)-5-O)-methyltransferase ABH8) (EC 2.1.1.229)	reviewed	5	High	10	10	9	664	17.1687	75.2	3 v 3	0.020749	0.824134	0.900091	3 v 3	0.00825122	0.932598	0.952005	3 v 3	-0.0124977	0.899792	0.93391	7.30104	7.50938	7.42878	7.54689	7.42543	7.32912	7.30652	7.41363	7.54381	157.7	182.2	172.3	187	171.9	160.8	158.3	170.5	186.6	138.3	145.7	132.4	175.1	165.2	170.5	161.9	139.7
O00116	O00116	Alkyldihydroxyacetonephosphate synthase, peroxisomal (Alkyl-DHAP synthase) (EC 2.5.1.26) (Aging-associated gene 5 protein) (Alkylglycerone-phosphate synthase)	reviewed	5	High	29	51	29	658	52.1277	72.9	3 v 3	0.14037	0.0539502	0.196066	3 v 3	0.0437245	0.11865	0.200194	3 v 3	-0.096646	0.111766	0.239443	11.4274	11.4674	11.4262	11.551	11.5344	11.6566	11.4536	11.5126	11.4858	2754.1	2831.5	2751.9	3000.5	2966.3	3228.4	2804.7	2921.8	2868	2415.7	2337.9	2344.5	2721.2	2850.7	2921.8	2585	2804.6
Q9BQI0	Q9BQI0	Allograft inflammatory factor 1-like (Ionized calcium-binding adapter molecule 2)	reviewed	5	High	5	6	4	150	31.3333	17.1	3 v 3	0.117441	0.692906	0.816807	3 v 3	-0.37717	0.261537	0.362457	3 v 3	-0.494611	0.0582669	0.162347	6.99095	7.79377	7.57592	7.45943	7.8189	7.43463	7.26303	6.80219	7.1639	127.2	221.9	190.8	176	225.8	173	153.6	111.6	143.4	111.6	137.1	128.4	213.3	217	111.6	179.2	150.3
Q6NUM9	Q6NUM9	All-trans-retinol 13,14-reductase (EC 1.3.99.23) (All-trans-13,14-dihydroretinol saturase) (RetSat) (PPAR-alpha-regulated and starvation-induced gene protein)	reviewed	4	High	9	9	9	610	16.0656	66.8	3 v 3	0.316012	0.0117724	0.104976	3 v 3	0.276577	0.014417	0.0530305	3 v 3	-0.0394351	0.509917	0.639567	8.28216	8.12567	8.22786	8.53138	8.55689	8.49546	8.46107	8.42164	8.58271	311.3	279.3	299.8	370	376.6	360.9	352.4	342.9	383.4	273	288.3	294.6	268.4	361.9	342.9	281.6	313.6
Q6PD74	Q6PD74	Alpha- and gamma-adaptin-binding protein p34	reviewed	5	High	7	10	7	315	27.9365	34.6	3 v 3	-0.109232	0.103236	0.27373	3 v 3	-0.499973	0.00965955	0.0424155	3 v 3	-0.390741	0.0145989	0.0809897	9.22834	9.27473	9.16917	9.09381	9.05745	9.19328	8.58534	8.81154	8.77545	599.8	619.4	575.7	546.4	532.8	585.4	384.1	449.3	438.2	526.1	425.7	321.1	595.3	512.1	449.3	540.8	508.5
Q9BYC5	Q9BYC5	Alpha-(1,6)-fucosyltransferase (Alpha1-6FucT) (EC 2.4.1.68) (Fucosyltransferase 8) (GDP-L-Fuc:N-acetyl-beta-D-glucosaminide alpha1,6-fucosyltransferase) (GDP-fucose--glycoprotein fucosyltransferase) (Glycoprotein 6-alpha-L-fucosyltransferase)	reviewed	5	High	12	13	12	575	20.8696	66.5	3 v 3	0.363492	0.0366526	0.161996	3 v 3	0.968568	0.00791768	0.0385405	3 v 3	0.605076	0.00670172	0.0593444	8.43921	8.41785	8.42626	8.73809	8.70113	8.93458	9.56986	9.33539	9.28378	347.1	342	344	427	416.2	489.3	760	646	623.3	304.5	332.7	635.3	328.7	399.9	646	323.1	425
Q5VST6	Q5VST6	Alpha/beta hydrolase domain-containing protein 17B (Abhydrolase domain-containing protein 17B) (EC 3.1.2.22)	reviewed	5	High	3	3	3	288	9.02778	32.2	3 v 3	0.0173237	0.879973	0.932899	3 v 3	-0.0274951	0.805062	0.853483	3 v 3	-0.0448188	0.454008	0.589941	7.47978	7.48301	7.19574	7.36807	7.35138	7.49105	7.40769	7.30378	7.36457	178.5	178.9	146.6	165.2	163.3	179.9	169.8	158	164.8	156.6	128.7	141.9	171.9	157	158	137.7	156.3
Q6PCB6	Q6PCB6	Alpha/beta hydrolase domain-containing protein 17C (Abhydrolase domain-containing protein 17C) (EC 3.1.2.22)	reviewed	5	High	4	4	4	329	15.5015	35.8	3 v 3	-0.258257	0.0358036	0.159947	3 v 3	-0.540197	0.0031636	0.0256044	3 v 3	-0.28194	0.00511918	0.0522143	6.56986	6.70736	6.77347	6.39403	6.40939	6.47249	6.21335	6.08746	6.12928	95	104.5	109.4	84.1	85	88.8	74.2	68	70	83.4	65.5	62	100.5	81.7	68	102.8	77.2
Q9H6U8	Q9H6U8	Alpha-1,2-mannosyltransferase ALG9 (EC 2.4.1.259) (EC 2.4.1.261) (Asparagine-linked glycosylation protein 9 homolog) (Disrupted in bipolar disorder protein 1) (Dol-P-Man:Man(6)GlcNAc(2)-PP-Dol alpha-1,2-mannosyltransferase) (Dol-P-Man:Man(8)GlcNAc(2)-PP-Dol alpha-1,2-mannosyltransferase)	reviewed	5	High	9	11	9	611	13.5843	69.8	3 v 3	0.120295	0.165452	0.352359	3 v 3	-0.228578	0.0305845	0.0816509	3 v 3	-0.348873	0.0097847	0.0676133	9.17018	9.02929	9.04084	9.15608	9.13699	9.30811	8.94251	8.76155	8.8505	576.1	522.5	526.7	570.5	563	633.9	492	434	461.6	505.3	444.5	411.3	502.2	541	434	494.7	550.7
Q9H553	Q9H553	Alpha-1,3/1,6-mannosyltransferase ALG2 (EC 2.4.1.132) (EC 2.4.1.257) (Asparagine-linked glycosylation protein 2 homolog) (GDP-Man:Man(1)GlcNAc(2)-PP-Dol alpha-1,3-mannosyltransferase) (GDP-Man:Man(1)GlcNAc(2)-PP-dolichol mannosyltransferase) (GDP-Man:Man(2)GlcNAc(2)-PP-Dol alpha-1,6-mannosyltransferase)	reviewed	5	High	7	9	7	416	17.0673	47.1	3 v 3	0.173137	0.110336	0.283092	3 v 3	-0.00644079	0.95169	0.965153	3 v 3	-0.179578	0.198496	0.345226	7.96	7.91648	7.94953	8.06663	8.03562	8.24317	8.11686	7.80413	7.8857	249	241.6	247.2	268.1	262.4	303	277.6	223.5	236.5	218.4	208.9	232	232.1	252.1	223.5	232.3	263.2
P26572	P26572	Alpha-1,3-mannosyl-glycoprotein 2-beta-N-acetylglucosaminyltransferase (EC 2.4.1.101) (N-glycosyl-oligosaccharide-glycoprotein N-acetylglucosaminyltransferase I) (GNT-I) (GlcNAc-T I)	reviewed	5	High	3	3	3	445	6.51685	50.8	3 v 3	0.346456	0.130695	0.308765	3 v 3	0.235734	0.286948	0.389705	3 v 3	-0.110722	0.588512	0.705912	5.95652	6.41278	6.18785	6.75889	6.5157	6.32193	6.49346	6.15178	6.61912	62.1	85.2	72.9	108.3	91.5	80	90.1	71.1	98.3	54.5	84.4	75.3	81.9	87.9	71.1	68.5	69.5
Q9UQ53	Q9UQ53	Alpha-1,3-mannosyl-glycoprotein 4-beta-N-acetylglucosaminyltransferase B (EC 2.4.1.145) (N-glycosyl-oligosaccharide-glycoprotein N-acetylglucosaminyltransferase IVb) (GlcNAc-T IVb) (GnT-IVb) (N-acetylglucosaminyltransferase IVb) (UDP-N-acetylglucosamine: alpha-1,3-D-mannoside beta-1,4-N-acetylglucosaminyltransferase IVb)	reviewed	5	Medium	2	2	2	548	3.28467	63.2	3 v 3	0.265562	0.0845338	0.246104	3 v 3	-0.0500122	0.82406	0.867509	3 v 3	-0.315574	0.228685	0.378233	4.1375	4.39232	4.37851	4.40599	4.66676	4.63227	4.04439	4.08746	4.62644	17.6	21	20.8	21.2	25.4	24.8	16.5	17	24.7	15.4	16.5	13.8	20.2	24.4	17	19.5	21.5
Q09328	Q09328	Alpha-1,6-mannosylglycoprotein 6-beta-N-acetylglucosaminyltransferase A (EC 2.4.1.155) (Alpha-mannoside beta-1,6-N-acetylglucosaminyltransferase V) (GlcNAc-T V) (GNT-V) (Mannoside acetylglucosaminyltransferase 5) (N-acetylglucosaminyl-transferase V) [Cleaved into: Secreted alpha-1,6-mannosylglycoprotein 6-beta-N-acetylglucosaminyltransferase A (Secreted beta-1,6-N-acetylglucosaminyltransferase V)…	reviewed	5	High	14	16	14	741	18.7584	84.5	3 v 3	0.337986	0.00221107	0.05846	3 v 3	0.98537	0.00169628	0.019224	3 v 3	0.647385	0.00739996	0.0607992	9.02237	9.14338	9.05745	9.43713	9.35667	9.44336	10.1978	9.93531	10.0462	520	565.5	532.8	693.2	655.6	696.2	1174.5	979.1	1057.3	456.1	540.1	981.8	543.5	630.1	979.1	500.5	604.9
P18825	P18825	Alpha-2C adrenergic receptor (Alpha-2 adrenergic receptor subtype C4) (Alpha-2C adrenoreceptor) (Alpha-2C adrenoceptor) (Alpha-2CAR)	reviewed	5	High	1	1	1	462	6.27706	49.5	0 v 0				0 v 0				0 v 0													NA	NA	NA	NA	NA	NA	NA	NA	NA	NA	NA	NA	NA	NA	NA	NA	NA
P02765	P02765	Alpha-2-HS-glycoprotein (Alpha-2-Z-globulin) (Ba-alpha-2-glycoprotein) (Fetuin-A) [Cleaved into: Alpha-2-HS-glycoprotein chain A; Alpha-2-HS-glycoprotein chain B]	reviewed	5	High	4	13	4	367	7.08447	39.3	3 v 3	0.501402	0.291167	0.48329	3 v 3	1.59921	0.0119717	0.0476569	3 v 3	1.09781	0.0515427	0.152199	8.51096	8.76288	9.4248	9.80735	8.79539	9.6001	10.1992	10.9683	10.3288	364.8	434.4	687.3	896	444.3	776.1	1175.6	2003.5	1286.1	319.9	698.1	982.7	417.4	427	2003.5	645.6	674.2
P01023	P01023	Alpha-2-macroglobulin (Alpha-2-M) (C3 and PZP-like alpha-2-macroglobulin domain-containing protein 5)	reviewed	5	High	7	9	5	1474	4.81682	163.2	3 v 3	0.379716	0.342095	0.53172	3 v 3	1.41199	0.014814	0.0536702	3 v 3	1.03227	0.0312954	0.117198	8.02625	8.23888	8.8936	9.12127	8.31832	8.85829	9.69645	10.1988	9.49945	260.7	302.1	475.6	556.9	319.2	464.1	829.7	1175.3	723.8	228.7	433.9	693.6	290.3	306.8	1175.3	446.7	403.1
P30533	P30533	Alpha-2-macroglobulin receptor-associated protein (Alpha-2-MRAP) (Low density lipoprotein receptor-related protein-associated protein 1) (RAP)	reviewed	5	High	20	21	19	357	40.8964	41.4	3 v 3	0.220764	0.0489644	0.186741	3 v 3	1.54306	5.55424e-05	0.00735591	3 v 3	1.32229	0.000109921	0.0195136	8.94808	8.86264	8.73505	9.13109	9.08375	8.99322	10.2764	10.4356	10.463	493.9	465.5	426.1	560.7	542.6	509.6	1240.2	1384.9	1411.5	433.2	436.9	1036.7	447.4	521.5	1384.9	400.2	442.7
P12814	P12814	Alpha-actinin-1 (Alpha-actinin cytoskeletal isoform) (F-actin cross-linking protein) (Non-muscle alpha-actinin-1)	reviewed	5	High	59	157	38	892	68.722	103	3 v 3	0.236555	0.316078	0.50714	3 v 3	1.0266	0.0159166	0.055987	3 v 3	0.790042	0.00235487	0.0417869	11.0957	11.6998	11.4765	11.5193	11.8079	11.6545	12.3134	12.4522	12.5862	2188.5	3326.6	2849.5	2935.4	3585.4	3223.6	5089.9	5603.8	6149.4	1919.6	2287.2	4254.7	3196.9	3445.7	5603.8	2676.7	2800.4
O43707	O43707	Alpha-actinin-4 (Non-muscle alpha-actinin 4)	reviewed	5	High	71	201	34	911	74.9726	104.8	3 v 3	0.810281	0.0563704	0.199992	3 v 3	1.95213	0.0114381	0.046501	3 v 3	1.14185	0.00174865	0.0378771	11.6194	12.3987	12.1281	12.7039	13.0094	12.8638	13.9792	13.9431	14.0803	3146.2	5399.9	4476.4	6672.1	8245.5	7453.8	16149.8	15750.4	17321.7	2759.5	5198.7	13499.9	5189.5	7924.2	15750.4	4204.9	6475.4
P35611	P35611	Alpha-adducin (Erythrocyte adducin subunit alpha)	reviewed	5	High	17	21	17	737	27.6798	80.9	3 v 3	0.280423	0.0100645	0.0979643	3 v 3	-0.0689677	0.572901	0.661726	3 v 3	-0.34939	0.06259	0.169045	9.41278	9.38716	9.36041	9.64024	9.74298	9.61839	9.14262	9.31198	9.49885	681.6	669.6	657.3	798	856.9	786	565.2	635.6	723.5	597.8	621.8	472.5	643.5	823.6	635.6	617.5	682.8
P49419	P49419	Alpha-aminoadipic semialdehyde dehydrogenase (Alpha-AASA dehydrogenase) (EC 1.2.1.31) (Aldehyde dehydrogenase family 7 member A1) (EC 1.2.1.3) (Antiquitin-1) (Betaine aldehyde dehydrogenase) (EC 1.2.1.8) (Delta1-piperideine-6-carboxylate dehydrogenase) (P6c dehydrogenase)	reviewed	5	High	28	69	28	539	51.9481	58.5	3 v 3	-0.103866	0.100577	0.270057	3 v 3	0.23615	0.247052	0.346245	3 v 3	0.340016	0.138139	0.273322	11.4932	11.5273	11.4668	11.3173	11.4492	11.4092	11.513	11.6729	12.0098	2882.6	2951.6	2830.5	2551.8	2796.1	2719.6	2922.5	3265.1	4124	2528.4	1988.3	2443	2836.6	2687.2	3265.1	2658.8	2362.6
Q9UBT7	Q9UBT7	Alpha-catulin (Alpha-catenin-related protein) (ACRP) (Catenin alpha-like protein 1)	reviewed	5	High	3	3	3	734	3.13351	81.8	3 v 3	-0.00972042	0.937777	0.96669	3 v 3	-0.66603	0.0574012	0.121414	3 v 3	-0.65631	0.0445178	0.141601	3.91648	4.04439	3.926	3.90689	3.79701	4.15381	3.43296	3.51096	2.94486	15.1	16.5	15.2	15	13.9	17.8	10.8	11.4	7.7	13.2	11.7	9	15.9	13.4	11.4	14.3	15.5
P61163	P61163	Alpha-centractin (Centractin) (ARP1) (Actin-RPV) (Centrosome-associated actin homolog)	reviewed	5	High	18	42	6	376	49.4681	42.6	3 v 3	0.169699	0.0384189	0.165292	3 v 3	0.350964	0.00248947	0.0230528	3 v 3	0.181265	0.0248479	0.103212	10.6732	10.6719	10.6304	10.7491	10.8724	10.8632	10.9557	11.0112	11.0615	1632.9	1631.4	1585.2	1721.1	1874.6	1862.7	1986.1	2064	2137.2	1432.3	1341	1660.3	1567.8	1801.6	2064	1489	1618.2
O43768	O43768	Alpha-endosulfine (ARPP-19e)	reviewed	5	High	10	24	9	121	66.9421	13.4	3 v 3	-0.16474	0.0150609	0.113555	3 v 3	-0.636712	0.00868517	0.0402215	3 v 3	-0.471972	0.022406	0.0979247	10.3321	10.2258	10.2757	10.0715	10.139	10.1289	9.80122	9.58252	9.53974	1289.1	1197.5	1239.6	1076	1127.6	1119.7	892.2	766.7	744.3	1130.7	838.4	745.8	1150.8	1083.6	766.7	1164.4	972.7
P06733	P06733	Alpha-enolase (EC 4.2.1.11) (2-phospho-D-glycerate hydro-lyase) (C-myc promoter-binding protein) (Enolase 1) (MBP-1) (MPB-1) (Non-neural enolase) (NNE) (Phosphopyruvate hydratase) (Plasminogen-binding protein)	reviewed	5	High	65	453	10	434	94.47	47.1	3 v 3	0.0072388	0.878286	0.932171	3 v 3	-0.261146	0.00626134	0.0343367	3 v 3	-0.268384	0.00154183	0.0364686	14.7279	14.647	14.6014	14.6587	14.71	14.6293	14.4312	14.3477	14.4139	27135.4	25655.8	24857.2	25865.1	26800.9	25342.4	22091.6	20848.8	21828.7	23800.8	20153.2	18466.7	24655.7	25756.7	20848.8	23349.7	22016
P02771	P02771	Alpha-fetoprotein (Alpha-1-fetoprotein) (Alpha-fetoglobulin)	reviewed	5	High	3	5	2	609	3.94089	68.6	3 v 3	0.144539	0.377789	0.565509	3 v 3	0.754613	0.0154305	0.0550215	3 v 3	0.610075	0.040391	0.135509	6.26679	6.61029	6.6837	6.71973	6.6453	6.62936	7.49346	7.30104	7.03012	77	97.7	102.8	105.4	100.1	99	180.2	157.7	130.7	67.5	82.1	150.6	93.9	96.2	157.7	96.6	86
Q53Y83	P06280	Alpha-galactosidase A (EC 3.2.1.22) (Alpha-D-galactosidase A) (Alpha-D-galactoside galactohydrolase) (Melibiase) (Agalsidase)	reviewed	5	High	14	18	14	429	39.1608	48.7	3 v 3	0.517094	0.00847824	0.0921483	3 v 3	0.383418	0.0562218	0.119632	3 v 3	-0.133676	0.355875	0.500926	9.37981	9.56167	9.54651	9.99718	10.0458	9.99633	9.71442	9.82988	10.0939	666.2	755.7	747.8	1022	1057	1021.4	840.1	910.1	1092.9	584.3	796.3	702.2	726.2	1015.8	910.1	702.5	887.3
Q12800	Q12800	Alpha-globin transcription factor CP2 (SAA3 enhancer factor) (Transcription factor LSF)	reviewed	5	High	8	12	5	502	19.9203	57.2	3 v 3	0.105952	0.31209	0.503123	3 v 3	-0.118625	0.44412	0.545117	3 v 3	-0.224577	0.178942	0.322421	7.78136	7.99095	7.74349	7.93133	7.87774	8.02459	7.92422	7.70667	7.52904	220	254.4	214.3	244.1	235.2	260.4	242.9	208.9	184.7	193	190.2	203	244.5	226	208.9	201.3	226.2
Q96Q83	Q96Q83	Alpha-ketoglutarate-dependent dioxygenase alkB homolog 3 (EC 1.14.11.54) (Alkylated DNA repair protein alkB homolog 3) (hABH3) (DEPC-1) (Prostate cancer antigen 1)	reviewed	5	High	3	4	3	286	12.2378	33.4	3 v 3	-0.153867	0.320122	0.511036	3 v 3	-0.0784638	0.510626	0.604226	3 v 3	0.0754037	0.649595	0.752194	6.45943	6.44791	6.47411	6.43962	6.40769	6.07253	6.2384	6.33628	6.57137	88	87.3	88.9	86.8	84.9	67.3	75.5	80.8	95.1	77.2	67.6	63.1	83.9	81.6	80.8	83.5	58.5
Q9NXW9	Q9NXW9	Alpha-ketoglutarate-dependent dioxygenase alkB homolog 4 (Alkylated DNA repair protein alkB homolog 4) (DNA N6-methyl adenine demethylase ALKBH4) (EC 1.14.11.51) (Lysine-specific demethylase ALKBH4) (EC 1.14.11.-)	reviewed	5	High	6	6	6	302	19.2053	33.8	3 v 3	-0.0822939	0.493707	0.662542	3 v 3	-0.273107	0.132832	0.218301	3 v 3	-0.190813	0.210241	0.358516	7.8716	7.63517	7.54381	7.65678	7.54998	7.59694	7.19771	7.5345	7.49905	234.2	198.8	186.6	201.8	187.4	193.6	146.8	185.4	180.9	205.4	157.2	122.7	191	180.1	185.4	175.3	168.2
Q9C0B1	Q9C0B1	Alpha-ketoglutarate-dependent dioxygenase FTO (Fat mass and obesity-associated protein) (U6 small nuclear RNA (2'-O-methyladenosine-N(6)-)-demethylase FTO) (EC 1.14.11.-) (U6 small nuclear RNA N(6)-methyladenosine-demethylase FTO) (EC 1.14.11.-) (mRNA (2'-O-methyladenosine-N(6)-)-demethylase FTO) (m6A(m)-demethylase FTO) (EC 1.14.11.-) (mRNA N(6)-methyladenosine demethylase FTO) (EC 1.14.11.53) (…	reviewed	5	High	22	30	22	505	50.297	58.2	3 v 3	0.134682	0.0142785	0.110896	3 v 3	0.156909	0.01113	0.0458738	3 v 3	0.0222269	0.442554	0.580584	10.8048	10.7944	10.8684	11.0023	10.9405	10.9289	10.9976	10.9774	10.9633	1788.8	1776	1869.5	2051.2	1965.3	1949.5	2044.6	2016.2	1996.6	1568.9	1598.2	1709.1	1706.7	1888.7	2016.2	1756.1	1693.6
Q16706	Q16706	Alpha-mannosidase 2 (EC 3.2.1.114) (Golgi alpha-mannosidase II) (AMan II) (Man II) (Mannosidase alpha class 2A member 1) (Mannosyl-oligosaccharide 1,3-1,6-alpha-mannosidase)	reviewed	5	High	7	8	6	1144	5.24476	131.1	3 v 3	0.219933	0.100529	0.270057	3 v 3	0.420802	0.0214477	0.0661623	3 v 3	0.200869	0.138159	0.273322	8.00169	8.25219	8.21335	8.2635	8.36807	8.49546	8.55421	8.44377	8.73166	256.3	304.9	296.8	307.3	330.4	360.9	375.9	348.2	425.1	224.8	239.4	314.2	293	317.5	348.2	278.8	313.5
Q9NTJ4	Q9NTJ4	Alpha-mannosidase 2C1 (EC 3.2.1.24) (Alpha mannosidase 6A8B) (Alpha-D-mannoside mannohydrolase) (Mannosidase alpha class 2C member 1)	reviewed	5	High	8	8	8	1040	8.36538	115.8	3 v 3	-0.281144	0.0410555	0.171304	3 v 3	-0.536584	0.00530354	0.0317106	3 v 3	-0.25544	0.0271073	0.108024	7.23649	6.98299	7.10643	6.90087	6.75889	6.82273	6.6865	6.52982	6.49985	150.8	126.5	137.8	119.5	108.3	113.2	103	92.4	90.5	132.3	93.1	86.1	121.6	104	92.4	129.5	98.3
Q9UHK6	Q9UHK6	Alpha-methylacyl-CoA racemase (EC 5.1.99.4) (2-methylacyl-CoA racemase)	reviewed	5	Medium	1	1	1	382	2.6178	42.4	0 v 0				0 v 0				0 v 0													NA	NA	NA	NA	NA	NA	NA	NA	NA	NA	NA	NA	NA	NA	NA	NA	NA
A0A024R1Q5	P17050	Alpha-N-acetylgalactosaminidase (EC 3.2.1.49) (Alpha-galactosidase B)	reviewed	5	High	6	8	6	411	15.0852	46.5	3 v 3	0.0926358	0.369572	0.559385	3 v 3	0.269333	0.056032	0.119364	3 v 3	0.176697	0.0535248	0.154983	7.58045	7.69627	7.85487	7.848	7.82273	7.73877	8.03892	7.87774	8.02292	191.4	207.4	231.5	230.4	226.4	213.6	263	235.2	260.1	167.9	179.5	219.8	199.3	217.6	235.2	217.4	185.6
P54802	P54802	Alpha-N-acetylglucosaminidase (EC 3.2.1.50) (N-acetyl-alpha-glucosaminidase) (NAG) [Cleaved into: Alpha-N-acetylglucosaminidase 82 kDa form; Alpha-N-acetylglucosaminidase 77 kDa form]	reviewed	5	High	2	2	2	743	4.03769	82.2	3 v 3	-0.275057	0.329603	0.519762	3 v 3	-0.207915	0.553185	0.643519	3 v 3	0.0671424	0.841537	0.894185	4.06178	4.37156	4.6893	4.3147	3.76553	4.21723	4.57289	4.24793	3.67807	16.7	20.7	25.8	19.9	13.6	18.6	23.8	19	12.8	14.7	15.5	19.9	19.9	13	19	24.3	16.2
Q9NVD7	Q9NVD7	Alpha-parvin (Actopaxin) (CH-ILKBP) (Calponin-like integrin-linked kinase-binding protein) (Matrix-remodeling-associated protein 2)	reviewed	5	High	10	13	8	372	27.4194	42.2	3 v 3	0.168003	0.0596974	0.20427	3 v 3	0.0698173	0.25155	0.351293	3 v 3	-0.0981862	0.194633	0.341251	9.46025	9.49245	9.47391	9.55421	9.67737	9.69905	9.4672	9.54901	9.61985	704.4	720.3	711.1	751.8	818.8	831.2	707.8	749.1	786.8	617.8	585.8	591.6	692.2	786.9	749.1	668	722.1
Q86TB3	Q86TB3	Alpha-protein kinase 2 (EC 2.7.11.1) (Heart alpha-protein kinase)	reviewed	5	Medium	3	3	2	2170	1.42857	236.9	3 v 3	-0.18046	0.282696	0.474863	3 v 3	-0.332424	0.0261716	0.0743476	3 v 3	-0.151964	0.335192	0.482376	6.36282	6.14771	6.36282	6.01569	6.3505	5.96578	5.88753	6.00899	5.97957	82.3	70.9	82.3	64.7	81.6	62.5	59.2	64.4	63.1	72.2	50.4	49.5	68.1	78.4	64.4	77.3	54.3
P54920	P54920	Alpha-soluble NSF attachment protein (SNAP-alpha) (N-ethylmaleimide-sensitive factor attachment protein alpha)	reviewed	5	High	19	28	14	295	66.1017	33.2	3 v 3	-0.0912943	0.140894	0.322242	3 v 3	-0.148607	0.0488068	0.10879	3 v 3	-0.0573127	0.365088	0.510425	10.2342	10.3174	10.3355	10.1333	10.2157	10.2643	10.1677	10.068	10.2057	1204.5	1276	1292.1	1123.1	1189.1	1229.9	1150.2	1073.4	1180.9	1056.5	875.1	961.5	1226.3	1142.7	1073.4	1213.8	1068.5
P40222	P40222	Alpha-taxilin	reviewed	5	High	31	46	27	546	56.9597	61.9	3 v 3	0.197155	0.0127468	0.107027	3 v 3	-0.117742	0.167083	0.258835	3 v 3	-0.314898	0.0245256	0.102559	10.9017	10.9839	11.0088	11.1379	11.1929	11.1551	10.7324	10.9031	10.9057	1913.1	2025.3	2060.6	2253.4	2341	2280.5	1701.3	1915	1918.4	1678	1755.8	1422.1	1946.3	2249.8	1915	1935.6	1981.1
Q9BTX7	Q9BTX7	Alpha-tocopherol transfer protein-like	reviewed	2	High	3	3	3	342	11.9883	38.5	3 v 3	0.0703819	0.710572	0.827695	3 v 3	-0.295758	0.202734	0.298202	3 v 3	-0.36614	0.116889	0.245137	5.65249	6.10224	5.97499	5.78921	6.18587	5.96578	5.33271	5.76288	5.74685	50.3	68.7	62.9	55.3	72.8	62.5	40.3	54.3	53.7	44.1	43.1	33.7	66.1	70	54.3	59.1	54.3
Q5SQI0	Q5SQI0	Alpha-tubulin N-acetyltransferase 1 (Alpha-TAT) (Alpha-TAT1) (TAT) (EC 2.3.1.108) (Acetyltransferase mec-17 homolog)	reviewed	5	High	3	4	3	421	8.31354	46.8	3 v 3	0.928115	0.00484622	0.0776584	3 v 3	1.4729	0.000960666	0.0167317	3 v 3	0.544788	0.0235667	0.100821	3.91648	4.12102	4.34341	5.10852	4.86295	5.19377	5.63807	5.7761	5.38543	15.1	17.4	20.3	34.5	29.1	36.6	49.8	54.8	41.8	13.3	26.9	41.7	16.7	28	54.8	19	31.8
A0A024R2U1	Q60I27	ALS2 C-terminal-like protein	reviewed	5	High	2	2	2	953	1.88877	107.7	0 v 0				0 v 0				0 v 0													NA	NA	NA	NA	NA	NA	NA	NA	NA	NA	NA	NA	NA	NA	NA	NA	NA
Q96Q42	Q96Q42	Alsin (Amyotrophic lateral sclerosis 2 chromosomal region candidate gene 6 protein) (Amyotrophic lateral sclerosis 2 protein)	reviewed	5	Medium	2	2	2	1657	1.4484	183.5	3 v 3	-0.460513	0.461763	0.638876	3 v 3	0.225304	0.237741	0.336229	3 v 3	0.685817	0.307568	0.456909	3.37851	3.67807	3.848	2.29278	4.04439	3.18587	3.926	3.7866	3.8679	10.4	12.8	14.4	4.9	16.5	9.1	15.2	13.8	14.6	9.1	3.8	12.7	12.3	15.8	13.8	13.5	7.9
L0R588	L0R588	Alternative protein C11orf48	unreviewed	1	High	9	11	8	159	35.8491	18.4	3 v 3	-0.10368	0.237984	0.43131	3 v 3	-0.291336	0.0505376	0.111366	3 v 3	-0.187655	0.123087	0.253738	8.52787	8.49985	8.55421	8.3966	8.54381	8.33047	8.30424	8.31198	8.0917	369.1	362	375.9	337	373.2	321.9	316.1	317.8	272.8	323.7	262.6	264.2	347.8	358.6	317.8	353.1	279.7
L0R599	L0R599	Alternative protein CIRH1A	unreviewed	1	Medium	1	2	1	65	23.0769	7.7	3 v 3	0.151785	0.248433	0.442502	3 v 3	0.00517736	0.933057	0.952083	3 v 3	-0.146607	0.266139	0.417784	6.46271	6.4545	6.50303	6.75087	6.43962	6.6851	6.58496	6.41785	6.43296	88.2	87.7	90.7	107.7	86.8	102.9	96	85.5	86.4	77.3	83.9	80.3	84.2	83.4	85.5	85.2	89.4
L0R849	L0R849	Alternative protein EDARADD (EDAR-associated death domain, isoform CRA_a)	unreviewed	1	High	16	106	4	388	29.6392	42.3	3 v 3	-0.330894	0.138456	0.318357	3 v 3	-0.207706	0.289994	0.39265	3 v 3	0.123188	0.18658	0.331393	7.63009	7.22689	7.16289	6.92955	7.13648	6.96116	7.17293	7.08428	7.13955	198.1	149.8	143.3	121.9	140.7	124.6	144.3	135.7	141	173.8	95	120.6	143.9	135.2	135.7	134.6	108.2
Q9HB66	Q9HB66	Alternative protein MKKS (McKusick-Kaufman syndrome, isoform CRA_a) (PNAS-117)	unreviewed	1	High	2	4	2	63	41.2698	7.3	3 v 3	0.257976	0.508941	0.67629	3 v 3	0.0642175	0.550813	0.641596	3 v 3	-0.193758	0.608225	0.720198	7.08002	7.12928	7.35226	7.37938	6.926	8.03012	7.30561	7.29278	7.15583	135.3	140	163.4	166.5	121.6	261.4	158.2	156.8	142.6	118.7	129.7	132.3	134.6	116.8	156.8	153.5	227
Q06203	Q06203	Amidophosphoribosyltransferase (ATase) (EC 2.4.2.14) (Glutamine phosphoribosylpyrophosphate amidotransferase) (GPAT)	reviewed	5	High	22	36	22	517	39.6518	57.4	3 v 3	0.0691371	0.102711	0.273064	3 v 3	-0.178137	0.0366128	0.0914524	3 v 3	-0.247274	0.0221674	0.0977148	11.3254	11.3535	11.264	11.3541	11.4019	11.3942	11.2247	11.1015	11.0823	2566.2	2616.6	2459.2	2617.8	2705.9	2691.6	2393.2	2197.2	2168.2	2250.8	2039.7	2000.5	2514.6	2600.5	2197.2	2310.1	2338.3
P27338	P27338	Amine oxidase [flavin-containing] B (EC 1.4.3.4) (Monoamine oxidase type B) (MAO-B)	reviewed	5	High	11	12	11	520	20.9615	58.7	3 v 3	-0.100353	0.820008	0.898058	3 v 3	-0.518167	0.0509103	0.111973	3 v 3	-0.417814	0.381961	0.52554	9.47594	9.00028	9.17143	9.81314	8.53683	8.99661	8.76951	8.4545	8.86913	712.1	512.1	576.6	899.6	371.4	510.8	436.4	350.8	467.6	624.6	700.9	364.8	492.1	356.9	350.8	541.6	443.8
Q12904	Q12904	Aminoacyl tRNA synthase complex-interacting multifunctional protein 1 (Multisynthase complex auxiliary component p43) [Cleaved into: Endothelial monocyte-activating polypeptide 2 (EMAP-2) (Endothelial monocyte-activating polypeptide II) (EMAP-II) (Small inducible cytokine subfamily E member 1)]	reviewed	5	High	21	59	19	312	62.8205	34.3	3 v 3	-0.083089	0.349193	0.539249	3 v 3	-0.0515388	0.555599	0.645403	3 v 3	0.0315502	0.49152	0.623898	11.3562	11.5589	11.5648	11.399	11.4215	11.4101	11.3688	11.4621	11.4944	2621.5	3016.9	3029.4	2700.5	2742.9	2721.3	2644.5	2821.2	2885	2299.3	2104.1	2210.5	2899.3	2636	2821.2	2845.6	2364.1
A0A024QZY1	Q13155	Aminoacyl tRNA synthase complex-interacting multifunctional protein 2 (Multisynthase complex auxiliary component p38) (Protein JTV-1)	reviewed	5	High	16	40	5	320	45.9375	35.3	3 v 3	-0.133951	0.11581	0.290051	3 v 3	-0.21047	0.0429608	0.100665	3 v 3	-0.0765193	0.028928	0.111813	10.824	10.99	10.9624	10.7814	10.7812	10.8119	10.7172	10.7442	10.6836	1812.8	2033.9	1995.3	1760.1	1759.8	1797.7	1683.4	1715.3	1644.7	1590	1371.4	1407.2	1954.6	1691.3	1715.3	1874.3	1561.8
V9HWA0	Q03154	Aminoacylase-1 (ACY-1) (EC 3.5.1.14) (N-acyl-L-amino-acid amidohydrolase)	reviewed	5	High	18	29	18	408	47.549	45.9	3 v 3	-0.284015	0.00512138	0.0787321	3 v 3	-0.697877	0.0195184	0.062802	3 v 3	-0.413861	0.0646431	0.172102	10.4737	10.3907	10.5219	10.2031	10.2147	10.1165	10.0008	9.63988	9.65195	1422	1342.5	1470.3	1178.8	1188.3	1110.1	1024.6	797.8	804.5	1247.3	918.5	856.5	1290.2	1142	797.8	1381.1	964.4
P48728	P48728	Aminomethyltransferase, mitochondrial (EC 2.1.2.10) (Glycine cleavage system T protein) (GCVT)	reviewed	5	High	9	10	9	403	18.3623	43.9	3 v 3	-0.217211	0.253589	0.448279	3 v 3	-0.452694	0.065168	0.132	3 v 3	-0.235483	0.0387213	0.132152	8.35975	8.81442	8.71287	8.43463	8.43796	8.36282	8.26538	8.06932	8.19426	328.5	450.2	419.6	346	346.8	329.2	307.7	268.6	292.9	288.1	269.6	257.2	432.6	333.3	268.6	394.1	286
A0A024RAR8	A0A024RAR8	Aminopeptidase (EC 3.4.11.-)	unreviewed	2	High	20	24	1	941	21.5728	107.1	3 v 3	0.162638	0.0282676	0.145685	3 v 3	-0.262205	0.299287	0.402069	3 v 3	-0.424843	0.151388	0.288979	9.74416	9.8614	9.75722	9.89376	9.98726	9.96967	9.26585	9.41595	9.89436	857.6	930.2	865.4	951.3	1015	1002.7	615.6	683.1	951.7	752.2	741.2	514.6	893.9	975.4	683.1	812.9	871.1
A0A0A7E6I2	A0A0A7E6I2	Aminopeptidase (EC 3.4.11.-) (Fragment)	unreviewed	2	High	20	24	1	941	21.8916	107.1	0 v 0				0 v 0				0 v 0													NA	NA	NA	NA	NA	NA	NA	NA	NA	NA	NA	NA	NA	NA	NA	NA	NA
Q9H4A4	Q9H4A4	Aminopeptidase B (AP-B) (EC 3.4.11.6) (Arginine aminopeptidase) (Arginyl aminopeptidase)	reviewed	4	High	29	61	29	650	49.3846	72.5	3 v 3	-0.136757	0.0512185	0.191063	3 v 3	-0.120028	0.143034	0.230537	3 v 3	0.0167294	0.805811	0.869609	11.6194	11.5521	11.4954	11.3976	11.3729	11.486	11.392	11.374	11.5408	3146.2	3002.8	2887	2697.9	2652.1	2868.4	2687.5	2654	2979.3	2759.6	2102.1	2246.5	2885.8	2548.7	2654	2711.9	2491.9
Q9Y4X0	Q9Y4X0	AMME syndrome candidate gene 1 protein	reviewed	5	High	2	2	1	333	7.50751	35.4	3 v 3	-0.269497	0.134503	0.31349	3 v 3	-0.532948	0.0228891	0.0686562	3 v 3	-0.263451	0.115504	0.24362	5.27426	5.47249	5.65821	5.02237	5.31107	5.26303	4.76022	4.9542	5.0917	38.7	44.4	50.5	32.5	39.7	38.4	27.1	31	34.1	33.9	25.3	22.6	42.6	38.2	31	47.4	33.3
A0A024RAG1	Q6DCA0	AMMECR1-like protein	reviewed	1	High	2	2	1	310	6.12903	34.5	3 v 3	-0.0824327	0.551434	0.71133	3 v 3	-0.314795	0.136056	0.222052	3 v 3	-0.232362	0.257919	0.408985	5.52042	5.42962	5.30012	5.52669	5.15785	5.31832	4.93074	5.37504	5	45.9	43.1	39.4	46.1	35.7	39.9	30.5	41.5	32	40.3	35.9	25.5	41.5	34.3	41.5	37	34.7
B2RB47	B2RB47	AMP deaminase (EC 3.5.4.6)	unreviewed	2	High	33	47	32	879	40.273	100.7	3 v 3	0.290171	0.00040867	0.0367564	3 v 3	0.678751	3.07143e-05	0.00735591	3 v 3	0.38858	0.000200915	0.0229831	10.4733	10.4194	10.4142	10.7541	10.7334	10.6899	11.1251	11.1275	11.0905	1421.6	1369.5	1364.5	1727	1702.5	1651.9	2233.5	2237.3	2180.6	1246.9	1345.6	1867	1316.1	1636.1	2237.3	1281.8	1435.1
Q01432	Q01432	AMP deaminase 3 (EC 3.5.4.6) (AMP deaminase isoform E) (Erythrocyte AMP deaminase)	reviewed	5	High	13	14	10	767	15.515	88.8	3 v 3	0.04881	0.597788	0.745343	3 v 3	0.383378	0.0471789	0.106563	3 v 3	0.334568	0.0632719	0.169906	8.24935	8.1127	8.27333	8.13494	8.27705	8.36982	8.80155	8.47776	8.50621	304.3	276.8	309.4	281.1	310.2	330.8	446.2	356.5	363.6	266.9	219	373	266	298.1	356.5	290.6	287.3
A0A024R127	Q86SJ2	Amphoterin-induced protein 2 (AMIGO-2) (Alivin-1) (Differentially expressed in gastric adenocarcinomas) (DEGA)	reviewed	5	Medium	2	2	2	522	4.02299	57.9	3 v 3	0.317186	0.0259804	0.140573	3 v 3	-0.0825407	0.506521	0.600798	3 v 3	-0.399727	0.0404464	0.135536	5.63517	5.61471	5.60585	5.96347	5.83036	6.01346	5.34696	5.56071	5.70044	49.7	49	48.7	62.4	56.9	64.6	40.7	47.2	52	43.6	48.6	34	47.1	54.6	47.2	45.7	56.1
Q96FJ0	Q96FJ0	AMSH-like protease (AMSH-LP) (EC 3.4.19.-) (STAM-binding protein-like 1)	reviewed	5	High	11	13	11	436	28.211	49.8	3 v 3	-0.161844	0.157913	0.344427	3 v 3	-0.0124026	0.94813	0.963057	3 v 3	0.149441	0.467895	0.602631	9.08932	8.88966	8.97671	8.8275	8.69662	8.94603	9.29715	8.83637	8.78496	544.7	474.3	503.8	454.3	414.9	493.2	629.1	457.1	441.1	477.8	354	525.9	455.8	398.7	457.1	473.3	428.4
O96018	O96018	Amyloid-beta A4 precursor protein-binding family A member 3 (Adapter protein X11gamma) (Neuron-specific X11L2 protein) (Neuronal Munc18-1-interacting protein 3) (Mint-3)	reviewed	5	Medium	1	1	1	575	2.43478	61.4	0 v 0				0 v 0				0 v 0													NA	NA	NA	NA	NA	NA	NA	NA	NA	NA	NA	NA	NA	NA	NA	NA	NA
Q92870	Q92870	Amyloid-beta A4 precursor protein-binding family B member 2 (Protein Fe65-like 1)	reviewed	5	High	5	6	5	758	5.93668	83.3	3 v 3	-0.292782	0.114335	0.288293	3 v 3	-0.547903	0.0551582	0.118178	3 v 3	-0.25512	0.260544	0.41192	4.73877	4.56682	4.56071	4.41954	4.47249	4.09592	4.07895	4.33628	3.80735	26.7	23.7	23.6	21.4	22.2	17.1	16.9	20.2	14	23.4	16.7	14.2	22.8	21.4	20.2	22.1	14.8
A0A140VJC8	P05067	Amyloid-beta precursor protein (APP) (ABPP) (APPI) (Alzheimer disease amyloid protein) (Amyloid precursor protein) (Amyloid-beta A4 protein) (Cerebral vascular amyloid peptide) (CVAP) (PreA4) (Protease nexin-II) (PN-II) [Cleaved into: N-APP; Soluble APP-alpha (S-APP-alpha); Soluble APP-beta (S-APP-beta); C99 (Beta-secretase C-terminal fragment) (Beta-CTF); Amyloid-beta protein 42 (Abeta42) (Beta-…	reviewed	5	High	20	31	7	770	31.1688	86.9	3 v 3	0.279483	0.0339829	0.158163	3 v 3	0.873868	0.0369941	0.0920654	3 v 3	0.594385	0.0888513	0.207273	9.96838	9.84471	9.73166	10.2118	10.0411	10.1303	10.3297	10.8567	10.9799	1001.8	919.5	850.2	1185.9	1053.6	1120.8	1286.9	1854.4	2019.7	878.7	924	1075.8	883.7	1012.5	1854.4	798.6	973.7
H7C0V9	H7C0V9	Amyloid-beta precursor protein (Fragment)	unreviewed	2	High	14	23	1	485	38.7629	55.1	0 v 0				0 v 0				0 v 0													NA	NA	NA	NA	NA	NA	NA	NA	NA	NA	NA	NA	NA	NA	NA	NA	NA
Q06481	Q06481	Amyloid-like protein 2 (APLP-2) (APPH) (Amyloid protein homolog) (CDEI box-binding protein) (CDEBP)	reviewed	5	High	14	16	12	763	19.5282	86.9	3 v 3	-0.0253216	0.665791	0.798221	3 v 3	0.287721	0.0286829	0.0785575	3 v 3	0.313042	0.0249509	0.103409	8.46597	8.45902	8.33584	8.42375	8.32733	8.43379	8.58796	8.81698	8.71905	353.6	351.9	323.1	343.4	321.2	345.8	384.8	451	421.4	310.1	267.6	321.7	338.2	308.7	451	303.5	300.4
Q8TCF1	Q8TCF1	AN1-type zinc finger protein 1 (Zinc finger AN1-type-containing protein 1)	reviewed	5	High	4	4	4	268	10.0746	30.8	3 v 3	-0.324824	0.0469327	0.183025	3 v 3	-0.203733	0.280307	0.382568	3 v 3	0.121092	0.503797	0.634333	6.60585	6.58946	6.52826	6.40259	6.21723	6.12928	6.13134	6.61471	6.36632	97.4	96.3	92.3	84.6	74.4	70	70.1	98	82.5	85.5	65.9	58.6	92.5	71.5	98	86.7	60.8
Q8WV99	Q8WV99	AN1-type zinc finger protein 2B (Arsenite-inducible RNA-associated protein-like protein) (AIRAP-like protein)	reviewed	5	High	5	5	5	257	25.2918	28	3 v 3	0.05394	0.258135	0.452807	3 v 3	0.180184	0.0798877	0.15195	3 v 3	0.126244	0.167122	0.308593	8.00619	7.90689	8.00899	8.06393	8.02956	7.99039	8.26772	8.05637	8.13853	257.1	240	257.6	267.6	261.3	254.3	308.2	266.2	281.8	225.5	208.5	257.7	230.6	251.2	266.2	242	220.9
A0A024RD12	Q9H8U3	AN1-type zinc finger protein 3 (Testis-expressed protein 27)	reviewed	2	High	4	4	4	227	19.3833	25.2	3 v 3	-0.301657	0.109798	0.282002	3 v 3	-0.779615	0.00767013	0.0381713	3 v 3	-0.477958	0.0166094	0.0855838	5.41278	5.63517	5.82273	5.42626	5.1819	5.35755	4.66676	4.97269	4.89239	42.6	49.7	56.6	43	36.3	41	25.4	31.4	29.7	37.4	33.5	21.2	47.8	34.9	31.4	53.2	35.6
A0A024R219	O76080	AN1-type zinc finger protein 5 (Zinc finger A20 domain-containing protein 2) (Zinc finger protein 216)	reviewed	4	High	5	5	5	213	38.9671	23.1	3 v 3	-0.667144	0.0283029	0.145685	3 v 3	-0.0288056	0.890822	0.921089	3 v 3	0.638339	0.024475	0.102518	5.79701	5.29646	5.57592	5.01346	4.8679	4.7866	5.47249	5.32912	5.78136	55.6	39.3	47.7	32.3	29.2	27.6	44.4	40.2	55	48.8	25.2	37.1	37.8	28	40.2	44.8	24
Q6FIF0	Q6FIF0	AN1-type zinc finger protein 6 (Associated with PRK1 protein) (Zinc finger A20 domain-containing protein 3)	reviewed	5	High	4	5	4	208	23.5577	22.5	3 v 3	-0.355711	0.0353252	0.159218	3 v 3	-0.117786	0.391795	0.496187	3 v 3	0.237925	0.0944145	0.215301	7.77017	7.48301	7.55459	7.32373	7.24698	7.16993	7.31016	7.56758	7.57667	218.3	178.9	188	160.2	151.9	144	158.7	189.7	190.9	191.5	124.8	132.7	171.9	146	189.7	176.6	125.1
Q6FI81	Q6FI81	Anamorsin (Cytokine-induced apoptosis inhibitor 1) (Fe-S cluster assembly protein DRE2 homolog)	reviewed	5	High	18	33	18	312	51.2821	33.6	3 v 3	0.0925007	0.227919	0.42154	3 v 3	-0.617702	0.00514895	0.0312118	3 v 3	-0.710202	0.00277009	0.0433252	10.7779	10.9212	10.8784	10.9221	11.0473	10.8857	10.3926	10.1434	10.1885	1755.8	1939.2	1882.5	1940.4	2116.2	1892	1344.3	1131	1166.9	1540	1511.9	1123.7	1863.6	2033.7	1131	1768.3	1643.7
Q9H1A4	Q9H1A4	Anaphase-promoting complex subunit 1 (APC1) (Cyclosome subunit 1) (Mitotic checkpoint regulator) (Testis-specific gene 24 protein)	reviewed	5	High	24	27	24	1944	12.9115	216.4	3 v 3	-0.0430883	0.414174	0.598581	3 v 3	-0.349808	0.0497407	0.110301	3 v 3	-0.30672	0.080476	0.19587	9.04056	8.95826	8.89724	8.94427	8.89209	8.93044	8.42752	8.68475	8.73437	526.6	497.4	476.8	492.6	475.1	487.9	344.3	411.5	425.9	461.9	383.8	287.8	478.1	456.6	411.5	447.8	423.9
Q9UM13	Q9UM13	Anaphase-promoting complex subunit 10 (APC10) (Cyclosome subunit 10)	reviewed	5	High	2	2	2	185	11.3514	21.2	3 v 3	-0.235109	0.282303	0.474599	3 v 3	-0.535554	0.0690383	0.136756	3 v 3	-0.300445	0.213234	0.361746	4.92125	4.96809	4.51096	4.57894	4.76553	4.3505	4.10434	4.10434	4.58496	30.3	31.3	22.8	23.9	27.2	20.4	17.2	17.2	24	26.6	18.6	14.4	30	26.2	17.2	21.4	17.7
Q9UJX6	Q9UJX6	Anaphase-promoting complex subunit 2 (APC2) (Cyclosome subunit 2)	reviewed	5	High	8	9	8	822	10.5839	93.8	3 v 3	0.0115275	0.83559	0.908163	3 v 3	-0.200027	0.115765	0.196705	3 v 3	-0.211554	0.101965	0.225527	8.14211	8.2588	8.18239	8.24222	8.24793	8.12774	7.85112	8.00282	8.12928	282.5	306.3	290.5	302.8	304	279.7	230.9	256.5	280	247.8	235.9	193	294.4	292.2	256.5	272.9	243
Q9UJX5	Q9UJX5	Anaphase-promoting complex subunit 4 (APC4) (Cyclosome subunit 4)	reviewed	5	High	10	11	10	808	11.6337	92.1	3 v 3	-0.0195997	0.796967	0.884517	3 v 3	-0.204177	0.0323459	0.0844359	3 v 3	-0.184577	0.0686732	0.178593	7.96924	7.86481	7.82782	7.79181	7.979	7.83226	7.6858	7.76288	7.60066	250.6	233.1	227.2	221.6	252.3	227.9	205.9	217.2	194.1	219.8	172.7	172.1	224	242.4	217.2	213.4	198
Q9UJX4	Q9UJX4	Anaphase-promoting complex subunit 5 (APC5) (Cyclosome subunit 5)	reviewed	5	High	14	18	13	755	19.7351	85	3 v 3	-0.0741483	0.180671	0.369272	3 v 3	-0.215299	0.18938	0.284144	3 v 3	-0.141151	0.33805	0.485552	8.95594	8.88356	9.01151	8.86944	8.88753	8.8716	8.51609	8.79572	8.8933	496.6	472.3	516.1	467.7	473.6	468.4	366.1	444.4	475.5	435.6	364.4	306	453.9	455.1	444.4	484.8	406.9
Q9UJX3	Q9UJX3	Anaphase-promoting complex subunit 7 (APC7) (Cyclosome subunit 7)	reviewed	5	High	15	20	15	599	26.3773	66.8	3 v 3	-0.0177647	0.744271	0.850257	3 v 3	-0.107943	0.299026	0.40179	3 v 3	-0.0901778	0.357282	0.502432	9.56624	9.47289	9.4187	9.50442	9.48079	9.41933	9.22689	9.44543	9.46168	758.1	710.6	684.4	726.3	714.5	684.7	599.2	697.2	705.1	664.9	565.9	500.9	682.9	686.7	697.2	642.9	594.8
Q8NHZ8	Q8NHZ8	Anaphase-promoting complex subunit CDC26 (Anaphase-promoting complex subunit 12) (APC12) (Cell division cycle protein 26 homolog)	reviewed	5	High	4	5	4	85	50.5882	9.8	3 v 3	-0.000628922	0.993892	0.996967	3 v 3	-0.0691686	0.459196	0.558526	3 v 3	-0.0685397	0.261999	0.413751	7.16692	6.92362	7.03562	7.03562	7.0864	7.00225	6.90207	6.96347	7.05311	143.7	121.4	131.2	131.2	135.9	128.2	119.6	124.8	132.8	126	102.2	100	116.6	130.6	124.8	123.2	111.4
Q5Y190	Q5Y190	Anchor protein	unreviewed	2	Medium	2	2	1	4186	1.00334	453	3 v 3	0.00349784	0.99292	0.9962	3 v 3	-0.350485	0.257673	0.357968	3 v 3	-0.353983	0.348507	0.494821	4.24793	4.94486	4.90689	4.44626	4.37851	5.2854	4.45943	4.21723	4.37156	19	30.8	30	21.8	20.8	39	22	18.6	20.7	16.7	17	18.4	29.6	20	18.6	28.2	33.9
Q9Y679	Q9Y679	Ancient ubiquitous protein 1	reviewed	5	High	10	12	10	476	18.0672	53	3 v 3	0.21335	0.0298096	0.149771	3 v 3	0.751197	0.000351492	0.0121015	3 v 3	0.537848	0.000760884	0.0297024	8.44832	8.47614	8.60696	8.80413	8.6749	8.69244	9.33584	9.25762	9.19155	349.3	356.1	389.9	447	408.7	413.7	646.2	612.1	584.7	306.4	348.3	540.2	342.2	392.8	612.1	366.3	359.4
Q53HV5	Q53HV5	Androgen-induced 1 variant (Fragment)	unreviewed	1	Medium	2	3	2	238	4.20168	27.4	3 v 3	-0.214979	0.0885507	0.251857	3 v 3	-0.362966	0.0389065	0.0948926	3 v 3	-0.147987	0.277399	0.428999	6.65964	6.75756	6.78921	6.41109	6.4822	6.66818	6.51254	6.2075	6.39746	101.1	108.2	110.6	85.1	89.4	101.7	91.3	73.9	84.3	88.7	66.3	76.3	104	85.9	73.9	103.9	88.3
Q13685	Q13685	Angio-associated migratory cell protein	reviewed	5	High	11	15	11	434	28.341	46.7	3 v 3	-0.150687	0.132918	0.311333	3 v 3	-0.43087	0.0160685	0.0564062	3 v 3	-0.280183	0.0637753	0.170617	9.09091	9.26162	9.30332	9.07575	9.01848	9.10957	8.64169	8.79734	8.92422	545.3	613.8	631.8	539.6	518.6	552.4	399.4	444.9	485.8	478.3	420.4	333.8	589.8	498.4	444.9	593.5	479.9
Q8N302	Q8N302	Angiogenic factor with G patch and FHA domains 1 (Angiogenic factor VG5Q) (hVG5Q) (G patch domain-containing protein 7) (Vasculogenesis gene on 5q protein)	reviewed	5	High	5	5	5	714	6.58263	80.9	3 v 3	0.305333	0.0076816	0.0889348	3 v 3	-0.0975598	0.45378	0.553655	3 v 3	-0.402892	0.046513	0.144829	8.13083	8.13237	8.20261	8.37678	8.52082	8.48422	8.06286	7.87283	8.23745	280.3	280.6	294.6	332.4	367.3	358.1	267.4	234.4	301.8	245.8	259	223.6	269.6	353	234.4	276.7	311.1
Q4VCS5	Q4VCS5	Angiomotin	reviewed	5	Medium	2	5	1	1084	1.29151	118	3 v 3	0.0681281	0.791384	0.880812	3 v 3	0.59879	0.121017	0.203085	3 v 3	0.530662	0.118815	0.247675	6.42459	7.1467	6.9472	6.85175	6.7879	7.08321	7.04876	7.79442	7.47168	85.9	141.7	123.4	115.5	110.5	135.6	132.4	222	177.5	75.3	90	110.7	136.2	106.2	222	115.9	117.8
Q9Y2J4	Q9Y2J4	Angiomotin-like protein 2 (Leman coiled-coil protein) (LCCP)	reviewed	5	High	13	17	12	779	19.3838	85.7	3 v 3	0.250658	0.00672236	0.0852413	3 v 3	-0.0452897	0.580169	0.668481	3 v 3	-0.295948	0.0387576	0.132152	7.49825	7.55842	7.44543	7.73335	7.73674	7.78398	7.49265	7.54535	7.32823	180.8	188.5	174.3	212.8	213.3	220.4	180.1	186.8	160.7	158.6	165.8	150.5	181.2	205	186.8	163.7	191.5
P12821	P12821	Angiotensin-converting enzyme (ACE) (EC 3.2.1.-) (EC 3.4.15.1) (Dipeptidyl carboxypeptidase I) (Kininase II) (CD antigen CD143) [Cleaved into: Angiotensin-converting enzyme, soluble form]	reviewed	5	Medium	2	2	2	1306	1.30168	149.6	3 v 3	0.389626	0.106488	0.277796	3 v 3	0.356137	0.122907	0.205505	3 v 3	-0.0334888	0.542299	0.667224	5.3505	5.72792	5.25927	5.89724	5.82273	5.7866	5.75489	5.87774	5.77347	40.8	53	38.3	59.6	56.6	55.2	54	58.8	54.7	35.8	46.4	45.2	50.9	54.4	58.8	36	48
Q9NQW6	Q9NQW6	Anillin	reviewed	5	High	42	54	6	1124	37.8114	124.1	3 v 3	0.439381	0.0363789	0.161357	3 v 3	0.996114	0.00156562	0.0187372	3 v 3	0.556733	0.0157685	0.0837441	10.5642	10.5736	10.2816	10.9655	10.8791	10.893	11.4463	11.6271	11.3344	1514.1	1524	1244.7	1999.6	1883.4	1901.6	2790.5	3163.1	2582.2	1328.1	1558	2332.6	1464.6	1810	3163.1	1169.3	1652
B5M450	B5M450	Anion exchange protein	unreviewed	2	High	14	16	6	1210	10.4132	135.2	3 v 3	0.120522	0.290105	0.482172	3 v 3	0.0410021	0.824426	0.867719	3 v 3	-0.0795201	0.692705	0.786	8.82464	8.89996	8.86635	8.86388	8.94017	9.14848	9.20555	8.85736	8.65105	453.4	477.7	466.7	465.9	491.2	567.5	590.4	463.8	402	397.7	363	493.5	459.1	472	463.8	438.4	493
H7C3C4	H7C3C4	Anion exchange protein (Fragment)	unreviewed	2	High	9	9	1	801	10.362	89.8	3 v 3	0.209001	0.370643	0.560437	3 v 3	0.13336	0.686484	0.759554	3 v 3	-0.0756412	0.826611	0.88501	6.46923	6.81121	6.83668	6.76421	6.732	7.24793	7.36894	6.68229	6.46597	88.6	112.3	114.3	108.7	106.3	152	165.3	102.7	88.4	77.7	84.7	138.2	107.9	102.1	102.7	107.4	132.1
P04920	P04920	Anion exchange protein 2 (AE 2) (Anion exchanger 2) (Non-erythroid band 3-like protein) (BND3L) (Solute carrier family 4 member 2)	reviewed	5	High	4	4	4	1241	6.20467	136.9	3 v 3	0.0193421	0.906592	0.948793	3 v 3	0.045473	0.731874	0.794302	3 v 3	0.0261309	0.883936	0.92254	4.9542	5.07039	5.20163	4.85798	5.32193	5.10434	5.3147	4.98185	5.06609	31	33.6	36.8	29	40	34.4	39.8	31.6	33.5	27.2	22.6	33.3	32.3	38.4	31.6	34.5	29.9
H7C0V5	H7C0V5	ANKHD1-EIF4EBP3 readthrough (Fragment)	unreviewed	1	High	6	6	2	636	18.239	66.1	0 v 0				0 v 0				0 v 0													NA	NA	NA	NA	NA	NA	NA	NA	NA	NA	NA	NA	NA	NA	NA	NA	NA
Q9P0K7	Q9P0K7	Ankycorbin (Ankyrin repeat and coiled-coil structure-containing protein) (Novel retinal pigment epithelial cell protein) (Retinoic acid-induced protein 14)	reviewed	5	High	9	10	7	980	8.46939	110	3 v 3	0.0787168	0.356521	0.546243	3 v 3	0.10304	0.665543	0.742413	3 v 3	0.024323	0.917983	0.946547	5.96578	5.8802	5.82782	5.89966	6.09381	5.91648	5.61765	6.04876	6.31651	62.5	58.9	56.8	59.7	68.3	60.4	49.1	66.2	79.7	54.8	46.5	41.1	56.6	65.6	66.2	53.4	52.5
Q8N961	Q8N961	Ankyrin repeat and BTB/POZ domain-containing protein 2	reviewed	3	High	4	4	4	1025	3.02439	113.6	3 v 3	0.128851	0.306535	0.497611	3 v 3	0.535104	0.0201612	0.0640194	3 v 3	0.406253	0.0262776	0.106424	6.59694	6.80607	6.53294	6.91886	6.69627	6.70736	7.19869	7.1918	7.15076	96.8	111.9	92.6	121	103.7	104.5	146.9	146.2	142.1	84.9	94.3	122.8	107.5	99.7	146.2	87	90.8
Q495B1	Q495B1	Ankyrin repeat and death domain-containing protein 1A	reviewed	3	Medium	1	1	1	522	1.91571	57.5	0 v 0				0 v 0				0 v 0													NA	NA	NA	NA	NA	NA	NA	NA	NA	NA	NA	NA	NA	NA	NA	NA	NA
Q9P2G1	Q9P2G1	Ankyrin repeat and IBR domain-containing protein 1 (EC 2.3.2.31)	reviewed	5	High	4	5	4	1089	3.30579	121.9	3 v 3	0.0445716	0.161151	0.347174	3 v 3	0.443016	0.000261547	0.0110196	3 v 3	0.398445	4.35379e-05	0.0189992	6.20555	6.27798	6.25361	6.29278	6.30195	6.27612	6.6879	6.71012	6.66818	73.8	77.6	76.3	78.4	78.9	77.5	103.1	104.7	101.7	64.7	61.1	86.2	74.6	75.8	104.7	71.6	67.3
Q8IWZ3	Q8IWZ3	Ankyrin repeat and KH domain-containing protein 1 (HIV-1 Vpr-binding ankyrin repeat protein) (Multiple ankyrin repeats single KH domain) (hMASK)	reviewed	5	High	48	65	21	2542	21.4398	269.3	3 v 3	-0.0582115	0.162566	0.348725	3 v 3	0.00497626	0.951206	0.964937	3 v 3	0.0631878	0.470326	0.604925	11.11	11.1416	11.1843	11.1357	11.079	11.0466	11.058	11.105	11.2879	2210.3	2259.2	2327.1	2250	2163.3	2115.2	2132	2202.6	2500.3	1938.7	1753.1	1782.2	2171.1	2079	2202.6	2185.9	1837.5
Q86XL3	Q86XL3	Ankyrin repeat and LEM domain-containing protein 2 (LEM domain-containing protein 4)	reviewed	5	High	23	28	23	938	28.5714	104.1	3 v 3	0.113046	0.00183161	0.0544084	3 v 3	-0.00302884	0.930934	0.950958	3 v 3	-0.116075	0.0467168	0.145134	9.42962	9.45759	9.46107	9.58496	9.55421	9.54824	9.48502	9.38737	9.46679	689.6	703.1	704.8	768	751.8	748.7	716.6	669.7	707.6	604.8	598.4	599	675.7	722.5	669.7	662.1	650.4
Q8IV38	Q8IV38	Ankyrin repeat and MYND domain-containing protein 2	reviewed	2	High	8	11	8	441	18.1406	49.3	3 v 3	-0.114533	0.442216	0.622728	3 v 3	0.247738	0.174198	0.267136	3 v 3	0.362271	0.00193937	0.0393086	8.60918	8.23506	8.26491	8.2211	8.23793	8.30652	8.60918	8.60511	8.63807	390.5	301.3	307.6	298.4	301.9	316.6	390.5	389.4	398.4	342.5	232.5	326.4	289.6	290.1	389.4	289	275.1
Q92625	Q92625	Ankyrin repeat and SAM domain-containing protein 1A (Odin)	reviewed	5	High	19	21	18	1134	21.6049	123	3 v 3	-0.0773254	0.0436087	0.176278	3 v 3	-0.143468	0.00663084	0.0352133	3 v 3	-0.066143	0.0263634	0.106539	9.52865	9.59358	9.58759	9.46985	9.51274	9.49526	9.39832	9.43525	9.44584	738.6	772.6	769.4	709.1	730.5	721.7	674.8	692.3	697.4	647.8	552.5	564.1	742.5	702.1	692.3	722.7	627
Q6ZW76	Q6ZW76	Ankyrin repeat and SAM domain-containing protein 3	reviewed	5	High	4	4	4	656	7.0122	72	3 v 3	0.464354	0.00634712	0.08377	3 v 3	-0.412177	0.179488	0.273421	3 v 3	-0.876531	0.0409584	0.136272	3.37851	3.30743	3.44626	3.81762	3.96347	3.74416	3.29278	2.58496	3.01792	10.4	9.9	10.9	14.1	15.6	13.4	9.8	6	8.1	9.1	11	8.2	9.5	15	6	10.2	11.6
Q8N8V4	Q8N8V4	Ankyrin repeat and SAM domain-containing protein 4B (Harmonin-interacting ankyrin repeat-containing protein) (Harp)	reviewed	5	Medium	1	1	1	417	2.39808	46.6	0 v 0				0 v 0				0 v 0													NA	NA	NA	NA	NA	NA	NA	NA	NA	NA	NA	NA	NA	NA	NA	NA	NA
Q9NWX5	Q9NWX5	Ankyrin repeat and SOCS box protein 6 (ASB-6)	reviewed	5	High	2	2	2	421	8.07601	47.1	3 v 3	0.198206	0.454002	0.632481	3 v 3	0.424805	0.103363	0.182087	3 v 3	0.226599	0.44595	0.583539	3.47249	3.24793	3.48543	3.44626	3.33628	4.01792	3.52356	3.87774	4.07895	11.1	9.5	11.2	10.9	10.1	16.2	11.5	14.7	16.9	9.7	8.5	9.6	9.1	9.7	14.7	10.5	14.1
Q96DX5	Q96DX5	Ankyrin repeat and SOCS box protein 9 (ASB-9)	reviewed	5	High	1	1	1	294	5.78231	31.8	3 v 3	-0.193893	0.312579	0.503803	3 v 3	-0.127212	0.515254	0.607869	3 v 3	0.0666818	0.576121	0.694961	3.9542	4.37851	4.39917	4.03562	4.03562	4.07895	4.30012	4.09592	3.9542	15.5	20.8	21.1	16.4	16.4	16.9	19.7	17.1	15.5	13.6	12.8	16.4	20	15.7	17.1	19.9	14.7
Q7Z6G8	Q7Z6G8	Ankyrin repeat and sterile alpha motif domain-containing protein 1B (Amyloid-beta protein intracellular domain-associated protein 1) (AIDA-1) (E2A-PBX1-associated protein) (EB-1)	reviewed	5	High	2	3	1	1248	2.00321	138	0 v 0				0 v 0				0 v 0													NA	NA	NA	NA	NA	NA	NA	NA	NA	NA	NA	NA	NA	NA	NA	NA	NA
Q9H8Y5	Q9H8Y5	Ankyrin repeat and zinc finger domain-containing protein 1 (Zinc finger protein 744)	reviewed	5	High	17	19	17	726	29.2011	80.9	3 v 3	-0.0242982	0.687666	0.813288	3 v 3	0.220526	0.0258199	0.0738163	3 v 3	0.244824	0.0162491	0.0849416	8.80735	8.65857	8.73843	8.76785	8.71939	8.64422	8.98556	9.01681	8.86357	448	404.1	427.1	435.9	421.5	400.1	506.9	518	465.8	392.9	339.6	423.7	388.4	405.1	518	401.2	347.6
A0A024RE01	Q9NXR5	Ankyrin repeat domain-containing protein 10	reviewed	4	High	3	3	2	420	7.38095	44.7	3 v 3	0.0109165	0.946489	0.972387	3 v 3	-0.462631	0.141325	0.228473	3 v 3	-0.473547	0.14175	0.277763	6.52513	6.05745	6.1416	6.26679	6.24982	6.24031	5.43296	5.7761	6.12722	92.1	66.6	70.6	77	76.1	75.6	43.2	54.8	69.9	80.8	60	36.1	64.1	73.2	54.8	66.3	65.7
S4R3R2	S4R3R2	Ankyrin repeat domain-containing protein 10 (Fragment)	unreviewed	1	High	2	2	1	121	17.3554	13.4	0 v 0				0 v 0				0 v 0													NA	NA	NA	NA	NA	NA	NA	NA	NA	NA	NA	NA	NA	NA	NA	NA	NA
Q6UB99	Q6UB99	Ankyrin repeat domain-containing protein 11 (Ankyrin repeat-containing cofactor 1)	reviewed	5	High	6	6	6	2663	2.14044	297.7	3 v 3	0.126885	0.472746	0.64687	3 v 3	0.133547	0.549039	0.640031	3 v 3	0.00666211	0.970598	0.981657	7.00675	7.44708	7.38888	7.43879	7.50938	7.27519	7.45121	7.1375	7.65464	128.6	174.5	167.6	173.5	182.2	154.9	175	140.8	201.5	112.8	135.2	146.3	167.7	175.1	140.8	157.5	134.5
Q8IZ07	Q8IZ07	Ankyrin repeat domain-containing protein 13A (Protein KE03)	reviewed	5	High	3	4	2	590	7.11864	67.6	3 v 3	1.08532	0.136999	0.315998	3 v 3	0.988214	0.173285	0.26623	3 v 3	-0.0971031	0.673814	0.772204	2.1375	2.96347	3.7866	3.79701	4.43962	3.90689	3.98185	3.90689	3.96347	4.4	7.8	13.8	13.9	21.7	15	15.8	15	15.6	3.8	10.8	13.2	7.5	20.8	15	12.9	13.1
Q6P6B7	Q6P6B7	Ankyrin repeat domain-containing protein 16	reviewed	3	High	7	7	7	361	31.5789	39.3	3 v 3	-0.104185	0.294446	0.486129	3 v 3	0.131324	0.267896	0.369489	3 v 3	0.235508	0.0614545	0.166924	7.76354	7.94017	8.00619	7.87958	7.76421	7.75355	7.90026	8.05691	8.1467	217.3	245.6	257.1	235.5	217.4	215.8	238.9	266.3	283.4	190.6	183.5	199.7	236	209	266.3	241.5	187.5
O75179	O75179	Ankyrin repeat domain-containing protein 17 (Gene trap ankyrin repeat protein) (Serologically defined breast cancer antigen NY-BR-16)	reviewed	5	High	43	62	30	2603	19.7849	274.1	3 v 3	-0.0447961	0.376637	0.56469	3 v 3	-0.208867	0.0118138	0.0473585	3 v 3	-0.16407	0.0118956	0.0742827	10.3668	10.3307	10.4481	10.3918	10.3229	10.2965	10.1366	10.2047	10.1777	1320.4	1287.8	1397	1343.5	1280.9	1257.6	1125.7	1180.1	1158.2	1158.2	1046.8	941	1237.6	1231	1180.1	1312.3	1092.5
Q5VYY1	Q5VYY1	Ankyrin repeat domain-containing protein 22	reviewed	2	Medium	2	2	2	191	10.9948	21.8	3 v 3	0.331077	0.211845	0.404383	3 v 3	0.873423	0.0325579	0.0848484	3 v 3	0.542346	0.103563	0.22771	3.1375	3.10434	2.98185	3.03562	3.62059	3.56071	4.21723	3.60881	4.01792	8.8	8.6	7.9	8.2	12.3	11.8	18.6	12.2	16.2	7.7	6.4	15.6	8.2	11.8	12.2	7.5	10.3
Q9UPS8	Q9UPS8	Ankyrin repeat domain-containing protein 26	reviewed	4	High	5	5	4	1709	3.62785	196.2	0 v 0				0 v 0				0 v 0													NA	NA	NA	NA	NA	NA	NA	NA	NA	NA	NA	NA	NA	NA	NA	NA	NA
Q96NW4	Q96NW4	Ankyrin repeat domain-containing protein 27 (VPS9 domain-containing protein)	reviewed	5	High	4	4	4	1050	4	116.9	3 v 3	0.049228	0.788439	0.878715	3 v 3	0.30149	0.15364	0.243215	3 v 3	0.252262	0.100999	0.224171	5.51096	5.41616	5.04876	5.54844	5.35403	5.2211	5.71149	5.50779	5.66107	45.6	42.7	33.1	46.8	40.9	37.3	52.4	45.5	50.6	40	36.5	43.8	41	39.3	45.5	31.1	32.4
A8IK34	Q6AI12	Ankyrin repeat domain-containing protein 40	reviewed	3	High	1	1	1	368	5.16304	41.1	0 v 0				0 v 0				0 v 0													NA	NA	NA	NA	NA	NA	NA	NA	NA	NA	NA	NA	NA	NA	NA	NA	NA
A0A024R398	Q8WVL7	Ankyrin repeat domain-containing protein 49 (Fetal globin-inducing factor)	reviewed	4	High	2	2	2	239	8.3682	27.3	3 v 3	-0.221174	0.31439	0.505301	3 v 3	0.00391416	0.979662	0.98468	3 v 3	0.225088	0.261107	0.412636	6.46761	6.83289	6.45121	6.37504	6.60881	6.10434	6.69209	6.61029	6.46107	88.5	114	87.5	83	97.6	68.8	103.4	97.7	88.1	77.6	64.7	86.4	109.6	93.8	97.7	82.1	59.8
Q9ULJ7	Q9ULJ7	Ankyrin repeat domain-containing protein 50	reviewed	4	Medium	1	1	1	1429	0.559832	155.8	0 v 0				0 v 0				0 v 0													NA	NA	NA	NA	NA	NA	NA	NA	NA	NA	NA	NA	NA	NA	NA	NA	NA
Q6NXT1	Q6NXT1	Ankyrin repeat domain-containing protein 54 (Lyn-interacting ankyrin repeat protein)	reviewed	4	High	8	9	8	300	28.6667	32.5	3 v 3	0.122362	0.235095	0.42812	3 v 3	0.264539	0.016644	0.0576007	3 v 3	0.142177	0.170546	0.312366	7.66391	7.80349	7.82528	7.7662	7.8857	8.00787	8.03617	7.9542	8.09592	202.8	223.4	226.8	217.7	236.5	257.4	262.5	248	273.6	177.9	169.6	219.4	214.6	227.3	248	213	223.6
Q53LP3	Q53LP3	Ankyrin repeat domain-containing protein SOWAHC (Ankyrin repeat domain-containing protein 57) (Protein sosondowah homolog C)	reviewed	2	High	7	8	7	525	17.3333	55.6	3 v 3	0.0728425	0.494652	0.663013	3 v 3	0.43375	0.0172106	0.0583031	3 v 3	0.360908	0.0199411	0.092521	7.34607	7.06501	7.17891	7.36632	7.2182	7.224	7.77083	7.59842	7.52199	162.7	133.9	144.9	165	148.9	149.5	218.4	193.8	183.8	142.7	128.6	182.6	128.7	143.1	193.8	136.1	129.9
Q01484	Q01484	Ankyrin-2 (ANK-2) (Ankyrin-B) (Brain ankyrin) (Non-erythroid ankyrin)	reviewed	5	High	6	6	4	3957	1.41521	433.4	3 v 3	0.262386	0.155747	0.341645	3 v 3	0.474271	0.0310686	0.082358	3 v 3	0.211884	0.259349	0.410554	6.35931	6.07682	6.10224	6.61324	6.49506	6.21723	6.80349	6.43796	6.71973	82.1	67.5	68.7	97.9	90.2	74.4	111.7	86.7	105.4	72	76.3	93.4	64.9	86.6	86.7	64.5	64.6
Q12955	Q12955	Ankyrin-3 (ANK-3) (Ankyrin-G)	reviewed	5	High	6	6	3	4377	1.11949	480.1	3 v 3	-0.431887	0.00527039	0.0794615	3 v 3	-0.380168	0.00688372	0.0360682	3 v 3	0.0517189	0.488856	0.621892	7.03452	7.00338	7.18289	6.75087	6.57137	6.60288	6.732	6.61765	6.73064	131.1	128.3	145.3	107.7	95.1	97.2	106.3	98.2	106.2	115	83.9	88.8	123.3	91.4	98.2	136.5	84.4
A0A0S2Z377	A0A0S2Z377	Annexin (Fragment)	unreviewed	1	High	41	48	41	667	57.4213	75.2	3 v 3	-0.964183	0.0219153	0.130504	3 v 3	-1.01522	0.0101675	0.0435684	3 v 3	-0.0510395	0.774319	0.847274	11.1475	11.49	11.6935	10.4113	10.4959	10.5313	10.6115	10.1231	10.5507	2268.4	2876.3	3312.1	1361.8	1444	1479.9	1564.5	1115.2	1500	1989.7	1061.1	1307.8	2764.2	1387.7	1115.2	3111.2	1285.6
P04083	P04083	Annexin A1 (Annexin I) (Annexin-1) (Calpactin II) (Calpactin-2) (Chromobindin-9) (Lipocortin I) (Phospholipase A2 inhibitory protein) (p35)	reviewed	5	High	26	69	26	346	65.3179	38.7	3 v 3	0.498047	0.0800355	0.23956	3 v 3	0.326139	0.245077	0.344188	3 v 3	-0.171908	0.444788	0.582376	11.622	11.1053	11.2441	11.7857	11.8744	11.8055	11.9734	11.3443	11.6321	3151.9	2203	2425.6	3530.6	3754.4	3579.3	4021.1	2600	3174.1	2764.6	2750.9	3361.3	2117.1	3608.1	2600	2278.5	3109.5
Q5T0G8	P50995	Annexin A11 (56 kDa autoantigen) (Annexin XI) (Annexin-11) (Calcyclin-associated annexin 50) (CAP-50)	reviewed	5	High	25	55	24	505	43.3663	54.4	3 v 3	-0.222494	0.0202858	0.12581	3 v 3	-0.291636	0.00591627	0.0336212	3 v 3	-0.0691415	0.0435397	0.13959	11.5231	11.5567	11.6449	11.3658	11.3568	11.3347	11.2948	11.2476	11.3074	2943.1	3012.5	3202.3	2639	2622.7	2582.7	2512.3	2431.5	2534.4	2581.4	2056.2	2100.1	2895.1	2520.6	2431.5	3008.1	2243.7
P27216	P27216	Annexin A13 (Annexin XIII) (Annexin-13) (Intestine-specific annexin) (ISA)	reviewed	5	High	2	3	1	316	5.37975	35.4	3 v 3	-0.0567125	0.931953	0.962549	3 v 3	0.928549	0.211499	0.307949	3 v 3	0.985261	0.233738	0.383758	5.1416	4.74416	3.89724	4.40599	5.46271	3.74416	6.42794	5.41278	4.72792	35.3	26.8	14.9	21.2	44.1	13.4	86.1	42.6	26.5	30.9	16.5	72	25.8	42.3	42.6	14	11.6
A0A024R5Z7	P07355	Annexin A2 (Annexin II) (Annexin-2) (Calpactin I heavy chain) (Calpactin-1 heavy chain) (Chromobindin-8) (Lipocortin II) (Placental anticoagulant protein IV) (PAP-IV) (Protein I) (p36)	reviewed	5	High	47	261	47	339	79.941	38.6	3 v 3	-0.0361287	0.594693	0.743342	3 v 3	-0.0805821	0.317584	0.421251	3 v 3	-0.0444534	0.368769	0.512783	13.8969	13.7	13.7732	13.7476	13.7686	13.7456	13.6586	13.7853	13.6846	15254.2	13308.3	14000.7	13754.2	13956.2	13735.1	12931.5	14118.1	13166.3	13379.6	10716.8	10809.6	12789.5	13412.4	14118.1	13151.5	11932.2
P12429	P12429	Annexin A3 (35-alpha calcimedin) (Annexin III) (Annexin-3) (Inositol 1,2-cyclic phosphate 2-phosphohydrolase) (Lipocortin III) (Placental anticoagulant protein III) (PAP-III)	reviewed	5	High	39	120	39	323	71.517	36.4	3 v 3	0.401819	0.00140475	0.0485214	3 v 3	0.492572	0.0063709	0.0344713	3 v 3	0.0907527	0.29957	0.449054	12.47	12.434	12.5557	12.8637	12.9368	12.8646	13.09	12.9843	12.8631	5673.4	5533.4	6020.6	7453.4	7841	7458.1	8719.3	8103.2	7450.3	4976.2	5807.4	7288.6	5317.7	7535.5	8103.2	5655.4	6479.1
P09525	P09525	Annexin A4 (35-beta calcimedin) (Annexin IV) (Annexin-4) (Carbohydrate-binding protein p33/p41) (Chromobindin-4) (Endonexin I) (Lipocortin IV) (P32.5) (PP4-X) (Placental anticoagulant protein II) (PAP-II) (Protein II)	reviewed	5	High	27	65	26	319	69.5925	35.9	3 v 3	0.111196	0.0118062	0.104976	3 v 3	0.157993	0.0477125	0.107216	3 v 3	0.0467972	0.379421	0.523301	11.3539	11.3103	11.3098	11.399	11.4639	11.4447	11.4827	11.412	11.5533	2617.4	2539.4	2538.6	2700.5	2824.8	2787.3	2861.8	2724.9	3005.3	2295.7	2104.1	2392.2	2440.4	2714.7	2724.9	2384.6	2421.4
V9HWE0	P08758	Annexin A5 (Anchorin CII) (Annexin V) (Annexin-5) (Calphobindin I) (CBP-I) (Endonexin II) (Lipocortin V) (Placental anticoagulant protein 4) (PP4) (Placental anticoagulant protein I) (PAP-I) (Thromboplastin inhibitor) (Vascular anticoagulant-alpha) (VAC-alpha)	reviewed	5	High	30	65	29	320	79.0625	35.9	3 v 3	-0.147492	0.195585	0.38659	3 v 3	-0.0438814	0.705685	0.774105	3 v 3	0.103611	0.293543	0.443526	11.6081	11.8104	11.8697	11.6608	11.5629	11.6221	11.866	11.6466	11.6439	3121.7	3591.6	3742.3	3237.7	3025.3	3152.2	3732.8	3206.2	3200.1	2738.1	2522.7	3120.3	3451.6	2907.5	3206.2	3515.4	2738.4
P20073	P20073	Annexin A7 (Annexin VII) (Annexin-7) (Synexin)	reviewed	5	High	25	69	25	488	45.6967	52.7	3 v 3	-0.168322	0.0399279	0.169341	3 v 3	-0.0473228	0.43219	0.535283	3 v 3	0.120999	0.0532974	0.154759	10.9823	11.0953	11.1158	10.9303	10.8707	10.8874	11.0803	11.0101	10.9609	2023	2187.8	2219.1	1951.4	1872.4	1894.2	2165.2	2062.4	1993.3	1774.4	1520.5	1810	2102.5	1799.5	2062.4	2084.5	1645.5
O76027	O76027	Annexin A9 (Annexin XXXI) (Annexin-31) (Annexin-9) (Pemphaxin)	reviewed	5	Medium	1	1	1	345	3.47826	38.3	0 v 0				0 v 0				0 v 0													NA	NA	NA	NA	NA	NA	NA	NA	NA	NA	NA	NA	NA	NA	NA	NA	NA
Q5XXA6	Q5XXA6	Anoctamin-1 (Discovered on gastrointestinal stromal tumors protein 1) (Oral cancer overexpressed protein 2) (Transmembrane protein 16A) (Tumor-amplified and overexpressed sequence 2)	reviewed	5	High	25	30	24	986	23.8337	114	3 v 3	-1.27062	0.000367046	0.0365937	3 v 3	-2.12549	0.0154593	0.0550979	3 v 3	-0.854873	0.0974799	0.219397	10.9147	10.7883	10.9786	9.67101	9.61655	9.58214	9.34917	8.4818	8.47411	1930.4	1768.5	2017.8	815.2	785	766.5	652.2	357.5	355.6	1693.2	635.2	545.2	1699.5	754.4	357.5	1895.4	665.9
A0A024R2S0	Q9NW15	Anoctamin-10 (Transmembrane protein 16K)	reviewed	5	High	3	4	2	660	5.15152	76.3	3 v 3	0.0725469	0.651869	0.787006	3 v 3	0.461911	0.0434707	0.101287	3 v 3	0.389364	0.0793133	0.194634	5.0045	5.26679	5.3147	5.27053	5.46271	5.07039	5.89724	5.50462	5.56986	32.1	38.5	39.8	38.6	44.1	33.6	59.6	45.4	47.5	28.1	30.1	49.8	37	42.4	45.4	37.3	29.2
Q4KMQ2	Q4KMQ2	Anoctamin-6 (Small-conductance calcium-activated nonselective cation channel) (SCAN channel) (Transmembrane protein 16F)	reviewed	5	High	11	12	11	910	15.8242	106.1	3 v 3	0.401461	0.0307579	0.151306	3 v 3	-0.0262875	0.705109	0.773586	3 v 3	-0.427748	0.0196929	0.0920034	8.01848	8.07788	8.13289	8.36851	8.41659	8.64854	8.15836	7.98584	8.00619	259.3	270.2	280.7	330.5	341.7	401.3	285.7	253.5	257.1	227.4	257.5	238.9	259.6	328.3	253.5	263.7	348.7
Q03518	Q03518	Antigen peptide transporter 1 (APT1) (ATP-binding cassette sub-family B member 2) (Peptide supply factor 1) (Peptide transporter PSF1) (PSF-1) (Peptide transporter TAP1) (Peptide transporter involved in antigen processing 1) (Really interesting new gene 4 protein)	reviewed	5	High	7	7	7	808	11.7574	87.2	3 v 3	0.217698	0.103891	0.274005	3 v 3	0.514369	0.00100439	0.0167317	3 v 3	0.296671	0.0602031	0.165614	6.6893	6.74685	6.82909	6.93546	6.8505	7.13237	7.25077	7.32012	7.23745	103.2	107.4	113.7	122.4	115.4	140.3	152.3	159.8	150.9	90.6	95.4	127.3	103.2	110.9	159.8	106.8	121.9
Q5JNW1	Q03519	Antigen peptide transporter 2 (APT2) (ATP-binding cassette sub-family B member 3) (Peptide supply factor 2) (Peptide transporter PSF2) (PSF-2) (Peptide transporter TAP2) (Peptide transporter involved in antigen processing 2) (Really interesting new gene 11 protein)	reviewed	5	High	9	10	8	686	14.4315	75.6	3 v 3	0.0880516	0.34356	0.53322	3 v 3	0.406671	0.00575904	0.0332091	3 v 3	0.318619	0.0208536	0.0943473	8.30104	8.18933	8.11894	8.19279	8.27426	8.40642	8.66924	8.58909	8.57099	315.4	291.9	278	292.6	309.6	339.3	407.1	385.1	380.3	276.6	228	340.3	280.5	297.5	385.1	261.1	294.8
P03973	P03973	Antileukoproteinase (ALP) (BLPI) (HUSI-1) (Mucus proteinase inhibitor) (MPI) (Protease inhibitor WAP4) (Secretory leukocyte protease inhibitor) (Seminal proteinase inhibitor) (WAP four-disulfide core domain protein 4)	reviewed	5	High	3	3	3	132	21.2121	14.3	0 v 0				0 v 0				0 v 0													NA	NA	NA	NA	NA	NA	NA	NA	NA	NA	NA	NA	NA	NA	NA	NA	NA
A0A024R944	P01008	Antithrombin-III (ATIII) (Serpin C1)	reviewed	5	Medium	2	2	2	464	3.44828	52.6	3 v 3	-0.401217	0.0370651	0.162984	3 v 3	0.0262351	0.881978	0.91321	3 v 3	0.427452	0.0775061	0.192066	5.67525	6.00225	5.83542	5.40599	5.39232	5.51096	5.59694	6.03122	5.96347	51.1	64.1	57.1	42.4	42	45.6	48.4	65.4	62.4	44.9	33	40.4	61.6	40.4	65.4	53.7	39.6
A4FUA5	A4FUA5	ANTXR2 protein (Fragment)	unreviewed	2	Medium	2	2	2	446	5.38117	48.8	3 v 3	0.437592	0.000728408	0.0412468	3 v 3	0.643528	0.0178526	0.0595115	3 v 3	0.205936	0.183435	0.32814	4.80219	4.85798	4.73877	5.26679	5.26303	5.1819	5.23266	5.55152	5.54535	27.9	29	26.7	38.5	38.4	36.3	37.6	46.9	46.7	24.5	30	31.4	27.9	36.9	46.9	25.1	31.5
B2RBF6	B2RBF6	AP complex subunit beta	unreviewed	1	High	13	13	13	739	19.3505	83.2	3 v 3	0.0255299	0.686812	0.812707	3 v 3	-0.0442197	0.466902	0.565684	3 v 3	-0.0697496	0.221768	0.370657	8.35579	8.43212	8.51254	8.38586	8.50898	8.4822	8.44087	8.38931	8.33762	327.6	345.4	365.2	334.5	364.3	357.6	347.5	335.3	323.5	287.3	260.6	290.5	331.9	350.2	335.3	343.1	310.7
B7Z3M9	B7Z3M9	AP complex subunit sigma	unreviewed	1	High	2	2	1	195	9.74359	22.5	3 v 3	-0.166539	0.195158	0.386481	3 v 3	-0.402016	0.154309	0.243756	3 v 3	-0.235477	0.337484	0.484985	5.21723	4.96809	5.25172	4.99095	5.04439	4.90207	5.1127	4.49185	4.62644	37.2	31.3	38.1	31.8	33	29.9	34.6	22.5	24.7	32.6	24.8	29	30.1	31.7	22.5	35.8	26
H0YMK0	H0YMK0	AP complex subunit sigma (Fragment)	unreviewed	2	High	5	6	1	184	25	20.7	3 v 3	0.187162	0.0346963	0.158223	3 v 3	0.316915	0.0511632	0.112462	3 v 3	0.129754	0.281311	0.432465	5.50144	5.4363	5.59395	5.70044	5.75756	5.63517	5.94486	5.88509	5.65249	45.3	43.3	48.3	52	54.1	49.7	61.6	59.1	50.3	39.7	40.5	51.5	41.6	52	59.1	45.4	43.2
Q10567	Q10567	AP-1 complex subunit beta-1 (Adaptor protein complex AP-1 subunit beta-1) (Adaptor-related protein complex 1 subunit beta-1) (Beta-1-adaptin) (Beta-adaptin 1) (Clathrin assembly protein complex 1 beta large chain) (Golgi adaptor HA1/AP1 adaptin beta subunit)	reviewed	5	High	43	68	11	949	38.9884	104.6	3 v 3	0.0751769	0.186458	0.376654	3 v 3	0.104713	0.214036	0.310658	3 v 3	0.0295366	0.660689	0.761728	9.78414	9.85034	9.71459	9.8505	9.88585	9.83826	9.99379	9.79799	9.87144	881.7	923.1	840.2	923.2	946.1	915.4	1019.6	890.2	936.7	773.3	719.3	852.3	887.1	909.3	890.2	789.2	795.2
O43747	O43747	AP-1 complex subunit gamma-1 (Adaptor protein complex AP-1 subunit gamma-1) (Adaptor-related protein complex 1 subunit gamma-1) (Clathrin assembly protein complex 1 gamma-1 large chain) (Gamma1-adaptin) (Golgi adaptor HA1/AP1 adaptin subunit gamma-1)	reviewed	5	High	27	43	26	822	31.3869	91.3	3 v 3	-0.0694256	0.136923	0.315971	3 v 3	-0.230349	0.0167204	0.0577949	3 v 3	-0.160924	0.0468898	0.145507	11.0485	11.1453	11.0916	11.02	10.9863	11.0708	10.9492	10.8006	10.8445	2118	2265	2182.3	2076.6	2028.7	2151	1977.2	1783.6	1838.8	1857.8	1618	1652.8	2176.7	1949.7	1783.6	2050	1868.6
O75843	O75843	AP-1 complex subunit gamma-like 2 (Gamma2-adaptin) (G2ad)	reviewed	5	High	4	6	2	785	3.94904	87.1	3 v 3	0.341304	0.0993773	0.268463	3 v 3	0.364209	0.462688	0.561658	3 v 3	0.0229044	0.959782	0.974543	6.64097	6.2075	6.33628	6.8679	6.6279	6.71287	5.97499	7.02348	7.27891	99.8	73.9	80.8	116.8	98.9	104.9	62.9	130.1	155.3	87.5	91	52.6	71	95.1	130.1	75.9	91.1
Q9BXS5	Q9BXS5	AP-1 complex subunit mu-1 (AP-mu chain family member mu1A) (Adaptor protein complex AP-1 subunit mu-1) (Adaptor-related protein complex 1 subunit mu-1) (Clathrin assembly protein complex 1 mu-1 medium chain 1) (Clathrin coat assembly protein AP47) (Clathrin coat-associated protein AP47) (Golgi adaptor HA1/AP1 adaptin mu-1 subunit) (Mu-adaptin 1) (Mu1A-adaptin)	reviewed	5	High	20	31	20	423	57.9196	48.6	3 v 3	0.0555296	0.135822	0.314696	3 v 3	-0.0210693	0.440915	0.542217	3 v 3	-0.0765989	0.0579443	0.161931	10.2976	10.3328	10.268	10.3968	10.3183	10.3498	10.2955	10.2466	10.293	1258.6	1289.7	1233	1348.2	1276.8	1305	1256.8	1214.9	1254.6	1104	1050.5	1050.6	1239.4	1227.1	1214.9	1158.2	1133.7
P61966	P61966	AP-1 complex subunit sigma-1A (Adaptor protein complex AP-1 subunit sigma-1A) (Adaptor-related protein complex 1 subunit sigma-1A) (Clathrin assembly protein complex 1 sigma-1A small chain) (Clathrin coat assembly protein AP19) (Golgi adaptor HA1/AP1 adaptin sigma-1A subunit) (HA1 19 kDa subunit) (Sigma 1a subunit of AP-1 clathrin) (Sigma-adaptin 1A) (Sigma1A-adaptin)	reviewed	5	High	4	4	3	158	16.4557	18.7	3 v 3	-0.306515	0.154597	0.340409	3 v 3	-0.483318	0.10657	0.185955	3 v 3	-0.176803	0.435751	0.575322	6.87036	7.03892	6.54844	6.38888	6.51412	6.63517	6.68089	6.07895	6.24793	117	131.5	93.6	83.8	91.4	99.4	102.6	67.6	76	102.6	65.3	85.8	126.4	87.9	67.6	88	86.3
Q549M9	P56377	AP-1 complex subunit sigma-2 (Adaptor protein complex AP-1 subunit sigma-1B) (Adaptor-related protein complex 1 subunit sigma-1B) (Clathrin assembly protein complex 1 sigma-1B small chain) (Golgi adaptor HA1/AP1 adaptin sigma-1B subunit) (Sigma 1B subunit of AP-1 clathrin) (Sigma-adaptin 1B) (Sigma1B-adaptin)	reviewed	5	High	2	2	1	157	14.6497	18.6	3 v 3	1.14565	0.000665032	0.0409735	3 v 3	0.570226	0.00841567	0.0397259	3 v 3	-0.575424	0.0071575	0.0600747	3.01792	3.29278	3.08746	4.3147	4.16993	4.3505	3.72247	3.83794	3.54844	8.1	9.8	8.5	19.9	18	20.4	13.2	14.3	11.7	7.1	15.5	11	9.5	17.3	14.3	8	17.7
Q96PC3	Q96PC3	AP-1 complex subunit sigma-3 (Adaptor protein complex AP-1 subunit sigma-1C) (Adaptor-related protein complex 1 subunit sigma-1C) (Clathrin assembly protein complex 1 sigma-1C small chain) (Golgi adaptor HA1/AP1 adaptin sigma-1C subunit) (Sigma 1C subunit of AP-1 clathrin) (Sigma-adaptin 1C) (Sigma1C-adaptin)	reviewed	5	High	2	2	1	154	10.3896	18.3	3 v 3	-0.412444	0.106636	0.277822	3 v 3	-0.316473	0.108812	0.188631	3 v 3	0.0959704	0.601436	0.715201	4.00899	4.33628	4.40599	4.1375	3.63227	3.74416	3.848	3.94486	4.00899	16.1	20.2	21.2	17.6	12.4	13.4	14.4	15.4	16.1	14.1	13.7	12	19.4	11.9	15.4	19.9	11.6
O95782	O95782	AP-2 complex subunit alpha-1 (100 kDa coated vesicle protein A) (Adaptor protein complex AP-2 subunit alpha-1) (Adaptor-related protein complex 2 subunit alpha-1) (Alpha-adaptin A) (Alpha1-adaptin) (Clathrin assembly protein complex 2 alpha-A large chain) (Plasma membrane adaptor HA2/AP2 adaptin alpha A subunit)	reviewed	5	High	38	52	24	977	38.3828	107.5	3 v 3	0.00995369	0.774398	0.86878	3 v 3	-0.0067024	0.839025	0.878742	3 v 3	-0.0166561	0.710347	0.798845	11.4999	11.4829	11.4912	11.504	11.4477	11.5522	11.4341	11.4859	11.5339	2896.2	2862.1	2878.7	2904.3	2793.2	3003	2766.9	2868.2	2965.2	2540.3	2262.9	2312.9	2750.5	2684.4	2868.2	2704.1	2608.8
O94973	O94973	AP-2 complex subunit alpha-2 (100 kDa coated vesicle protein C) (Adaptor protein complex AP-2 subunit alpha-2) (Adaptor-related protein complex 2 subunit alpha-2) (Alpha-adaptin C) (Alpha2-adaptin) (Clathrin assembly protein complex 2 alpha-C large chain) (Huntingtin yeast partner J) (Huntingtin-interacting protein 9) (HIP-9) (Huntingtin-interacting protein J) (Plasma membrane adaptor HA2/AP2 ada…	reviewed	5	High	35	49	8	939	36.3152	103.9	3 v 3	-0.202558	0.0452264	0.179844	3 v 3	-0.35284	0.00880197	0.0405745	3 v 3	-0.150282	0.0873665	0.205668	10.5966	10.6047	10.5547	10.3743	10.301	10.473	10.1537	10.2385	10.3053	1548.4	1557.2	1504.1	1327.3	1261.6	1421.3	1139.1	1208.1	1265.3	1358.1	1034.2	952.2	1496.5	1212.4	1208.1	1412.9	1234.7
A0A0G2JQM1	A0A0G2JQM1	AP-2 complex subunit alpha-2 (Fragment)	unreviewed	1	High	27	36	1	634	39.5899	70.8	0 v 0				0 v 0				0 v 0													NA	NA	NA	NA	NA	NA	NA	NA	NA	NA	NA	NA	NA	NA	NA	NA	NA
P63010	P63010	AP-2 complex subunit beta (AP105B) (Adaptor protein complex AP-2 subunit beta) (Adaptor-related protein complex 2 subunit beta) (Beta-2-adaptin) (Beta-adaptin) (Clathrin assembly protein complex 2 beta large chain) (Plasma membrane adaptor HA2/AP2 adaptin beta subunit)	reviewed	5	High	45	75	20	937	44.7172	104.5	3 v 3	-0.0226107	0.661773	0.795194	3 v 3	-0.0701013	0.230857	0.329304	3 v 3	-0.0474906	0.177673	0.320913	12.1423	12.2468	12.1081	12.1013	12.1657	12.1624	12.1318	12.0622	12.0928	4520.7	4860.1	4414.7	4393.8	4594.5	4584.1	4487.9	4276.6	4368.2	3965.2	3423.5	3751.5	4670.7	4415.5	4276.6	4146.9	3982.4
Q96CW1	Q96CW1	AP-2 complex subunit mu (AP-2 mu chain) (Adaptin-mu2) (Adaptor protein complex AP-2 subunit mu) (Adaptor-related protein complex 2 subunit mu) (Clathrin assembly protein complex 2 mu medium chain) (Clathrin coat assembly protein AP50) (Clathrin coat-associated protein AP50) (HA2 50 kDa subunit) (Plasma membrane adaptor AP-2 50 kDa protein)	reviewed	5	High	17	25	2	435	43.2184	49.6	3 v 3	-0.116018	0.014378	0.11128	3 v 3	-0.0850597	0.0855613	0.159009	3 v 3	0.030958	0.450246	0.586586	10.0741	10.0635	10.026	9.90268	9.93649	9.97642	9.92867	9.9523	10.0275	1078	1070.1	1042.6	957.2	979.9	1007.4	974.6	990.7	1043.7	945.5	745.8	814.6	1028.4	941.8	990.7	979.3	875.2
P53680	P53680	AP-2 complex subunit sigma (Adaptor protein complex AP-2 subunit sigma) (Adaptor-related protein complex 2 subunit sigma) (Clathrin assembly protein 2 sigma small chain) (Clathrin coat assembly protein AP17) (Clathrin coat-associated protein AP17) (HA2 17 kDa subunit) (Plasma membrane adaptor AP-2 17 kDa protein) (Sigma2-adaptin)	reviewed	5	High	6	6	6	142	29.5775	17	3 v 3	-0.130432	0.149688	0.333987	3 v 3	-0.293575	0.134019	0.219439	3 v 3	-0.163143	0.33035	0.478177	8.75756	8.80478	8.63408	8.6886	8.50661	8.60992	8.18636	8.53799	8.59134	432.8	447.2	397.3	412.6	363.7	390.7	291.3	371.7	385.7	379.6	321.5	243.5	429.8	349.5	371.7	373.2	339.4
Q2M2I8	Q2M2I8	AP2-associated protein kinase 1 (EC 2.7.11.1) (Adaptor-associated kinase 1)	reviewed	5	High	14	16	11	961	20.9157	103.8	3 v 3	0.126507	0.192553	0.383206	3 v 3	0.155939	0.19531	0.290658	3 v 3	0.0294322	0.794106	0.860214	8.23362	8.25125	8.37938	8.2891	8.45204	8.50263	8.6077	8.33807	8.38629	301	304.7	333	312.8	350.2	362.7	390.1	323.6	334.6	264	243.7	326.1	292.9	336.6	323.6	312.8	315.1
A0A096LP25	A0A096LP25	AP2-associated protein kinase 1 (Fragment)	unreviewed	1	High	7	8	4	511	17.6125	54.4	3 v 3	-0.191298	0.0749749	0.23138	3 v 3	-0.228503	0.0772938	0.148493	3 v 3	-0.0372044	0.669613	0.768452	7.40769	7.28355	7.20457	7.12309	7.07575	7.12309	7.2075	6.95187	7.05094	169.8	155.8	147.5	139.4	134.9	139.4	147.8	123.8	132.6	148.9	108.6	123.5	149.7	129.6	123.8	138.5	121.1
Q9UPP5	Q9UPP5	AP2-interacting clathrin-endocytosis protein (APache)	reviewed	4	High	2	2	2	1409	1.91625	155.6	3 v 3	0.140498	0.5511	0.711146	3 v 3	0.0443979	0.9048	0.930276	3 v 3	-0.0960999	0.794228	0.860222	4.16189	3.6893	4.16993	4.2555	4.32912	3.85798	4.35755	4.3505	3.44626	17.9	12.9	18	19.1	20.1	14.5	20.5	20.4	10.9	15.7	14.9	17.1	12.4	19.3	20.4	16.9	12.6
A8K586	A8K586	AP-3 complex subunit beta	unreviewed	2	High	36	43	10	1094	30.4388	121.2	3 v 3	0.0662591	0.00349311	0.0683585	3 v 3	0.036757	0.65741	0.735652	3 v 3	-0.0295021	0.719084	0.80636	10.9281	10.917	10.9012	10.9963	10.9747	10.9741	10.8609	10.9034	11.0922	1948.4	1933.5	1912.4	2042.7	2012.4	2011.5	1859.7	1915.4	2183.2	1709	1591.6	1554.5	1858.1	1934	1915.4	1796.4	1747.4
Q13367	Q13367	AP-3 complex subunit beta-2 (Adaptor protein complex AP-3 subunit beta-2) (Adaptor-related protein complex 3 subunit beta-2) (Beta-3B-adaptin) (Clathrin assembly protein complex 3 beta-2 large chain) (Neuron-specific vesicle coat protein beta-NAP)	reviewed	5	High	15	17	10	1082	14.5102	119	3 v 3	0.31231	0.0536556	0.19534	3 v 3	-0.286848	0.269508	0.37109	3 v 3	-0.599158	0.0785839	0.193501	8.32148	8.06985	8.03452	8.5157	8.35403	8.49305	8.16088	7.50779	7.89664	319.9	268.7	262.2	366	327.2	360.3	286.2	182	238.3	280.6	285.2	239.3	258.2	314.5	182	246.3	313
O14617	O14617	AP-3 complex subunit delta-1 (AP-3 complex subunit delta) (Adaptor-related protein complex 3 subunit delta-1) (Delta-adaptin)	reviewed	5	High	29	38	29	1153	26.4527	130.1	3 v 3	0.0150352	0.680679	0.808788	3 v 3	-0.0269935	0.768357	0.824179	3 v 3	-0.0420286	0.655148	0.757156	10.7461	10.7258	10.6766	10.7161	10.7832	10.6943	10.6447	10.5805	10.8423	1717.5	1693.5	1636.7	1682.2	1762.2	1656.9	1600.9	1531.3	1835.9	1506.5	1310.7	1338.2	1627.5	1693.6	1531.3	1537.5	1439.5
Q9Y2T2	Q9Y2T2	AP-3 complex subunit mu-1 (AP-3 adaptor complex mu3A subunit) (Adaptor-related protein complex 3 subunit mu-1) (Mu-adaptin 3A) (Mu3A-adaptin)	reviewed	5	High	11	13	11	418	35.4067	46.9	3 v 3	0.0508245	0.295368	0.486914	3 v 3	0.00463179	0.956052	0.967853	3 v 3	-0.0461927	0.574282	0.693753	9.35733	9.45224	9.33517	9.44729	9.45204	9.39789	9.30606	9.3298	9.52278	655.9	700.5	645.9	698.1	700.4	674.6	633	643.5	735.6	575.3	543.9	529.1	673.2	673.1	643.5	606.7	586
Q92572	Q92572	AP-3 complex subunit sigma-1 (AP-3 complex subunit sigma-3A) (Adaptor-related protein complex 3 subunit sigma-1) (Clathrin-associated/assembly/adaptor protein, small 3) (Sigma-3A-adaptin) (Sigma3A-adaptin) (Sigma-adaptin 3a)	reviewed	5	High	7	10	7	193	44.5596	21.7	3 v 3	0.0104937	0.756517	0.858519	3 v 3	-0.0551991	0.618092	0.701979	3 v 3	-0.0656928	0.555173	0.677571	8.85922	8.94398	8.92541	8.89603	8.95507	8.90899	8.67983	8.886	8.99718	464.4	492.5	486.2	476.4	496.3	480.7	410.1	473.1	511	407.4	371.2	342.8	473.3	477	473.1	456.7	417.6
Q96N21	Q96N21	AP-4 complex accessory subunit Tepsin (ENTH domain-containing protein 2) (Epsin for AP-4) (Tetra-epsin)	reviewed	5	High	5	5	5	525	11.619	55.1	3 v 3	-0.0499359	0.707296	0.825548	3 v 3	-0.135693	0.433982	0.536434	3 v 3	-0.0857568	0.57707	0.695558	7.2384	7.19771	7.51649	7.40854	7.1809	7.21335	7.24698	7.34784	6.9507	151	146.8	183.1	169.9	145.1	148.4	151.9	162.9	123.7	132.4	132.4	127	141	139.4	162.9	172	128.9
Q9UPM8	Q9UPM8	AP-4 complex subunit epsilon-1 (AP-4 adaptor complex subunit epsilon) (Adaptor-related protein complex 4 subunit epsilon-1) (Epsilon subunit of AP-4) (Epsilon-adaptin)	reviewed	5	High	8	8	8	1137	7.29991	127.2	3 v 3	0.0477309	0.25694	0.451918	3 v 3	-0.0508149	0.380738	0.48576	3 v 3	-0.0985458	0.125704	0.258125	7.54612	7.63009	7.64024	7.6893	7.63372	7.63662	7.51649	7.63735	7.51017	186.9	198.1	199.5	206.4	198.6	199	183.1	199.1	182.3	163.9	160.8	153.1	190.4	190.9	199.1	187.4	172.9
Q2VPB7	Q2VPB7	AP-5 complex subunit beta-1 (Adaptor-related protein complex 5 beta subunit) (Beta5)	reviewed	4	High	5	5	5	878	8.88383	93.9	3 v 3	0.0109867	0.908357	0.949719	3 v 3	-0.60232	0.0549406	0.117813	3 v 3	-0.613306	0.0706213	0.182009	5.37156	5.08746	5.2817	5.23266	5.27798	5.26303	4.3147	4.71699	4.90207	41.4	34	38.9	37.6	38.8	38.4	19.9	26.3	29.9	36.3	29.3	16.6	32.6	37.3	26.3	36.5	33.3
Q9NUS5	Q9NUS5	AP-5 complex subunit sigma-1 (Adaptor-related protein complex 5 sigma subunit) (Sigma5)	reviewed	5	High	4	4	3	200	16.5	22.5	3 v 3	-0.0565584	0.62993	0.769456	3 v 3	-0.0509167	0.735147	0.796811	3 v 3	0.00564166	0.966961	0.979175	5.77873	5.49185	5.55152	5.54226	5.66391	5.44626	5.38198	5.52982	5.75756	54.9	45	46.9	46.6	50.7	43.6	41.7	46.2	54.1	48.2	36.3	34.9	43.3	48.7	46.2	44	37.9
A0A024R3E3	P02647	Apolipoprotein A-I (Apo-AI) (ApoA-I) (Apolipoprotein A1) [Cleaved into: Proapolipoprotein A-I (ProapoA-I); Truncated apolipoprotein A-I (Apolipoprotein A-I(1-242))]	reviewed	5	High	2	4	1	267	8.2397	30.8	3 v 3	0.201927	0.473024	0.647013	3 v 3	0.925701	0.0827485	0.155683	3 v 3	0.723775	0.139047	0.274269	6.07039	6.72383	6.51412	6.62936	6.35403	6.93074	6.75489	7.84674	7.48382	67.2	105.7	91.4	99	81.8	122	108	230.2	179	58.9	77.1	90.3	101.6	78.7	230.2	85.8	106
P04114	P04114	Apolipoprotein B-100 (Apo B-100) [Cleaved into: Apolipoprotein B-48 (Apo B-48)]	reviewed	5	High	4	4	2	4563	0.679378	515.3	0 v 0				0 v 0				0 v 0													NA	NA	NA	NA	NA	NA	NA	NA	NA	NA	NA	NA	NA	NA	NA	NA	NA
P02656	P02656	Apolipoprotein C-III (Apo-CIII) (ApoC-III) (Apolipoprotein C3)	reviewed	5	High	1	3	1	99	16.1616	10.8	3 v 3	0.148605	0.37312	0.562131	3 v 3	0.978575	0.0295523	0.080037	3 v 3	0.82997	0.0456977	0.143704	5.9542	6.25739	6.29646	6.45121	6.11894	6.3837	6.71149	7.32373	7.40854	62	76.5	78.6	87.5	69.5	83.5	104.8	160.2	169.9	54.4	68.2	87.6	73.6	66.8	160.2	73.8	72.5
P02649	P02649	Apolipoprotein E (Apo-E)	reviewed	5	Medium	1	1	1	317	2.52366	36.1	3 v 3	0.839481	0.00504709	0.0783417	3 v 3	2.06545	0.000126509	0.0088803	3 v 3	1.22597	0.0012844	0.0352078	3.3505	3.32193	3.10434	4.30743	3.926	4.06178	5.20163	5.52356	5.24793	10.2	10	8.6	19.8	15.2	16.7	36.8	46	38	9	15.4	30.8	9.6	14.6	46	8.1	14.5
Q9BQE5	Q9BQE5	Apolipoprotein L2 (Apolipoprotein L-II) (ApoL-II)	reviewed	5	High	8	8	8	337	21.9585	37.1	3 v 3	0.450512	0.00609585	0.0832489	3 v 3	0.493944	0.052666	0.114496	3 v 3	0.0434327	0.771856	0.845323	7.96809	7.83099	7.86295	8.32688	8.35711	8.32957	8.15937	8.37199	8.6125	250.4	227.7	232.8	321.1	327.9	321.7	285.9	331.3	391.4	219.6	250.2	239	218.8	315.1	331.3	218.7	279.5
Q9BZZ5	Q9BZZ5	Apoptosis inhibitor 5 (API-5) (Antiapoptosis clone 11 protein) (AAC-11) (Cell migration-inducing gene 8 protein) (Fibroblast growth factor 2-interacting factor) (FIF) (Protein XAGL)	reviewed	5	High	29	49	8	524	52.8626	59	3 v 3	-0.172824	0.0619628	0.207825	3 v 3	-0.0508598	0.539696	0.630717	3 v 3	0.121964	0.228738	0.378237	11.4749	11.4369	11.4632	11.3796	11.2535	11.2234	11.2982	11.5354	11.3888	2846.4	2772.3	2823.3	2664.4	2441.4	2391	2518.3	2968.2	2681.4	2496.6	2076	2105.1	2664.3	2346.3	2968.2	2652.1	2077.2
Q07812	Q07812	Apoptosis regulator BAX (Bcl-2-like protein 4) (Bcl2-L-4)	reviewed	5	High	7	14	7	192	47.3958	21.2	3 v 3	-0.251527	0.0942743	0.261166	3 v 3	-0.290789	0.0774616	0.148663	3 v 3	-0.0392625	0.708523	0.79742	8.63336	8.38629	8.3336	8.30834	8.14517	8.14517	8.02126	8.29875	8.16088	397.1	334.6	322.6	317	283.1	283.1	259.8	314.9	286.2	348.3	247	217.1	321.6	272.1	314.9	303	246
Q9ULZ3	Q9ULZ3	Apoptosis-associated speck-like protein containing a CARD (hASC) (Caspase recruitment domain-containing protein 5) (PYD and CARD domain-containing protein) (Target of methylation-induced silencing 1)	reviewed	5	High	4	4	4	195	23.0769	21.6	3 v 3	-0.305203	0.111632	0.284655	3 v 3	-0.477219	0.0518852	0.113381	3 v 3	-0.172016	0.388534	0.531794	6.57289	6.61176	6.30561	6.35403	6.24793	5.97269	6.28725	5.84298	5.92837	95.2	97.8	79.1	81.8	76	62.8	78.1	57.4	60.9	83.5	63.7	65.3	93.9	73.1	57.4	74.3	54.5
O95831	O95831	Apoptosis-inducing factor 1, mitochondrial (EC 1.6.99.-) (Programmed cell death protein 8)	reviewed	5	High	29	80	29	613	51.7129	66.9	3 v 3	0.0561769	0.0512507	0.191063	3 v 3	-0.193376	0.0931665	0.169014	3 v 3	-0.249553	0.0547997	0.156811	12.1283	12.1372	12.0994	12.1925	12.146	12.1949	12.0565	11.8436	11.8847	4476.9	4504.7	4388.3	4680.8	4532.2	4688.6	4259.5	3675.2	3781.5	3926.7	3647.1	3560.6	4329.1	4355.6	3675.2	4122.2	4073.1
Q96KQ4	Q96KQ4	Apoptosis-stimulating of p53 protein 1 (Protein phosphatase 1 regulatory subunit 13B)	reviewed	5	High	8	8	7	1090	7.98165	119.5	3 v 3	0.0500833	0.716506	0.830964	3 v 3	0.209549	0.170192	0.262668	3 v 3	0.159466	0.280899	0.432188	6.83794	7.06932	7.13031	7.03342	6.91886	7.23554	7.38802	7.0864	7.1918	114.4	134.3	140.1	131	121	150.7	167.5	135.9	146.2	100.3	102.1	140	129.1	116.3	135.9	131.6	130.9
Q13625	Q13625	Apoptosis-stimulating of p53 protein 2 (Bcl2-binding protein) (Bbp) (Renal carcinoma antigen NY-REN-51) (Tumor suppressor p53-binding protein 2) (53BP2) (p53-binding protein 2) (p53BP2)	reviewed	5	High	22	25	20	1128	25.0887	125.5	3 v 3	-0.145829	0.0713431	0.224402	3 v 3	-0.606405	0.000479532	0.0127956	3 v 3	-0.460576	0.00669219	0.0593305	9.85534	9.94676	9.99887	9.79831	9.78545	9.77972	9.27216	9.30424	9.40535	926.3	986.9	1023.2	890.4	882.5	879	618.3	632.2	678.1	812.5	693.8	516.8	948.5	848.1	632.2	961.1	763.6
E7EQT4	E7EQT4	Apoptotic chromatin condensation inducer in the nucleus	unreviewed	2	High	21	22	4	1301	19.2929	147.3	3 v 3	-0.0197129	0.85473	0.918148	3 v 3	0.257967	0.0135814	0.0513763	3 v 3	0.27768	0.0823929	0.198329	8.96087	8.87682	9.02348	9.04794	8.75889	8.9952	9.17518	9.24436	9.21553	498.3	470.1	520.4	529.3	433.2	510.3	578.1	606.5	594.5	437.1	412.4	483.2	451.8	416.3	606.5	488.8	443.3
A5YM44	A5YM44	Apoptotic protease-activating factor 1 (APAF-1)	unreviewed	2	High	18	20	16	1205	14.9378	137	3 v 3	0.351508	0.000686921	0.0409735	3 v 3	0.5347	0.000258304	0.0110052	3 v 3	0.183192	0.00693564	0.0596172	8.69801	8.74046	8.69244	9.04685	9.02901	9.10957	9.19771	9.28771	9.24959	415.3	427.7	413.7	528.9	522.4	552.4	587.2	625	608.7	364.3	412.1	490.9	411.1	502	625	388.6	479.9
Q7Z2E3	Q7Z2E3	Aprataxin (EC 3.6.1.71) (EC 3.6.1.72) (Forkhead-associated domain histidine triad-like protein) (FHA-HIT)	reviewed	5	High	6	6	6	356	22.191	40.7	3 v 3	-0.291265	0.0236133	0.133747	3 v 3	-1.03901	7.23791e-05	0.00817664	3 v 3	-0.747746	0.000851061	0.0304018	8.27006	8.21772	8.29462	8.02901	8.02348	7.85611	7.22304	7.15785	7.28448	308.7	297.7	314	261.2	260.2	231.7	149.4	142.8	155.9	270.7	203.5	124.9	286.1	250	142.8	294.9	201.3
Q8IW19	Q8IW19	Aprataxin and PNK-like factor (EC 3.1.-.-) (Apurinic-apyrimidinic endonuclease APLF) (PNK and APTX-like FHA domain-containing protein) (XRCC1-interacting protein 1)	reviewed	5	Medium	1	1	1	511	2.54403	56.9	0 v 0				0 v 0				0 v 0													NA	NA	NA	NA	NA	NA	NA	NA	NA	NA	NA	NA	NA	NA	NA	NA	NA
Q86W34	Q86W34	Archaemetzincin-2 (EC 3.4.-.-) (Archeobacterial metalloproteinase-like protein 2)	reviewed	4	High	4	4	4	360	8.88889	41.2	3 v 3	0.0152489	0.686456	0.812415	3 v 3	0.00794001	0.932935	0.952083	3 v 3	-0.0073089	0.939678	0.961867	7.34961	7.3672	7.30652	7.41532	7.32463	7.32912	7.20065	7.36107	7.48543	163.1	165.1	158.3	170.7	160.3	160.8	147.1	164.4	179.2	143	133	123	158.7	154.1	164.4	148.7	139.7
Q9Y2X7	Q9Y2X7	ARF GTPase-activating protein GIT1 (ARF GAP GIT1) (Cool-associated and tyrosine-phosphorylated protein 1) (CAT-1) (CAT1) (G protein-coupled receptor kinase-interactor 1) (GRK-interacting protein 1)	reviewed	5	High	24	30	20	761	34.297	84.3	3 v 3	0.0177171	0.639417	0.777224	3 v 3	-0.132219	0.129196	0.213684	3 v 3	-0.149937	0.0951284	0.216177	9.99534	9.97154	10.0315	10.034	10.058	9.95957	9.75756	9.90944	9.93472	1020.7	1004	1046.6	1048.4	1066	995.7	865.6	961.7	978.7	895.3	816.9	723.6	964.8	1024.5	961.7	983.1	865
Q14161	Q14161	ARF GTPase-activating protein GIT2 (ARF GAP GIT2) (Cool-interacting tyrosine-phosphorylated protein 2) (CAT-2) (CAT2) (G protein-coupled receptor kinase-interactor 2) (GRK-interacting protein 2)	reviewed	5	High	19	22	15	759	23.7154	84.5	3 v 3	0.117303	0.0784701	0.236959	3 v 3	0.0364099	0.540101	0.631091	3 v 3	-0.0808927	0.151268	0.288979	8.56491	8.4363	8.45779	8.64818	8.58984	8.57289	8.45286	8.53605	8.57932	378.7	346.4	351.6	401.2	385.3	380.8	350.4	371.2	382.5	332.1	312.6	292.9	332.9	370.3	371.2	330.2	330.8
P53367	P53367	Arfaptin-1 (ADP-ribosylation factor-interacting protein 1)	reviewed	5	High	23	31	20	373	56.8365	41.7	3 v 3	-0.197993	0.214206	0.407636	3 v 3	0.0464359	0.73257	0.794826	3 v 3	0.244429	0.0236434	0.100821	10.4379	10.114	10.0917	10.0207	10.0615	9.96737	10.2804	10.1642	10.3383	1387.1	1108.2	1091.2	1038.8	1068.6	1001.1	1243.7	1147.4	1294.6	1216.7	809.4	1039.6	1065	1027	1147.4	1025	869.7
P53365	P53365	Arfaptin-2 (ADP-ribosylation factor-interacting protein 2) (Partner of RAC1) (Protein POR1)	reviewed	5	High	10	15	8	341	29.0323	37.8	3 v 3	-0.0659991	0.61079	0.756227	3 v 3	0.00686465	0.956171	0.967853	3 v 3	0.0728638	0.184231	0.328597	8.82814	9.09566	9.18933	8.91528	9.03205	8.9678	9.01486	9.01374	9.10512	454.5	547.1	583.8	482.8	523.5	500.7	517.3	516.9	550.7	398.7	376.2	432.4	525.8	503.1	516.9	548.4	435
P52594	P52594	Arf-GAP domain and FG repeat-containing protein 1 (HIV-1 Rev-binding protein) (Nucleoporin-like protein RIP) (Rev-interacting protein) (Rev/Rex activation domain-binding protein)	reviewed	5	High	13	21	12	562	28.6477	58.2	3 v 3	0.0773719	0.153047	0.338217	3 v 3	-0.185337	0.00485924	0.0304202	3 v 3	-0.262709	0.00906865	0.0655935	9.66035	9.7269	9.73488	9.77462	9.72928	9.85034	9.49305	9.53236	9.54071	809.2	847.4	852.1	875.9	848.8	923.1	720.6	740.5	744.8	709.8	682.5	602.3	814.3	815.7	740.5	800.4	801.9
A4D2D6	O95081	Arf-GAP domain and FG repeat-containing protein 2 (HIV-1 Rev-binding protein-like protein) (Rev/Rex activation domain-binding protein related) (RAB-R)	reviewed	3	High	6	7	5	481	13.7214	48.9	3 v 3	0.288104	0.0567061	0.200284	3 v 3	0.305634	0.308867	0.411823	3 v 3	0.0175297	0.94761	0.966417	6.65535	6.54226	6.70598	6.98755	6.75355	7.0268	6.48864	7.12825	7.20359	100.8	93.2	104.4	126.9	107.9	130.4	89.8	139.9	147.4	88.4	98.9	75.1	89.5	103.7	139.9	98	113.2
Q15057	Q15057	Arf-GAP with coiled-coil, ANK repeat and PH domain-containing protein 2 (Centaurin-beta-2) (Cnt-b2)	reviewed	5	High	28	37	26	778	35.347	88	3 v 3	0.321397	0.0144927	0.111465	3 v 3	0.98263	4.09763e-06	0.00735591	3 v 3	0.661233	0.00209724	0.0400949	9.53138	9.52884	9.50859	9.87083	9.76222	9.89996	10.4855	10.529	10.5021	740	738.7	728.4	936.3	868.4	955.4	1433.7	1477.6	1450.3	649	729.5	1198.5	709.9	834.5	1477.6	684.2	830
Q96P50	Q96P50	Arf-GAP with coiled-coil, ANK repeat and PH domain-containing protein 3 (Centaurin-beta-5) (Cnt-b5)	reviewed	3	High	4	4	2	834	6.11511	92.4	0 v 0				0 v 0				0 v 0													NA	NA	NA	NA	NA	NA	NA	NA	NA	NA	NA	NA	NA	NA	NA	NA	NA
O75689	O75689	Arf-GAP with dual PH domain-containing protein 1 (Centaurin-alpha-1) (Cnt-a1) (Putative MAPK-activating protein PM25)	reviewed	5	High	12	15	12	374	37.4332	43.4	3 v 3	-1.1831	0.00200039	0.0559413	3 v 3	-1.03932	0.000579751	0.0141771	3 v 3	0.143783	0.195368	0.34202	9.54303	9.38327	9.55478	8.32012	8.30104	8.31061	8.59954	8.34784	8.41574	746	667.8	752.1	319.6	315.4	317.5	387.9	325.8	341.5	654.3	249	324.3	641.8	303.1	325.8	706.5	275.8
Q9UPQ3	Q9UPQ3	Arf-GAP with GTPase, ANK repeat and PH domain-containing protein 1 (AGAP-1) (Centaurin-gamma-2) (Cnt-g2) (GTP-binding and GTPase-activating protein 1) (GGAP1)	reviewed	5	High	5	6	2	857	5.95099	94.4	3 v 3	-0.376973	0.275404	0.468298	3 v 3	-0.339036	0.0350243	0.0889142	3 v 3	0.0379369	0.897566	0.932459	3.67807	3.62059	3.58496	3.53605	2.74416	3.47249	3.37851	3.3505	3.1375	12.8	12.3	12	11.6	6.7	11.1	10.4	10.2	8.8	11.2	9	8.7	11.8	6.5	10.2	11.3	9.7
Q96P47	Q96P47	Arf-GAP with GTPase, ANK repeat and PH domain-containing protein 3 (AGAP-3) (CRAM-associated GTPase) (CRAG) (Centaurin-gamma-3) (Cnt-g3) (MR1-interacting protein) (MRIP-1)	reviewed	5	High	7	8	2	875	10.8571	95	3 v 3	-0.0691492	0.36161	0.550575	3 v 3	0.00154534	0.976981	0.983305	3 v 3	0.0706945	0.315679	0.4647	8.22641	8.12153	8.08799	8.17443	7.99661	8.05745	8.09434	8.15987	8.18636	299.5	278.5	272.1	288.9	255.4	266.4	273.3	286	291.3	262.7	225.1	228.5	267.7	245.5	286	255.6	231.5
Q96P48	Q96P48	Arf-GAP with Rho-GAP domain, ANK repeat and PH domain-containing protein 1 (Centaurin-delta-2) (Cnt-d2)	reviewed	5	High	22	25	22	1450	18.7586	162.1	3 v 3	-0.14907	0.183696	0.373	3 v 3	-0.257474	0.0703978	0.138492	3 v 3	-0.108403	0.0510271	0.151666	9.60177	9.35293	9.39296	9.35755	9.29094	9.25196	9.15102	9.21989	9.20433	777	653.9	672.3	656	626.4	609.7	568.5	596.3	589.9	681.5	511.1	475.2	628.4	602	596.3	631.5	529.7
Q8WWN8	Q8WWN8	Arf-GAP with Rho-GAP domain, ANK repeat and PH domain-containing protein 3 (Centaurin-delta-3) (Cnt-d3)	reviewed	5	High	6	7	6	1544	4.59845	169.7	3 v 3	0.339966	0.0201791	0.12581	3 v 3	0.479291	0.0247968	0.0718559	3 v 3	0.139325	0.234932	0.38481	7.27891	7.27426	7.3147	7.65105	7.71081	7.52591	7.80864	7.61324	7.88387	155.3	154.8	159.2	201	209.5	184.3	224.2	195.8	236.2	136.3	156.6	187.4	148.8	201.3	195.8	149.6	160.1
Q9ULH1	Q9ULH1	Arf-GAP with SH3 domain, ANK repeat and PH domain-containing protein 1 (130 kDa phosphatidylinositol 4,5-bisphosphate-dependent ARF1 GTPase-activating protein) (ADP-ribosylation factor-directed GTPase-activating protein 1) (ARF GTPase-activating protein 1) (Development and differentiation-enhancing factor 1) (DEF-1) (Differentiation-enhancing factor 1) (PIP2-dependent ARF1 GAP)	reviewed	5	High	9	12	9	1129	9.30027	125.4	3 v 3	0.29565	0.0332889	0.156498	3 v 3	0.828358	0.00252606	0.0231805	3 v 3	0.532709	0.0123066	0.0751182	6.78529	6.80607	7.00787	7.16189	7.25927	7.06501	7.51254	7.79961	7.77215	110.3	111.9	128.7	143.2	153.2	133.9	182.6	222.8	218.6	96.7	111.6	152.6	107.5	147.2	222.8	120.9	116.3
O43150	O43150	Arf-GAP with SH3 domain, ANK repeat and PH domain-containing protein 2 (Development and differentiation-enhancing factor 2) (Paxillin-associated protein with ARF GAP activity 3) (PAG3) (Pyk2 C-terminus-associated protein) (PAP)	reviewed	5	High	8	9	7	1006	6.56064	111.6	3 v 3	-0.204109	0.0322814	0.154543	3 v 3	-0.219358	0.174442	0.267347	3 v 3	-0.0152491	0.903447	0.93674	8.27705	8.29554	8.26021	8.06124	8.00899	8.15026	8.18537	7.84674	8.14262	310.2	314.2	306.6	267.1	257.6	284.1	291.1	230.2	282.6	272.1	208.1	243.3	301.9	247.6	230.2	288	246.8
A0A024R6A0	P78540	Arginase-2, mitochondrial (EC 3.5.3.1) (Arginase II) (Kidney-type arginase) (Non-hepatic arginase) (Type II arginase)	reviewed	5	High	12	18	11	354	36.7232	38.6	3 v 3	1.27922	0.00213686	0.0579026	3 v 3	1.54888	0.00934285	0.0417628	3 v 3	0.269659	0.217632	0.366124	9.06151	9.06932	9.02126	10.2613	10.2575	10.471	10.354	10.8857	10.559	534.3	537.2	519.6	1227.3	1224.1	1419.3	1308.8	1892	1508.6	468.6	956.3	1094	516.3	1176.4	1892	488	1233
Q9NWB6	Q9NWB6	Arginine and glutamate-rich protein 1	reviewed	4	High	12	14	12	273	30.4029	33.2	3 v 3	0.0329009	0.803592	0.8883	3 v 3	0.491878	0.0932433	0.169071	3 v 3	0.458977	0.116475	0.244768	8.85425	8.59954	8.4814	8.76818	8.60214	8.66356	9.47695	9.0669	8.86697	462.8	387.9	357.4	436	388.6	405.5	712.6	536.3	466.9	405.9	339.7	595.7	372.7	373.5	536.3	335.8	352.3
Q7L4I2	Q7L4I2	Arginine/serine-rich coiled-coil protein 2	reviewed	5	High	10	14	10	434	21.8894	50.5	3 v 3	-0.0274329	0.82933	0.90399	3 v 3	0.46218	0.187927	0.282269	3 v 3	0.489613	0.179697	0.323058	8.68335	8.59991	8.31832	8.53761	8.52552	8.45615	9.45943	8.88844	8.64024	411.1	388	319.2	371.6	368.5	351.2	704	473.9	399	360.6	289.5	588.5	372.9	354.1	473.9	299.8	305.1
Q8TF01	Q8TF01	Arginine/serine-rich protein PNISR (PNN-interacting serine/arginine-rich protein) (SR-related protein) (SR-rich protein) (Serine/arginine-rich-splicing regulatory protein 130) (SRrp130) (Splicing factor, arginine/serine-rich 130) (Splicing factor, arginine/serine-rich 18)	reviewed	5	High	5	7	5	805	6.45963	92.5	3 v 3	0.46158	0.0438232	0.176448	3 v 3	0.987774	0.0278011	0.0770633	3 v 3	0.526194	0.134027	0.269088	7.35491	7.6879	7.33896	7.99435	7.91169	7.86047	8.87744	8.30879	8.15886	163.7	206.2	161.9	255	240.8	232.4	470.3	317.1	285.8	143.6	198.7	393.2	198.1	231.4	317.1	152.1	201.9
Q5TEU4	Q5TEU4	Arginine-hydroxylase NDUFAF5, mitochondrial (EC 1.-.-.-) (NADH dehydrogenase [ubiquinone] 1 alpha subcomplex assembly factor 5) (Putative methyltransferase NDUFAF5) (EC 2.1.1.-)	reviewed	5	High	7	9	7	345	21.1594	38.9	3 v 3	-0.00370168	0.963089	0.982055	3 v 3	-0.295567	0.0802866	0.152514	3 v 3	-0.291865	0.0763111	0.189941	8.13443	8.22593	8.24317	8.12567	8.32823	8.13853	8.05853	7.7252	7.9331	281	299.4	303	279.3	321.4	281.8	266.6	211.6	244.4	246.5	217.6	222.9	287.7	308.9	211.6	284.6	244.8
P54136	P54136	Arginine--tRNA ligase, cytoplasmic (EC 6.1.1.19) (Arginyl-tRNA synthetase) (ArgRS)	reviewed	5	High	49	105	49	660	65.4545	75.3	3 v 3	-0.031095	0.448714	0.628074	3 v 3	0.070463	0.415972	0.519559	3 v 3	0.101558	0.266484	0.417881	12.3906	12.5028	12.4459	12.3912	12.416	12.4388	12.4054	12.5084	12.6369	5369.5	5804	5579.4	5371.8	5464.9	5552.2	5424.8	5826.5	6369.3	4709.6	4185.5	4534.7	5577.8	5252	5826.5	5241	4823.4
P04424	P04424	Argininosuccinate lyase (ASAL) (EC 4.3.2.1) (Arginosuccinase)	reviewed	5	High	16	22	16	464	33.6207	51.6	3 v 3	0.0138278	0.832177	0.906194	3 v 3	0.626148	0.00453441	0.0295424	3 v 3	0.61232	0.0157143	0.0837441	10.0063	10.1119	10.2033	10.1117	10.142	10.1094	10.5934	10.8733	10.7334	1028.5	1106.6	1179	1106.4	1129.9	1104.7	1545	1875.8	1702.4	902.1	862.1	1291.5	1063.4	1085.8	1875.8	1107.5	959.7
P00966	P00966	Argininosuccinate synthase (EC 6.3.4.5) (Citrulline--aspartate ligase)	reviewed	5	High	26	62	26	412	50.7282	46.5	3 v 3	-0.42934	0.0263589	0.141466	3 v 3	-2.54769	0.000250845	0.0108738	3 v 3	-2.11835	1.89853e-06	0.00707772	12.385	12.6721	12.6109	12.0584	12.1522	12.1694	10.033	10.0549	9.93708	5348.9	6526.4	6255.6	4265.2	4551.7	4606.4	1047.7	1063.7	980.3	4691.6	3323.3	875.8	6272	4374.3	1063.7	5876.2	4001.8
B4DR48	B4DR48	Arginyl-tRNA--protein transferase 1 (Arginyltransferase 1) (R-transferase 1) (EC 2.3.2.8) (Arginine-tRNA--protein transferase 1)	unreviewed	2	High	14	17	2	511	36.5949	58.1	3 v 3	-0.0803135	0.541905	0.703119	3 v 3	-0.335474	0.0437616	0.101764	3 v 3	-0.255161	0.0691907	0.179563	5.93782	6.13134	6.24031	5.89966	5.99095	6.17792	5.81762	5.80735	5.67807	61.3	70.1	75.6	59.7	63.6	72.4	56.4	56	51.2	53.8	46.5	47.2	67.3	61.1	56	71	62.9
O95260	O95260	Arginyl-tRNA--protein transferase 1 (Arginyltransferase 1) (R-transferase 1) (EC 2.3.2.8) (Arginine-tRNA--protein transferase 1)	reviewed	4	High	16	20	4	518	38.61	59.1	3 v 3	0.0377577	0.61626	0.759602	3 v 3	-0.282205	0.00813767	0.0390783	3 v 3	-0.319963	0.011783	0.0742643	9.64061	9.75639	9.78267	9.65982	9.7936	9.83952	9.40173	9.42333	9.50799	798.2	864.9	880.8	808.9	887.5	916.2	676.4	686.6	728.1	700.1	630.3	565.4	831.1	852.9	686.6	827.4	796
Q1RLN5	Q1RLN5	ARHGAP12 protein (Rho GTPase-activating protein 12)	unreviewed	1	High	23	29	17	799	28.035	90.8	3 v 3	0.198428	0.039272	0.167417	3 v 3	0.687328	0.00134059	0.0182138	3 v 3	0.488899	0.000246275	0.0234699	9.64512	9.49085	9.49426	9.7975	9.72809	9.69992	10.2515	10.2606	10.1802	800.7	719.5	721.2	889.9	848.1	831.7	1219	1226.7	1160.2	702.3	693.4	1019	691.5	815.1	1226.7	677.5	722.5
Q8N8R7	Q8N8R7	ARL14 effector protein (ARF7 effector protein)	reviewed	5	High	4	4	4	260	16.1538	29.3	3 v 3	-0.054111	0.683463	0.810573	3 v 3	-0.421028	0.0237784	0.0701371	3 v 3	-0.366917	0.0627344	0.169045	6.24413	6.09803	6.15381	6.12309	5.91409	6.29646	5.72792	5.90207	5.60288	75.8	68.5	71.2	69.7	60.3	78.6	53	59.8	48.6	66.5	54.3	44.3	65.8	58	59.8	66.9	68.3
G5E9V6	G5E9V6	Armadillo repeat containing 8, isoform CRA_e (Armadillo repeat-containing protein 8)	unreviewed	1	High	8	8	1	399	24.812	44.5	3 v 3	-0.0801963	0.5844	0.735985	3 v 3	0.492919	0.0589404	0.123356	3 v 3	0.573116	0.0428216	0.138636	5.14568	5.15381	4.79701	4.83794	5.01346	5.0045	5.25927	5.75221	5.56377	35.4	35.6	27.8	28.6	32.3	32.1	38.3	53.9	47.3	31	22.3	32	34.2	31	53.9	26.1	27.9
Q9NVT9	Q9NVT9	Armadillo repeat-containing protein 1	reviewed	2	High	8	13	8	282	26.2411	31.3	3 v 3	0.193081	0.0288926	0.146931	3 v 3	0.438805	0.017961	0.0597502	3 v 3	0.245724	0.0364594	0.128273	9.11972	9.09619	9.10276	9.26866	9.25857	9.37069	9.60511	9.6077	9.42228	556.3	547.3	549.8	616.8	612.5	662	778.8	780.2	686.1	487.9	480.6	651	526	588.6	780.2	516.5	575.1
Q8N2F6	Q8N2F6	Armadillo repeat-containing protein 10 (Splicing variant involved in hepatocarcinogenesis protein)	reviewed	5	High	11	16	11	343	45.481	37.5	3 v 3	0.0447653	0.770103	0.865655	3 v 3	-0.212272	0.0240633	0.0706758	3 v 3	-0.257038	0.184168	0.328597	10	10.0748	10.1509	9.96029	10.022	10.3778	9.83715	9.90373	9.848	1024	1078.5	1136.9	996.2	1039.7	1330.5	914.7	957.9	921.6	898.1	776.2	764.6	1036.4	999.2	957.9	1067.9	1155.9
Q6NXE6	Q6NXE6	Armadillo repeat-containing protein 6	reviewed	3	High	15	20	15	501	28.9421	54.1	3 v 3	-0.168728	0.18999	0.380647	3 v 3	-0.394836	0.0258844	0.0739053	3 v 3	-0.226109	0.0508715	0.151564	9.0474	9.28771	9.33047	9.09672	9.03837	9.02431	8.70632	8.88844	8.88631	529.1	625	643.8	547.5	525.8	520.7	417.7	473.9	473.2	464.1	426.6	349.2	600.7	505.3	473.9	604.7	452.4
Q8IUR7	Q8IUR7	Armadillo repeat-containing protein 8	reviewed	5	High	10	10	3	673	17.3848	75.5	3 v 3	-0.0118901	0.741836	0.848784	3 v 3	0.0417364	0.539446	0.630523	3 v 3	0.0536265	0.421619	0.562058	8.35623	8.45574	8.42375	8.40429	8.37243	8.42333	8.36326	8.45039	8.54728	327.7	351.1	343.4	338.8	331.4	343.3	329.3	349.8	374.1	287.5	264	275.3	337.4	318.5	349.8	322.6	298.3
Q9UH62	Q9UH62	Armadillo repeat-containing X-linked protein 3 (ARM protein lost in epithelial cancers on chromosome X 3) (Protein ALEX3)	reviewed	4	High	11	17	11	379	34.3008	42.5	3 v 3	0.43239	0.0108041	0.101201	3 v 3	0.316924	0.00875703	0.0404538	3 v 3	-0.115465	0.254722	0.406056	9.05094	9.19353	9.20726	9.47998	9.54593	9.72298	9.42164	9.54747	9.43338	530.4	585.5	591.1	714.1	747.5	845.1	685.8	748.3	691.4	465.2	556.4	573.3	562.7	718.4	748.3	555.2	734.1
Q6P1M9	Q6P1M9	Armadillo repeat-containing X-linked protein 5	reviewed	2	High	3	3	3	558	4.6595	62.3	3 v 3	-0.229935	0.431681	0.613536	3 v 3	-0.290742	0.43429	0.536725	3 v 3	-0.0608071	0.870316	0.913704	4.91648	4.36457	4.51096	4.07895	4.76022	4.26303	3.74416	4.60881	4.56682	30.2	20.6	22.8	16.9	27.1	19.2	13.4	24.4	23.7	26.5	13.2	11.2	19.7	26.1	24.4	21.4	16.7
Q5T2E6	Q5T2E6	Armadillo-like helical domain-containing protein 3	reviewed	4	High	9	9	9	689	12.7721	78.7	3 v 3	-0.0598153	0.238432	0.431702	3 v 3	-0.151999	0.141183	0.228294	3 v 3	-0.092184	0.308004	0.457375	8.57969	8.67807	8.5744	8.50502	8.55152	8.59619	8.49586	8.32688	8.55344	382.6	409.6	381.2	363.3	375.2	387	361	321.1	375.7	335.6	283.1	301.7	393.6	360.6	321.1	358	336.2
P36575	P36575	Arrestin-C (Cone arrestin) (C-arrestin) (cArr) (Retinal cone arrestin-3) (X-arrestin)	reviewed	5	Medium	2	2	1	388	3.60825	42.8	3 v 3	-0.115333	0.378217	0.565921	3 v 3	-0.203037	0.102633	0.181205	3 v 3	-0.087704	0.511173	0.640449	6.23649	6.36457	6.44626	6.15987	6.11686	6.42459	6.18388	6.24982	6.0045	75.4	82.4	87.2	71.5	69.4	85.9	72.7	76.1	64.2	66.1	55.7	60.8	79.2	66.7	76.1	81.9	74.6
B4DEE5	B4DEE5	Arsenical pump-driving ATPase (EC 3.6.-.-)	unreviewed	2	High	8	12	1	320	31.5625	35.8	0 v 0				0 v 0				0 v 0													NA	NA	NA	NA	NA	NA	NA	NA	NA	NA	NA	NA	NA	NA	NA	NA	NA
Q9HBK9	Q9HBK9	Arsenite methyltransferase (EC 2.1.1.137) (Methylarsonite methyltransferase) (S-adenosyl-L-methionine:arsenic(III) methyltransferase)	reviewed	5	Medium	1	1	1	375	2.13333	41.7	0 v 0				0 v 0				0 v 0													NA	NA	NA	NA	NA	NA	NA	NA	NA	NA	NA	NA	NA	NA	NA	NA	NA
A0A024R9Z8	P35869	Aryl hydrocarbon receptor (Ah receptor) (AhR) (Class E basic helix-loop-helix protein 76) (bHLHe76)	reviewed	5	High	2	2	2	848	1.88679	96.1	3 v 3	-0.392213	0.024607	0.135904	3 v 3	-0.183333	0.180486	0.274522	3 v 3	0.208881	0.129152	0.262458	6.26491	6.32912	6.5345	5.83542	6.02901	6.08746	6.03562	6.26679	6.27612	76.9	80.4	92.7	57.1	65.3	68	65.6	77	77.5	67.5	44.5	54.8	77.3	62.8	77	87.1	59.1
P27540	P27540	Aryl hydrocarbon receptor nuclear translocator (ARNT protein) (Class E basic helix-loop-helix protein 2) (bHLHe2) (Dioxin receptor, nuclear translocator) (Hypoxia-inducible factor 1-beta) (HIF-1-beta) (HIF1-beta)	reviewed	5	High	2	2	2	789	3.5488	86.6	3 v 3	-0.0314173	0.874947	0.930084	3 v 3	-0.139404	0.451243	0.551371	3 v 3	-0.107986	0.489205	0.622093	4.91169	4.67243	4.41278	4.6893	4.80735	4.40599	4.66676	4.43296	4.47897	30.1	25.5	21.3	25.8	28	21.2	25.4	21.6	22.3	26.4	20.1	21.2	24.5	26.9	21.6	20	18.5
P18440	P18440	Arylamine N-acetyltransferase 1 (EC 2.3.1.5) (Arylamide acetylase 1) (Monomorphic arylamine N-acetyltransferase) (MNAT) (N-acetyltransferase type 1) (NAT-1)	reviewed	5	High	4	4	4	290	18.6207	33.9	3 v 3	0.211459	0.0490332	0.186908	3 v 3	0.332017	0.0334913	0.086465	3 v 3	0.120557	0.27167	0.42261	6.06178	5.8679	5.90929	6.12309	6.12722	6.22304	6.1918	6.20359	6.43962	66.8	58.4	60.1	69.7	69.9	74.7	73.1	73.7	86.8	58.6	54.3	61.1	56.1	67.2	73.7	56.5	64.9
P15289	P15289	Arylsulfatase A (ASA) (EC 3.1.6.8) (Cerebroside-sulfatase) [Cleaved into: Arylsulfatase A component B; Arylsulfatase A component C]	reviewed	5	High	2	2	1	507	3.15582	53.6	3 v 3	0.0805319	0.822351	0.899435	3 v 3	0.461074	0.270153	0.371635	3 v 3	0.380542	0.0673925	0.17671	3.36457	3.75489	2.70044	3.29278	3.23266	3.53605	3.96347	3.57289	3.66676	10.3	13.5	6.5	9.8	9.4	11.6	15.6	11.9	12.7	9	7.6	13	12.9	9	11.9	6.1	10.1
A0A024RAJ9	P15848	Arylsulfatase B (ASB) (EC 3.1.6.12) (N-acetylgalactosamine-4-sulfatase) (G4S)	reviewed	5	High	7	7	7	533	13.8837	59.6	3 v 3	0.321881	0.00624216	0.0837163	3 v 3	0.70879	0.0684334	0.135955	3 v 3	0.386909	0.194337	0.341137	6.74147	6.63081	6.76818	7.04002	6.95652	7.10957	7.1375	7.31107	7.81826	107	99.1	109	131.6	124.2	138.1	140.8	158.8	225.7	93.9	102.5	117.7	95.2	119.4	158.8	102.4	120
Q9BVC5	Q9BVC5	Ashwin	reviewed	3	High	9	10	9	232	46.9828	25.8	3 v 3	0.192249	0.17655	0.363735	3 v 3	0.197929	0.17285	0.265945	3 v 3	0.00568016	0.924192	0.950451	9.06985	8.81538	8.75255	9.16867	9.00338	9.04248	9.0954	9.10303	9.03315	537.4	450.5	431.3	575.5	513.2	527.3	547	549.9	523.9	471.3	448.4	457.2	433	493.2	549.9	405.1	458.1
L0R819	L0R819	ASNSD1 upstream open reading frame protein (ASNSD1 small/short open reading frame-encoded polypeptide) (ASNSD1-SEP)	reviewed	2	High	6	8	6	96	52.0833	11.2	3 v 3	-0.0490289	0.296481	0.487983	3 v 3	-0.176192	0.103496	0.182125	3 v 3	-0.127163	0.169433	0.311079	8.38888	8.37764	8.40557	8.38111	8.37243	8.27146	8.1809	8.33539	8.12722	335.2	332.6	339.1	333.4	331.4	309	290.2	323	279.6	294	259.8	242.5	319.6	318.4	323	318.6	268.4
P08243	P08243	Asparagine synthetase [glutamine-hydrolyzing] (EC 6.3.5.4) (Cell cycle control protein TS11) (Glutamine-dependent asparagine synthetase)	reviewed	5	High	32	95	3	561	58.467	64.3	3 v 3	-0.226435	0.0761115	0.233213	3 v 3	-0.75938	0.00425516	0.0284764	3 v 3	-0.532946	0.02082	0.0943097	12.4409	12.6628	12.6703	12.3623	12.3021	12.4304	11.6477	11.9778	11.8704	5560.2	6484.6	6518.5	5265.2	5050.1	5519.7	3208.5	4033.4	3744.2	4876.9	4102.5	2682.1	6231.8	4853.3	4033.4	6123.2	4795.2
O43776	O43776	Asparagine--tRNA ligase, cytoplasmic (EC 6.1.1.22) (Asparaginyl-tRNA synthetase) (AsnRS) (Asparaginyl-tRNA synthetase 1)	reviewed	5	High	31	72	30	548	53.4672	62.9	3 v 3	-0.137382	0.0179245	0.121385	3 v 3	-0.503538	0.00122758	0.0177822	3 v 3	-0.366156	0.00283114	0.0434924	11.9224	11.9218	11.9922	11.7957	11.77	11.8586	11.5	11.4611	11.3648	3881.6	3879.9	4074	3555.2	3492.5	3713.5	2896.3	2819.2	2637.2	3404.6	2770.1	2421.1	3728.7	3356.5	2819.2	3826.9	3226.1
A0A140VK69	P17174	Aspartate aminotransferase, cytoplasmic (cAspAT) (EC 2.6.1.1) (EC 2.6.1.3) (Cysteine aminotransferase, cytoplasmic) (Cysteine transaminase, cytoplasmic) (cCAT) (Glutamate oxaloacetate transaminase 1) (Transaminase A)	reviewed	5	High	21	43	21	413	55.2058	46.2	3 v 3	0.11679	0.348085	0.538504	3 v 3	-0.0709513	0.0822712	0.155334	3 v 3	-0.187741	0.184211	0.328597	10.9794	11.0121	11.0247	10.9669	11.1016	11.2981	10.9753	10.9375	10.8905	2018.9	2065.3	2083.4	2001.6	2197.4	2518	2013.3	1961.2	1898.3	1770.8	1559.6	1682.9	1984.8	2111.8	1961.2	1957.1	2187.4
P00505	P00505	Aspartate aminotransferase, mitochondrial (mAspAT) (EC 2.6.1.1) (EC 2.6.1.7) (Fatty acid-binding protein) (FABP-1) (Glutamate oxaloacetate transaminase 2) (Kynurenine aminotransferase 4) (Kynurenine aminotransferase IV) (Kynurenine--oxoglutarate transaminase 4) (Kynurenine--oxoglutarate transaminase IV) (Plasma membrane-associated fatty acid-binding protein) (FABPpm) (Transaminase A)	reviewed	5	High	31	95	31	430	58.6047	47.5	3 v 3	0.00609185	0.929271	0.961244	3 v 3	-0.621537	0.00420851	0.0283882	3 v 3	-0.627629	0.00638824	0.0580577	12.2981	12.4784	12.4127	12.4397	12.3299	12.4379	11.9107	11.6414	11.7725	5036.2	5706.5	5452.4	5555.4	5148.2	5548.7	3850.1	3194.5	3498.5	4417.3	4328.6	3218.3	5484	4947.6	3194.5	5121.7	4820.4
A0A140VJW5	P14868	Aspartate--tRNA ligase, cytoplasmic (EC 6.1.1.12) (Aspartyl-tRNA synthetase) (AspRS) (Cell proliferation-inducing gene 40 protein)	reviewed	5	High	36	85	24	501	69.8603	57.1	3 v 3	-0.0458288	0.173811	0.360996	3 v 3	-0.101675	0.106899	0.186208	3 v 3	-0.0558464	0.296897	0.446393	12.2772	12.3177	12.3228	12.2693	12.2173	12.2936	12.1426	12.2761	12.194	4963.8	5105	5123.1	4936.7	4761.9	5020.4	4521.6	4959.9	4685.5	4353.8	3846.5	3779.7	4906	4576.4	4959.9	4812.4	4361.4
H7C278	H7C278	Aspartate--tRNA ligase, cytoplasmic (Fragment)	unreviewed	1	High	13	21	1	179	63.6872	20.1	3 v 3	-0.0915495	0.573827	0.729365	3 v 3	0.0183579	0.863893	0.898728	3 v 3	0.109907	0.474508	0.608538	4.97269	4.70598	4.73877	4.47249	4.80735	4.86295	4.73877	4.92125	4.8125	31.4	26.1	26.7	22.2	28	29.1	26.7	30.3	28.1	27.6	17.3	22.4	25.1	26.9	30.3	25.1	25.3
Q12797	Q12797	Aspartyl/asparaginyl beta-hydroxylase (EC 1.14.11.16) (Aspartate beta-hydroxylase) (ASP beta-hydroxylase) (Peptide-aspartate beta-dioxygenase)	reviewed	5	High	35	81	34	758	39.5778	85.8	3 v 3	0.172152	0.117155	0.292339	3 v 3	0.530245	0.015919	0.055987	3 v 3	0.358093	0.00441632	0.0493186	11.4424	11.2063	11.2823	11.4608	11.5404	11.4462	11.8523	11.8267	11.8427	2782.9	2362.8	2490.6	2818.7	2978.5	2790.3	3697.4	3632.3	3672.9	2440.9	2196.2	3090.7	2270.7	2862.4	3632.3	2339.6	2424.1
B1AKZ4	Q15121	Astrocytic phosphoprotein PEA-15 (15 kDa phosphoprotein enriched in astrocytes) (Phosphoprotein enriched in diabetes) (PED)	reviewed	5	High	7	15	7	130	60	15	3 v 3	0.0317554	0.21193	0.40444	3 v 3	0.303643	0.181886	0.276143	3 v 3	0.271888	0.213317	0.361805	9.59712	9.60918	9.64259	9.61545	9.6664	9.66231	10.2165	9.71836	9.82496	774.5	781	799.3	784.4	812.6	810.3	1189.8	842.4	907	679.3	611.2	994.5	750.5	780.9	842.4	750.8	704
Q9UBB4	Q9UBB4	Ataxin-10 (Brain protein E46 homolog) (Spinocerebellar ataxia type 10 protein)	reviewed	5	High	25	48	24	475	53.2632	53.5	3 v 3	-0.331641	0.00400447	0.071846	3 v 3	-0.298863	0.00952855	0.0421381	3 v 3	0.0327774	0.489717	0.622456	11.3977	11.3814	11.2684	11.0823	10.9516	11.0187	11.0259	11.043	11.082	2698.1	2667.7	2466.8	2168.3	1980.4	2074.7	2085.1	2110	2167.8	2366.5	1689.5	1742.9	2563.7	1903.3	2110	2317.2	1802.4
P0C7T5	P0C7T5	Ataxin-1-like (Brother of ataxin-1) (Brother of ATXN1)	reviewed	5	High	7	8	7	689	12.1916	73.3	3 v 3	-0.157969	0.0240526	0.134709	3 v 3	-0.1874	0.0274912	0.0765114	3 v 3	-0.0294307	0.61911	0.729816	7.48462	7.57061	7.49506	7.33271	7.31741	7.42626	7.3336	7.40088	7.25361	179.1	190.1	180.4	161.2	159.5	172	161.3	169	152.6	157.1	125.6	134.9	182.7	153.3	169	169.5	149.5
F8WB05	F8WB05	Ataxin-2 (Fragment)	unreviewed	1	High	6	8	1	424	9.90566	45.8	0 v 0				0 v 0				0 v 0													NA	NA	NA	NA	NA	NA	NA	NA	NA	NA	NA	NA	NA	NA	NA	NA	NA
Q99700	Q99700	Ataxin-2 (Spinocerebellar ataxia type 2 protein) (Trinucleotide repeat-containing gene 13 protein)	reviewed	5	High	28	37	21	1313	20.2589	140.2	3 v 3	-0.000896797	0.990452	0.99566	3 v 3	0.144521	0.131002	0.215953	3 v 3	0.145418	0.0956628	0.217127	9.89588	10.0904	9.98356	10.0164	10.0438	9.90689	10.2014	10.1683	10.0337	952.7	1090.2	1012.4	1035.7	1055.6	960	1177.4	1150.7	1048.2	835.6	807	984.2	1047.7	1014.5	1150.7	951	834
Q8WWM7	Q8WWM7	Ataxin-2-like protein (Ataxin-2 domain protein) (Ataxin-2-related protein)	reviewed	5	High	39	63	35	1075	37.3953	113.3	3 v 3	-0.175248	0.0396298	0.168364	3 v 3	-0.59273	0.00186069	0.0200192	3 v 3	-0.417483	0.00292979	0.0440298	11.2587	11.3709	11.4006	11.1647	11.2367	11.103	10.7196	10.7814	10.751	2450.3	2648.3	2703.4	2295.7	2413.2	2199.5	1686.2	1760	1723.4	2149.1	1788.7	1409.5	2545.1	2319.2	1760	2539.4	1910.8
P54252	P54252	Ataxin-3 (EC 3.4.19.12) (Machado-Joseph disease protein 1) (Spinocerebellar ataxia type 3 protein)	reviewed	5	High	7	10	7	364	19.2308	41.8	3 v 3	0.215325	0.0197077	0.125281	3 v 3	0.337293	0.00411122	0.0281783	3 v 3	0.121969	0.0718772	0.183596	8.32867	8.47654	8.41066	8.63227	8.67807	8.55152	8.69209	8.72928	8.80639	321.5	356.2	340.3	396.8	409.6	375.2	413.6	424.4	447.7	282	309.2	345.7	342.3	393.6	424.4	319.7	325.9
O15265	O15265	Ataxin-7 (Spinocerebellar ataxia type 7 protein)	reviewed	5	High	2	2	2	892	3.47534	95.4	3 v 3	-0.179901	0.191808	0.382079	3 v 3	-0.57415	0.00175584	0.0195396	3 v 3	-0.394249	0.035074	0.125476	5.40599	5.35755	5.43296	5.32912	5.29646	5.03122	4.74416	4.90207	4.82782	42.4	41	43.2	40.2	39.3	32.7	26.8	29.9	28.4	37.2	31.3	22.4	39.4	37.7	29.9	40.6	28.4
Q14CW9	Q14CW9	Ataxin-7-like protein 3 (SAGA-associated factor 11 homolog)	reviewed	5	High	2	2	2	347	7.4928	38.6	3 v 3	-0.262667	0.412025	0.597212	3 v 3	-0.88079	0.0388251	0.0948183	3 v 3	-0.618122	0.125156	0.257141	4.69488	4.15381	4.63227	4.56682	4.32912	3.79701	4.00899	3.59694	3.23266	25.9	17.8	24.8	23.7	20.1	13.9	16.1	12.1	9.4	22.7	18.5	13.5	17.2	19.3	12.1	23.3	12.1
Q96GX2	Q96GX2	Ataxin-7-like protein 3B	reviewed	4	High	2	3	2	97	30.9278	10.8	3 v 3	-0.324217	0.107953	0.279478	3 v 3	-1.29358	0.0418262	0.0988493	3 v 3	-0.969361	0.0733705	0.185622	7.29186	6.95303	7.18686	7.02015	6.60733	6.83162	5.24031	6.07039	6.24031	156.7	123.9	145.7	129.8	97.5	113.9	37.8	67.2	75.6	137.4	101.1	31.6	119	93.7	67.2	136.9	99
Q6SPF0	Q6SPF0	Atherin (Sterile alpha motif domain-containing protein 1) (SAM domain-containing protein 1)	reviewed	3	Medium	1	1	1	538	3.15985	56	0 v 0				0 v 0				0 v 0													NA	NA	NA	NA	NA	NA	NA	NA	NA	NA	NA	NA	NA	NA	NA	NA	NA
Q5TGY3	Q5TGY3	AT-hook DNA-binding motif-containing protein 1	reviewed	3	Medium	1	1	1	1603	1.12289	168.2	0 v 0				0 v 0				0 v 0													NA	NA	NA	NA	NA	NA	NA	NA	NA	NA	NA	NA	NA	NA	NA	NA	NA
Q8WXF7	Q8WXF7	Atlastin-1 (EC 3.6.5.-) (Brain-specific GTP-binding protein) (GTP-binding protein 3) (GBP-3) (hGBP3) (Guanine nucleotide-binding protein 3) (Spastic paraplegia 3 protein A)	reviewed	5	High	10	12	9	558	21.147	63.5	3 v 3	0.0302512	0.568535	0.725358	3 v 3	-0.616071	0.139304	0.225597	3 v 3	-0.646322	0.127535	0.260449	8.2738	8.19525	8.17991	8.18339	8.23936	8.31696	7.853	7.08108	7.86666	309.5	293.1	290	290.7	302.2	318.9	231.2	135.4	233.4	271.4	226.5	193.3	281.7	290.4	135.4	272.4	277.1
Q8NHH9	Q8NHH9	Atlastin-2 (EC 3.6.5.-) (ADP-ribosylation factor-like protein 6-interacting protein 2) (ARL-6-interacting protein 2) (Aip-2)	reviewed	5	High	16	26	14	583	34.8199	66.2	3 v 3	0.137363	0.0221498	0.131039	3 v 3	0.431983	0.001294	0.0179858	3 v 3	0.29462	0.0131141	0.0771734	9.59954	9.62917	9.68229	9.77083	9.78839	9.76388	9.99449	10.1028	10.1097	775.8	791.9	821.6	873.6	884.3	869.4	1020.1	1099.6	1104.9	680.5	680.7	852.7	761.1	849.8	1099.6	771.8	755.3
Q6DD88	Q6DD88	Atlastin-3 (EC 3.6.5.-)	reviewed	5	High	12	16	12	541	27.9113	60.5	3 v 3	-0.126419	0.341692	0.531537	3 v 3	-0.0501299	0.887686	0.918483	3 v 3	0.0762891	0.826256	0.884757	9.08295	9.40003	9.36872	9.20212	9.0677	9.20261	9.82845	9.04631	8.82655	542.3	675.6	661.1	589	536.6	589.2	909.2	528.7	454	475.6	458.9	760	649.3	515.7	528.7	621	511.9
Q08ET0	P24539	ATP synthase F(0) complex subunit B1, mitochondrial (ATP synthase peripheral stalk-membrane subunit b) (ATP synthase proton-transporting mitochondrial F(0) complex subunit B1) (ATP synthase subunit b) (ATPase subunit b)	reviewed	5	High	9	19	9	256	33.9844	28.9	3 v 3	0.311896	0.234438	0.427919	3 v 3	0.0584948	0.751958	0.81161	3 v 3	-0.253401	0.36213	0.507431	9.62607	9.56014	9.6268	9.87452	9.61692	10.2573	9.97054	9.59003	9.42794	790.2	754.9	790.6	938.7	785.2	1223.9	1003.3	770.7	688.8	693.1	731.4	838.7	725.4	754.6	770.7	742.6	1063.2
Q96IX5	Q96IX5	ATP synthase membrane subunit DAPIT, mitochondrial (Diabetes-associated protein in insulin-sensitive tissues) (HCV F-transactivated protein 2) (Up-regulated during skeletal muscle growth protein 5)	reviewed	5	High	2	2	2	58	18.9655	6.5	3 v 3	0.499291	0.24557	0.438976	3 v 3	0.279089	0.380822	0.485784	3 v 3	-0.220202	0.589088	0.706206	3.81762	3.87774	4.39232	4.55459	3.99095	5.04002	4.70598	4.2555	3.96347	14.1	14.7	21	23.5	15.9	32.9	26.1	19.1	15.6	12.4	18.3	21.8	14.1	15.2	19.1	19.7	28.6
Q5TC12	Q5TC12	ATP synthase mitochondrial F1 complex assembly factor 1 (ATP11 homolog)	reviewed	3	High	11	13	11	328	37.1951	36.4	3 v 3	0.11471	0.0573829	0.200962	3 v 3	-0.13829	0.007049	0.0364728	3 v 3	-0.253	0.00577278	0.0552305	9.3147	9.31945	9.26679	9.47877	9.40237	9.36392	9.17368	9.12231	9.19007	636.8	638.9	616	713.5	676.7	658.9	577.5	557.3	584.1	558.5	555.9	482.7	614	650.4	557.3	578.6	572.4
Q8N5M1	Q8N5M1	ATP synthase mitochondrial F1 complex assembly factor 2 (ATP12 homolog)	reviewed	5	High	6	9	6	289	25.2595	32.8	3 v 3	-0.0757231	0.283288	0.475185	3 v 3	-0.315665	0.0136244	0.051487	3 v 3	-0.239942	0.0241913	0.102367	8.19279	8.20994	8.19574	8.0542	8.09117	8.22593	7.86233	7.82972	7.95942	292.6	296.1	293.2	265.8	272.7	299.4	232.7	227.5	248.9	256.6	207.1	194.5	284.6	262	227.5	275.4	260.1
G5D7T4	G5D7T4	ATP synthase protein 8	unreviewed	2	High	3	4	3	68	52.9412	8	3 v 3	0.248863	0.148651	0.332753	3 v 3	0.11573	0.517951	0.610375	3 v 3	-0.133133	0.501525	0.632792	6.99435	6.79442	6.75489	7.11894	6.89239	7.27891	7.24413	6.82782	6.8189	127.5	111	108	139	118.8	155.3	151.6	113.6	112.9	111.8	108.3	126.7	106.6	114.2	113.6	101.4	134.9
Q0ZFE3	P00846	ATP synthase subunit a (F-ATPase protein 6)	reviewed	5	High	1	3	1	226	4.42478	24.8	3 v 3	0.282208	0.293134	0.484722	3 v 3	0.0583603	0.649749	0.729166	3 v 3	-0.223848	0.386076	0.529249	6.91886	7.16993	7.16491	7.3966	7.00675	7.69697	7.30652	7.10434	7.01792	121	144	143.5	168.5	128.6	207.5	158.3	137.6	129.6	106.1	131.3	132.3	138.4	123.6	137.6	134.8	180.3
V9HW26	P25705	ATP synthase subunit alpha, mitochondrial (ATP synthase F1 subunit alpha)	reviewed	5	High	41	116	40	553	60.5787	59.7	3 v 3	0.253718	0.228043	0.421594	3 v 3	0.0684252	0.677252	0.751515	3 v 3	-0.185292	0.416069	0.556949	12.7523	12.6092	12.7231	12.8942	12.7201	13.2315	13.0392	12.6487	12.602	6899.5	6248.3	6761.3	7612.5	6747.4	9617.8	8417.7	6421.5	6216.9	6051.7	5931.4	7036.5	6004.7	6484.5	6421.5	6351.3	8355.3
P56378	P56378	ATP synthase subunit ATP5MPL, mitochondrial (6.8 kDa mitochondrial proteolipid protein) (MLQ) (ATP synthase membrane subunit 6.8PL)	reviewed	4	High	3	5	3	58	48.2759	6.7	3 v 3	0.20744	0.431983	0.613538	3 v 3	0.00260193	0.990794	0.993022	3 v 3	-0.204838	0.508851	0.63872	6.85922	6.89118	6.64097	6.70321	6.90448	7.40599	7.13955	6.77742	6.4822	116.1	118.7	99.8	104.2	119.8	169.6	141	109.7	89.4	101.8	81.2	117.9	114.1	115.2	109.7	93.8	147.4
V9HW31	P06576	ATP synthase subunit beta, mitochondrial (EC 7.1.2.2) (ATP synthase F1 subunit beta)	reviewed	5	High	23	99	22	529	53.4972	56.5	3 v 3	0.321905	0.17458	0.361752	3 v 3	0.11998	0.413717	0.517649	3 v 3	-0.201925	0.367015	0.511452	12.0172	11.9059	11.963	12.2348	12.0378	12.5792	12.3146	11.9804	11.951	4145.2	3837.3	3992.2	4819.9	4204.6	6119.7	5093.9	4040.8	3959.3	3635.8	3755.5	4258	3687.7	4040.8	4040.8	3750.1	5316.4
O75947	O75947	ATP synthase subunit d, mitochondrial (ATPase subunit d) (ATP synthase peripheral stalk subunit d)	reviewed	5	High	13	19	13	161	68.9441	18.5	3 v 3	0.453958	0.0894267	0.252946	3 v 3	0.144446	0.477605	0.575937	3 v 3	-0.309512	0.246185	0.396822	9.79701	9.58609	9.73961	10.0768	9.93752	10.4703	10.1774	9.70356	9.67507	889.6	768.6	854.9	1080	980.6	1418.6	1158	833.8	817.5	780.2	841.5	968	738.6	942.4	833.8	803	1232.4
P30049	P30049	ATP synthase subunit delta, mitochondrial (ATP synthase F1 subunit delta) (F-ATPase delta subunit)	reviewed	5	High	3	5	2	168	17.2619	17.5	3 v 3	0.382591	0.0565162	0.200272	3 v 3	0.217844	0.163584	0.254681	3 v 3	-0.164747	0.344002	0.491356	7.18785	6.97613	7.15886	7.38974	7.36457	7.71631	7.52513	7.17792	7.27333	145.8	125.9	142.9	167.7	164.8	210.3	184.2	144.8	154.7	127.8	130.7	153.9	121	158.3	144.8	134.3	182.7
P56385	P56385	ATP synthase subunit e, mitochondrial (ATPase subunit e) (ATP synthase membrane subunit e) [Cleaved into: ATP synthase subunit e, mitochondrial, N-terminally processed]	reviewed	5	High	7	10	5	69	82.6087	7.9	3 v 3	0.41139	0.104641	0.274622	3 v 3	0.219618	0.143793	0.231409	3 v 3	-0.191771	0.359399	0.504172	8.837	8.85269	8.97269	9.18215	9.11374	9.60066	9.30287	8.98356	9.0348	457.3	462.3	502.4	580.9	554	776.4	631.6	506.2	524.5	401.1	452.6	527.9	444.3	532.5	506.2	472	674.5
P56381	P56381	ATP synthase subunit epsilon, mitochondrial (ATPase subunit epsilon) (ATP synthase F1 subunit epsilon)	reviewed	5	High	3	6	3	51	43.1373	5.8	3 v 3	0.306581	0.109653	0.281983	3 v 3	0.165971	0.344626	0.44952	3 v 3	-0.14061	0.455351	0.591171	7.89118	7.63517	7.91409	8.05745	7.9571	8.34563	8.22497	7.88874	7.82464	237.4	198.8	241.2	266.4	248.5	325.3	299.2	237	226.7	208.3	207.6	250.1	191	238.8	237	226.6	282.6
O75964	O75964	ATP synthase subunit g, mitochondrial (ATPase subunit g) (ATP synthase membrane subunit g)	reviewed	5	High	6	8	5	103	53.3981	11.4	3 v 3	0.310336	0.266897	0.459898	3 v 3	0.156141	0.428084	0.531345	3 v 3	-0.154195	0.58476	0.702428	8.45286	8.39874	8.52042	8.70839	8.44667	9.14797	8.92807	8.47816	8.43421	350.4	337.5	367.2	418.3	348.9	567.3	487.1	356.6	345.9	307.4	325.9	407.2	324.3	335.3	356.6	344.9	492.8
P36542	P36542	ATP synthase subunit gamma, mitochondrial (ATP synthase F1 subunit gamma) (F-ATPase gamma subunit)	reviewed	5	High	16	33	15	298	44.6309	33	3 v 3	0.230897	0.30442	0.49571	3 v 3	-0.0277581	0.86856	0.901822	3 v 3	-0.258655	0.313687	0.462966	10.8519	10.8107	10.8896	10.9869	10.848	11.4099	11.1171	10.6703	10.6815	1848.2	1796.1	1897.1	2029.5	1843.2	2721	2221.1	1629.6	1642.3	1621.1	1581.3	1856.6	1726.1	1771.4	1629.6	1782.1	2363.8
P48047	P48047	ATP synthase subunit O, mitochondrial (ATP synthase peripheral stalk subunit OSCP) (Oligomycin sensitivity conferral protein) (OSCP)	reviewed	5	High	9	19	4	213	45.0704	23.3	3 v 3	0.304043	0.224522	0.41809	3 v 3	0.0515367	0.719126	0.784577	3 v 3	-0.252506	0.311923	0.461083	10.0596	10.1024	10.1235	10.2985	10.1581	10.741	10.3898	10.0661	9.98413	1067.2	1099.3	1115.5	1259.4	1142.6	1711.4	1341.7	1072	1012.8	936	981.3	1121.5	1056.4	1098.1	1072	1047.9	1486.8
Q99766	Q99766	ATP synthase subunit s, mitochondrial (ATP synthase-coupling factor B) (FB) (Distal membrane arm assembly complex 2-like protein) (Mitochondrial ATP synthase regulatory component factor B)	reviewed	5	High	4	5	4	215	17.6744	24.9	3 v 3	-0.0640439	0.256482	0.451588	3 v 3	-0.0253787	0.786121	0.838649	3 v 3	0.0386652	0.697421	0.789429	7.41278	7.42038	7.47978	7.30378	7.37243	7.4446	7.26397	7.43212	7.54071	170.4	171.3	178.5	158	165.7	174.2	153.7	172.7	186.2	149.4	123.1	128.5	164.7	159.3	172.7	167.6	151.3
Q6IB54	P18859	ATP synthase-coupling factor 6, mitochondrial (ATPase subunit F6) (ATP synthase peripheral stalk subunit F6)	reviewed	5	High	6	12	6	108	51.8519	12.6	3 v 3	0.375739	0.0986351	0.267038	3 v 3	0.17606	0.49246	0.588804	3 v 3	-0.199679	0.476208	0.610175	10.0488	9.92466	10.0065	10.3155	10.1679	10.6237	10.5897	9.9359	9.98242	1059.2	971.9	1028.6	1274.3	1150.4	1577.8	1541.1	979.5	1011.6	929	992.9	1288.2	934	1105.6	979.5	966.3	1370.7
G3V325	G3V325	ATP5MF-PTCD1 readthrough	unreviewed	2	High	13	19	12	749	18.9586	84.1	3 v 3	0.11545	0.261045	0.455119	3 v 3	-0.0257555	0.488447	0.585132	3 v 3	-0.141206	0.193713	0.340804	9.0607	8.98328	9.03425	9.1576	9.00394	9.26303	9.04303	9.00141	8.95652	534	506.1	524.3	571.1	513.4	614.4	527.5	512.5	496.8	468.4	445	440.9	486.3	493.4	512.5	492.5	533.7
Q8NBU5	Q8NBU5	ATPase family AAA domain-containing protein 1 (EC 3.6.1.3) (Thorase)	reviewed	5	High	11	17	11	361	29.0859	40.7	3 v 3	-0.262626	0.326036	0.517439	3 v 3	-0.238515	0.0741035	0.144034	3 v 3	0.0241111	0.92015	0.947602	9.47249	9.54323	9.60418	9.12179	9.02846	9.68177	9.3072	9.434	9.16315	710.4	746.1	778.3	557.1	522.2	821.3	633.5	691.7	573.3	623.1	434.1	529.6	717	501.8	691.7	731.1	713.5
H0Y2W2	H0Y2W2	ATPase family AAA domain-containing protein 3A (Fragment)	unreviewed	1	High	23	28	5	572	39.5105	64.3	3 v 3	0.00854423	0.986671	0.994407	3 v 3	0.0306561	0.820041	0.864568	3 v 3	0.0221119	0.965888	0.9786	8.50462	8.70252	8.67913	8.3906	8.00955	9.51175	8.57403	8.87283	8.53138	363.2	416.6	409.9	335.6	257.7	730	381.1	468.8	370	318.5	261.5	318.6	400.4	247.7	468.8	385.1	634.2
Q5T9A4	Q5T9A4	ATPase family AAA domain-containing protein 3B (AAA-TOB3)	reviewed	5	High	25	31	5	648	39.5062	72.5	3 v 3	0.0522815	0.882092	0.934101	3 v 3	-0.0367043	0.734094	0.796016	3 v 3	-0.0889859	0.806171	0.869872	10.5799	10.6308	10.6514	10.5154	10.2307	11.2728	10.621	10.7231	10.4078	1530.6	1585.6	1608.4	1463.7	1201.6	2474.3	1574.9	1690.4	1358.5	1342.5	1140.5	1316.5	1523.8	1154.8	1690.4	1510.9	2149.5
Q8NB90	Q8NB90	ATPase family protein 2 homolog (EC 3.6.4.10) (Spermatogenesis-associated factor protein) (Spermatogenesis-associated protein 5)	reviewed	5	High	16	26	15	893	20.7167	97.8	3 v 3	-0.0641059	0.334454	0.524877	3 v 3	0.197642	0.0990219	0.176544	3 v 3	0.261748	0.0584562	0.16257	9.29301	9.42606	9.45512	9.29094	9.37352	9.31741	9.66622	9.65857	9.44232	627.3	687.9	701.9	626.4	663.3	638	812.5	808.2	695.7	550.2	488.1	679.1	661.1	637.5	808.2	659.4	554.2
O43681	O43681	ATPase GET3 (EC 3.6.-.-) (Arsenical pump-driving ATPase) (Arsenite-stimulated ATPase) (Guided entry of tail-anchored proteins factor 3, ATPase) (Transmembrane domain recognition complex 40 kDa ATPase subunit) (hARSA-I) (hASNA-I)	reviewed	5	High	10	17	3	348	36.7816	38.8	3 v 3	0.260495	0.0380036	0.164713	3 v 3	0.306737	0.0143127	0.0528702	3 v 3	0.0462418	0.318073	0.466987	9.54554	9.64169	9.73843	9.88173	9.90373	9.92169	9.90629	9.92125	10.0183	747.3	798.8	854.2	943.4	957.9	969.9	959.6	969.6	1037.1	655.4	735.1	802.1	767.6	920.6	969.6	802.4	842.6
Q9UII2	Q9UII2	ATPase inhibitor, mitochondrial (ATP synthase F1 subunit epsilon) (Inhibitor of F(1)F(o)-ATPase) (IF(1)) (IF1)	reviewed	5	High	9	30	9	106	43.3962	12.2	3 v 3	-0.136855	0.0351835	0.158891	3 v 3	-0.615057	0.0118862	0.0474852	3 v 3	-0.478201	0.0184654	0.0891696	10.4213	10.514	10.4792	10.3066	10.401	10.2963	9.98769	9.70009	9.88157	1371.3	1462.3	1427.4	1266.5	1352.1	1257.5	1015.3	831.8	943.3	1202.7	986.8	848.7	1405.3	1299.4	831.8	1340.8	1092.5
Q9Y6X9	Q9Y6X9	ATPase MORC2 (EC 3.6.1.3) (MORC family CW-type zinc finger protein 2) (Zinc finger CW-type coiled-coil domain protein 1)	reviewed	5	High	24	28	23	1032	23.2558	117.8	3 v 3	-0.260584	0.0346682	0.158223	3 v 3	-0.00509827	0.829139	0.871572	3 v 3	0.255486	0.0384049	0.131842	9.67772	9.68895	9.63354	9.48905	9.43066	9.29875	9.68387	9.66587	9.63517	819	825.4	794.3	718.6	690.1	629.8	822.5	812.3	795.2	718.4	559.9	687.5	793.2	663.2	812.3	746.2	547.1
Q9H8K7	Q9H8K7	ATPase PAAT (EC 3.6.1.3) (Protein associated with ABC transporters) (PAAT)	reviewed	5	High	3	3	3	445	6.96629	49.2	3 v 3	0.270696	0.115711	0.289967	3 v 3	-0.0742476	0.734697	0.796554	3 v 3	-0.344944	0.169548	0.311215	5.44956	5.74685	5.80219	5.83036	5.94251	6.03782	5.29278	5.60288	5.8802	43.7	53.7	55.8	56.9	61.5	65.7	39.2	48.6	58.9	38.3	44.3	32.8	51.6	59.1	48.6	52.4	57.1
Q96S55	Q96S55	ATPase WRNIP1 (EC 3.6.1.3) (Werner helicase-interacting protein 1)	reviewed	5	High	16	23	16	665	28.1203	72.1	3 v 3	-0.134627	0.0623733	0.208265	3 v 3	-0.241612	0.0284777	0.0783506	3 v 3	-0.106985	0.190231	0.336025	9.89315	10.0204	9.99294	9.85783	9.8173	9.8275	9.64836	9.69853	9.83479	950.9	1038.6	1019	927.9	902.2	908.6	802.5	830.9	913.2	834	723	670.8	998.1	867.1	830.9	957.2	789.3
Q86UQ4	Q86UQ4	ATP-binding cassette sub-family A member 13	reviewed	5	High	4	4	1	5058	0.553578	575.8	0 v 0				0 v 0				0 v 0													NA	NA	NA	NA	NA	NA	NA	NA	NA	NA	NA	NA	NA	NA	NA	NA	NA
Q99758	Q99758	ATP-binding cassette sub-family A member 3 (ABC-C transporter) (ATP-binding cassette transporter 3) (ATP-binding cassette 3)	reviewed	5	High	2	2	2	1704	1.23239	191.2	0 v 0				0 v 0				0 v 0													NA	NA	NA	NA	NA	NA	NA	NA	NA	NA	NA	NA	NA	NA	NA	NA	NA
Q9NRK6	Q9NRK6	ATP-binding cassette sub-family B member 10, mitochondrial (ATP-binding cassette transporter 10) (ABC transporter 10 protein) (Mitochondrial ATP-binding cassette 2) (M-ABC2)	reviewed	5	High	9	9	8	738	12.8726	79.1	3 v 3	0.405447	0.130015	0.30784	3 v 3	0.957481	0.00791085	0.0385405	3 v 3	0.552034	0.0693736	0.17985	5.30012	5.07895	5.2891	5.4822	5.42962	5.97269	6.43796	5.97957	6.12309	39.4	33.8	39.1	44.7	43.1	62.8	86.7	63.1	69.7	34.6	34.8	72.5	32.5	41.4	63.1	36.8	54.5
Q9NP58	Q9NP58	ATP-binding cassette sub-family B member 6, mitochondrial (Mitochondrial ABC transporter 3) (Mt-ABC transporter 3) (P-glycoprotein-related protein) (Ubiquitously-expressed mammalian ABC half transporter)	reviewed	5	High	9	12	8	842	12.8266	93.8	3 v 3	-0.23804	0.121678	0.298824	3 v 3	0.0540968	0.436551	0.538628	3 v 3	0.292137	0.0736424	0.186128	7.20555	7.20653	7.11582	6.87406	6.8125	7.12722	7.15381	7.20457	7.33181	147.6	147.7	138.7	117.3	112.4	139.8	142.4	147.5	161.1	129.5	91.4	119	142	108	147.5	130.3	121.4
O75027	O75027	ATP-binding cassette sub-family B member 7, mitochondrial (ATP-binding cassette transporter 7) (ABC transporter 7 protein)	reviewed	5	High	19	25	18	752	24.734	82.6	3 v 3	0.257382	0.236122	0.429292	3 v 3	0.289988	0.147303	0.235483	3 v 3	0.0326062	0.879569	0.920043	9.80832	9.76055	9.86202	10.062	9.80203	10.339	10.3455	10.0459	9.90944	896.6	867.4	930.6	1069	892.7	1295.2	1301.1	1057.1	961.7	786.4	832.9	1087.6	833.6	857.9	1057.1	874.2	1125.2
Q09428	Q09428	ATP-binding cassette sub-family C member 8 (Sulfonylurea receptor 1)	reviewed	5	High	3	3	2	1581	1.77103	176.9	3 v 3	-0.0740328	0.75662	0.858519	3 v 3	-0.435755	0.144845	0.232501	3 v 3	-0.361723	0.0465412	0.144829	6.01792	5.49825	5.38888	5.54844	5.39575	5.73877	5.3147	5.12928	5.15381	64.8	45.2	41.9	46.8	42.1	53.4	39.8	35	35.6	56.9	36.5	33.3	43.4	40.5	35	39.4	46.4
P33897	P33897	ATP-binding cassette sub-family D member 1 (EC 7.6.2.4) (Adrenoleukodystrophy protein) (ALDP)	reviewed	5	High	13	17	12	745	20.1342	82.9	3 v 3	0.629933	0.00656343	0.0845484	3 v 3	0.408543	0.00584847	0.0334404	3 v 3	-0.221389	0.114007	0.241622	8.08534	8.21237	8.27705	8.76852	8.70113	8.99492	8.69697	8.52865	8.57478	271.6	296.6	310.2	436.1	416.2	510.2	415	369.3	381.3	238.2	339.8	346.9	285.1	400	369.3	291.4	443.2
P28288	P28288	ATP-binding cassette sub-family D member 3 (70 kDa peroxisomal membrane protein) (PMP70)	reviewed	5	High	17	27	15	659	22.9135	75.4	3 v 3	-0.0632466	0.733409	0.842833	3 v 3	-0.363116	0.0172733	0.0583439	3 v 3	-0.299869	0.194764	0.341283	10.2627	10.1859	10.1896	10.03	9.9507	10.4677	9.95099	9.73623	9.86155	1228.5	1164.8	1167.8	1045.5	989.6	1416.1	989.8	852.9	930.3	1077.6	814.6	827.4	1119.4	951	852.9	1097	1230.2
P61221	P61221	ATP-binding cassette sub-family E member 1 (2'-5'-oligoadenylate-binding protein) (HuHP68) (RNase L inhibitor) (Ribonuclease 4 inhibitor) (RNS4I)	reviewed	5	High	30	70	25	599	49.4157	67.3	3 v 3	-0.164162	0.131866	0.310534	3 v 3	-0.21582	0.084208	0.157436	3 v 3	-0.0516578	0.0741651	0.187069	12.2069	12.3847	12.4322	12.2094	12.1514	12.1705	12.1309	12.1414	12.104	4727.6	5347.7	5526.7	4735.7	4549.3	4609.9	4485.1	4517.9	4402.1	4146.6	3689.9	3749.2	5139.3	4372	4517.9	5191.5	4004.8
H0Y990	H0Y990	ATP-binding cassette sub-family E member 1 (Fragment)	unreviewed	1	High	6	12	1	147	40.8163	16.2	3 v 3	-0.365156	0.0380041	0.164713	3 v 3	-0.450671	0.010257	0.0437601	3 v 3	-0.0855152	0.254737	0.406056	6.8392	6.93899	6.68229	6.45779	6.46761	6.43962	6.47573	6.33628	6.29646	114.5	122.7	102.7	87.9	88.5	86.8	89	80.8	78.6	100.4	68.5	74.4	117.9	85.1	80.8	96.5	75.4
Q8NE71	Q8NE71	ATP-binding cassette sub-family F member 1 (ATP-binding cassette 50) (TNF-alpha-stimulated ABC protein)	reviewed	5	High	33	57	17	845	38.4615	95.9	3 v 3	0.0479626	0.538222	0.700713	3 v 3	0.142352	0.149449	0.23825	3 v 3	0.094389	0.354877	0.500244	10.8893	10.8718	10.869	11.0447	10.908	10.8212	11.0845	11.0788	10.8939	1896.7	1873.9	1870.2	2112.5	1921.5	1809.3	2171.5	2162.9	1902.8	1663.6	1646	1815.2	1800.9	1846.7	2162.9	1756.8	1571.8
Q5STZ8	Q5STZ8	ATP-binding cassette sub-family F member 1 (Fragment)	unreviewed	1	High	15	28	2	339	43.3628	38.3	3 v 3	0.119351	0.527163	0.690905	3 v 3	0.148296	0.480595	0.578234	3 v 3	0.0289452	0.904681	0.937238	5.73064	5.95187	5.87774	6.23458	5.97499	5.70874	6.25172	6.07253	5.68089	53.1	61.9	58.8	75.3	62.9	52.3	76.2	67.3	51.3	46.6	58.7	63.7	59.4	60.5	67.3	55.2	45.4
A0A090N7X1	Q9UG63	ATP-binding cassette sub-family F member 2 (Iron-inhibited ABC transporter 2)	reviewed	3	High	27	43	27	623	41.252	71.2	3 v 3	-0.100078	0.0837797	0.245447	3 v 3	-0.43286	0.00567143	0.032882	3 v 3	-0.332782	0.0118667	0.0742643	11.3774	11.4721	11.4645	11.3993	11.2962	11.3183	11.0854	11.031	10.8991	2660.3	2840.9	2826	2701.1	2514.7	2553.6	2172.9	2092.5	1909.6	2333.4	2104.6	1816.4	2730.2	2416.7	2092.5	2654.6	2218.4
A0A0S2Z5L1	Q9NUQ8	ATP-binding cassette sub-family F member 3	reviewed	4	High	18	19	18	709	29.4781	79.7	3 v 3	0.123525	0.120754	0.2975	3 v 3	0.316859	0.010684	0.0446964	3 v 3	0.193335	0.0386242	0.132152	8.28633	8.34607	8.45984	8.50104	8.44253	8.51924	8.70632	8.58796	8.74853	312.2	325.4	352.1	362.3	347.9	366.9	417.7	384.8	430.1	273.8	282.3	349.1	312.7	334.4	384.8	330.8	318.8
A1L471	A1L471	ATP-binding cassette, sub-family B (MDR/TAP), member 1	unreviewed	2	High	10	10	9	1280	8.75	141.4	3 v 3	-0.372279	0.118271	0.294237	3 v 3	-1.75682	0.000614349	0.0143979	3 v 3	-1.38454	0.00244181	0.0424126	6.53605	6.86047	6.66959	6.33807	6.04439	6.56682	4.94953	4.70044	5.14568	92.8	116.2	101.8	80.9	66	94.8	30.9	26	35.4	81.4	63	25.8	111.7	63.5	26	95.7	82.3
P53396	P53396	ATP-citrate synthase (EC 2.3.3.8) (ATP-citrate (pro-S-)-lyase) (ACL) (Citrate cleavage enzyme)	reviewed	5	High	57	104	1	1101	54.0418	120.8	3 v 3	-0.113501	0.0793775	0.238452	3 v 3	0.0139144	0.822071	0.866201	3 v 3	0.127415	0.129601	0.262939	12.4277	12.4388	12.3838	12.3295	12.2282	12.3521	12.3289	12.507	12.4562	5509.5	5552	5344.5	5147	4798.1	5228.1	5144.9	5820.6	5619.4	4832.4	4010.4	4300.7	5335.5	4611.2	5820.6	5020.3	4541.8
A0A024R1Y2	A0A024R1Y2	ATP-citrate synthase (EC 2.3.3.8) (ATP-citrate (pro-S-)-lyase) (Citrate cleavage enzyme)	unreviewed	4	High	57	103	1	1091	54.0788	119.7	3 v 3	0.110124	0.346124	0.536194	3 v 3	-0.125061	0.381562	0.486478	3 v 3	-0.235184	0.113114	0.240689	6.48543	6.40599	6.70736	6.63081	6.61324	6.6851	6.22882	6.48382	6.51096	89.6	84.8	104.5	99.1	97.9	102.9	75	89.5	91.2	78.6	77.2	62.7	81.5	94.1	89.5	98.2	89.4
Q8IW45	Q8IW45	ATP-dependent (S)-NAD(P)H-hydrate dehydratase (EC 4.2.1.93) (ATP-dependent NAD(P)HX dehydratase) (Carbohydrate kinase domain-containing protein) (NAD(P)HX dehydratase)	reviewed	5	High	15	22	15	347	55.0432	36.6	3 v 3	-0.30839	0.000967968	0.0435624	3 v 3	-0.528418	0.000583747	0.0142236	3 v 3	-0.220028	0.00084525	0.0304018	10.8774	10.8607	10.8704	10.5353	10.5866	10.5616	10.3562	10.3051	10.3619	1881.2	1859.5	1872.1	1484	1537.7	1511.3	1310.8	1265.2	1316	1650	1156.3	1095.7	1787	1477.8	1265.2	1758.6	1313
P17858	P17858	ATP-dependent 6-phosphofructokinase, liver type (ATP-PFK) (PFK-L) (EC 2.7.1.11) (6-phosphofructokinase type B) (Phosphofructo-1-kinase isozyme B) (PFK-B) (Phosphohexokinase)	reviewed	5	High	26	45	19	780	33.9744	85	3 v 3	-0.200302	0.0109113	0.101453	3 v 3	-0.0198756	0.668987	0.745029	3 v 3	0.180427	0.0086718	0.0645106	10.4629	10.3498	10.4324	10.2181	10.2592	10.167	10.3633	10.4479	10.3744	1411.4	1305	1381.9	1191.1	1225.5	1149.7	1317.2	1396.8	1327.4	1237.9	928.1	1101.1	1254.1	1177.7	1396.8	1298.1	998.8
P08237	P08237	ATP-dependent 6-phosphofructokinase, muscle type (ATP-PFK) (PFK-M) (EC 2.7.1.11) (6-phosphofructokinase type A) (Phosphofructo-1-kinase isozyme A) (PFK-A) (Phosphohexokinase)	reviewed	5	High	33	64	28	780	44.4872	85.1	3 v 3	0.182161	0.0425934	0.174269	3 v 3	0.539359	0.000760547	0.0154935	3 v 3	0.357198	0.00369926	0.0471008	11.2562	11.2912	11.287	11.5227	11.3794	11.4788	11.8526	11.8363	11.7635	2446	2506.1	2498.7	2942.2	2664.1	2854	3698.3	3656.7	3476.7	2145.4	2292.5	3091.5	2408.5	2560.3	3656.7	2347.1	2479.4
Q01813	Q01813	ATP-dependent 6-phosphofructokinase, platelet type (ATP-PFK) (PFK-P) (EC 2.7.1.11) (6-phosphofructokinase type C) (Phosphofructo-1-kinase isozyme C) (PFK-C) (Phosphohexokinase)	reviewed	5	High	47	114	14	784	55.102	85.5	3 v 3	0.0987003	0.124149	0.301418	3 v 3	0.398211	0.000457034	0.0127956	3 v 3	0.299511	0.00758339	0.0609298	12.184	12.115	12.0942	12.3074	12.1697	12.2123	12.4952	12.5272	12.5656	4653.3	4435.9	4372.4	5068.6	4607.2	4745.4	5773.2	5902.8	6061.9	4081.5	3949.3	4825.9	4263	4427.7	5902.8	4107.2	4122.5
A0A024R5X7	O76031	ATP-dependent Clp protease ATP-binding subunit clpX-like, mitochondrial	reviewed	5	High	22	31	22	633	34.1232	69.2	3 v 3	0.101858	0.195925	0.38659	3 v 3	-0.19011	0.252211	0.351953	3 v 3	-0.291967	0.132932	0.267514	10.8014	10.6176	10.67	10.815	10.7615	10.8181	10.2697	10.6628	10.5862	1784.6	1571.1	1629.3	1801.5	1735.9	1805.4	1234.5	1621.1	1537.3	1565.3	1403.7	1031.9	1509.8	1668.2	1621.1	1530.5	1568.4
Q16740	Q16740	ATP-dependent Clp protease proteolytic subunit, mitochondrial (EC 3.4.21.92) (Endopeptidase Clp)	reviewed	5	High	11	19	11	277	40.7942	30.2	3 v 3	-0.0476231	0.0973449	0.265182	3 v 3	-0.41763	0.00719164	0.0367979	3 v 3	-0.370006	0.00915815	0.0660629	9.57932	9.52982	9.57024	9.48945	9.54303	9.50402	9.20823	9.05284	9.16541	765	739.2	760.2	718.8	746	726.1	591.5	531.1	574.2	671	560.1	494.4	710.4	717	531.1	714.1	630.8
P46063	P46063	ATP-dependent DNA helicase Q1 (EC 3.6.4.12) (DNA helicase, RecQ-like type 1) (RecQ1) (DNA-dependent ATPase Q1) (RecQ protein-like 1)	reviewed	5	High	36	80	35	649	54.6995	73.4	3 v 3	0.325463	0.000279186	0.0365937	3 v 3	0.582444	0.00112804	0.0173415	3 v 3	0.256981	0.00845829	0.0638055	11.3472	11.3893	11.4024	11.7442	11.6921	11.679	11.9567	12.0291	11.9004	2605.2	2682.3	2706.9	3430.5	3308.8	3278.8	3974.8	4179.6	3822.7	2285.1	2672.9	3322.6	2577.8	3179.9	4179.6	2542.7	2848.4
O94761	O94761	ATP-dependent DNA helicase Q4 (EC 3.6.4.12) (DNA helicase, RecQ-like type 4) (RecQ4) (RTS) (RecQ protein-like 4)	reviewed	5	High	3	3	2	1208	2.81457	133	0 v 0				0 v 0				0 v 0													NA	NA	NA	NA	NA	NA	NA	NA	NA	NA	NA	NA	NA	NA	NA	NA	NA
A0A024R8M9	O94762	ATP-dependent DNA helicase Q5 (EC 3.6.4.12) (DNA helicase, RecQ-like type 5) (RecQ5) (RecQ protein-like 5)	reviewed	5	High	13	14	13	991	15.0353	108.8	3 v 3	0.0851923	0.46372	0.639714	3 v 3	-0.197802	0.164051	0.255198	3 v 3	-0.282994	0.00702736	0.0598724	7.99379	7.68018	7.77413	7.96809	7.88509	7.8505	7.64241	7.62132	7.59096	254.9	205.1	218.9	250.4	236.4	230.8	199.8	196.9	192.8	223.6	195.1	167	197.1	227.2	196.9	205.6	200.5
Q9H2U1	Q9H2U1	ATP-dependent DNA/RNA helicase DHX36 (EC 3.6.4.12) (EC 3.6.4.13) (DEAD/H box polypeptide 36) (DEAH-box protein 36) (G4-resolvase-1) (G4R1) (MLE-like protein 1) (RNA helicase associated with AU-rich element protein)	reviewed	5	High	27	38	26	1008	30.754	114.7	3 v 3	0.0304556	0.00733342	0.0883831	3 v 3	0.357802	0.0316653	0.0833785	3 v 3	0.327347	0.0373903	0.13009	10.3941	10.3918	10.4045	10.435	10.4273	10.4194	10.6253	10.7994	10.8391	1345.7	1343.5	1355.4	1384.4	1377	1369.5	1579.6	1782.1	1831.9	1180.4	1078.7	1320.4	1291.1	1323.4	1782.1	1273.2	1189.7
Q08211	Q08211	ATP-dependent RNA helicase A (EC 3.6.4.13) (DEAH box protein 9) (DExH-box helicase 9) (Leukophysin) (LKP) (Nuclear DNA helicase II) (NDH II) (RNA helicase A)	reviewed	5	High	58	94	57	1270	46.5354	140.9	3 v 3	-0.294252	0.0116193	0.10438	3 v 3	-0.0414591	0.134004	0.219439	3 v 3	0.252793	0.0226721	0.0986824	12.2934	12.2325	12.2731	11.9705	12.0481	11.8977	12.2285	12.242	12.2042	5019.6	4812.3	4949.7	4013.1	4234.8	3815.5	4798.8	4843.9	4718.8	4402.8	3126.9	4011.4	4624.7	4069.8	4843.9	4649.5	3314.6
Q92499	Q92499	ATP-dependent RNA helicase DDX1 (EC 3.6.4.13) (DEAD box protein 1) (DEAD box protein retinoblastoma) (DBP-RB)	reviewed	5	High	44	95	44	740	58.2432	82.4	3 v 3	-0.0856629	0.0210268	0.127683	3 v 3	-0.22864	0.004565	0.0295714	3 v 3	-0.142977	0.0180325	0.0888134	12.279	12.2276	12.2341	12.1939	12.1505	12.1393	12.023	12.0639	11.9679	4969.8	4796	4817.6	4685.3	4546.4	4511.1	4161.8	4281.5	4005.8	4359	3650.6	3479	4609.1	4369.3	4281.5	4525.4	3919
Q9NUU7	Q9NUU7	ATP-dependent RNA helicase DDX19A (EC 3.6.4.13) (DDX19-like protein) (DEAD box protein 19A)	reviewed	5	High	33	68	6	478	67.364	53.9	3 v 3	0.0801302	0.0471279	0.183289	3 v 3	-0.0329098	0.284706	0.387507	3 v 3	-0.11304	0.00427985	0.0490591	11.8614	11.9359	11.8901	11.9604	11.9965	11.9709	11.8739	11.8343	11.8806	3720.9	3918.1	3795.6	3985.2	4086.2	4014.2	3753.2	3651.5	3770.6	3263.7	3105.1	3137.4	3765.3	3927	3651.5	3565.4	3487.3
Q9UMR2	Q9UMR2	ATP-dependent RNA helicase DDX19B (EC 3.6.4.13) (DEAD box RNA helicase DEAD5) (DEAD box protein 19B)	reviewed	5	High	31	62	4	479	65.9708	53.9	3 v 3	0.243542	0.0874482	0.250774	3 v 3	0.154738	0.199723	0.29517	3 v 3	-0.0888048	0.0917092	0.211524	7.29829	7.58871	7.43296	7.70598	7.7211	7.62352	7.64602	7.57592	7.56224	157.4	192.5	172.8	208.8	211	197.2	200.3	190.8	189	138.1	162.7	167.4	185	202.8	190.8	162.3	171.3
Q9GZR7	Q9GZR7	ATP-dependent RNA helicase DDX24 (EC 3.6.4.13) (DEAD box protein 24)	reviewed	4	High	28	35	28	859	35.0407	96.3	3 v 3	-0.16729	0.200276	0.390598	3 v 3	-0.124129	0.470416	0.569202	3 v 3	0.0431613	0.80678	0.870277	10.1227	10.1513	10.3028	10.0984	10.1289	9.84753	9.79442	10.1943	10.2157	1114.9	1137.2	1263.1	1096.3	1119.7	921.3	888	1171.6	1189.1	977.9	854.2	742.3	1092.9	1076	1171.6	1186.5	800.3
O00148	O00148	ATP-dependent RNA helicase DDX39A (EC 3.6.4.13) (DEAD box protein 39) (Nuclear RNA helicase URH49)	reviewed	5	High	25	43	10	427	49.1803	49.1	3 v 3	0.0536225	0.604282	0.750546	3 v 3	-0.246972	0.0668011	0.13425	3 v 3	-0.300594	0.0585899	0.16282	9.93133	9.99746	9.97771	10.1864	9.8892	9.99181	9.60455	9.70788	9.85315	976.4	1022.2	1008.3	1165.2	948.3	1018.2	778.5	836.3	924.9	856.4	907.9	650.7	982.3	911.3	836.3	947.1	884.5
O00571	O00571	ATP-dependent RNA helicase DDX3X (EC 3.6.4.13) (CAP-Rf) (DEAD box protein 3, X-chromosomal) (DEAD box, X isoform) (DBX) (Helicase-like protein 2) (HLP2)	reviewed	5	High	39	81	38	662	54.9849	73.2	3 v 3	-0.0786779	0.252095	0.446679	3 v 3	-0.196555	0.0300613	0.08077	3 v 3	-0.117877	0.0649802	0.17238	11.4411	11.5538	11.5925	11.4224	11.5233	11.4057	11.2848	11.3709	11.342	2780.4	3006.4	3088	2744.6	2943.4	2713	2494.9	2648.4	2595.9	2438.8	2138.5	2085.5	2889.2	2828.7	2648.4	2900.7	2356.9
A0A0A0MSJ0	A0A0A0MSJ0	ATP-dependent RNA helicase DDX42	unreviewed	2	High	26	35	1	708	47.0339	77.8	3 v 3	-0.118385	0.764418	0.862913	3 v 3	-0.410763	0.292877	0.395668	3 v 3	-0.292377	0.359189	0.504068	4.19377	3.3505	3.32193	3.08746	3.88753	3.53605	3.15381	3.49825	2.98185	18.3	10.2	10	8.5	14.8	11.6	8.9	11.3	7.9	16.1	6.6	7.4	9.8	14.2	11.3	9.4	10.1
Q86XP3	Q86XP3	ATP-dependent RNA helicase DDX42 (EC 3.6.4.13) (DEAD box protein 42) (RNA helicase-like protein) (RHELP) (RNA helicase-related protein) (RNAHP) (SF3b DEAD box protein) (Splicing factor 3B-associated 125 kDa protein) (SF3b125)	reviewed	5	High	29	40	1	938	37.6333	102.9	3 v 3	-0.316197	0.00154794	0.0510682	3 v 3	-0.407962	0.00830755	0.0394418	3 v 3	-0.0917657	0.252706	0.403724	11.0487	11.1052	10.9996	10.7489	10.6879	10.768	10.6138	10.7556	10.5601	2118.3	2202.9	2047.4	1720.9	1649.6	1743.8	1567	1728.9	1509.8	1858	1340.9	1309.9	2117.1	1585.3	1728.9	1923.2	1514.9
Q9BQ39	Q9BQ39	ATP-dependent RNA helicase DDX50 (EC 3.6.4.13) (DEAD box protein 50) (Gu-beta) (Nucleolar protein Gu2)	reviewed	4	High	20	24	17	737	28.7653	82.5	3 v 3	-0.0044981	0.982687	0.992134	3 v 3	0.051282	0.530499	0.622211	3 v 3	0.0557801	0.795519	0.861244	8.69558	8.60326	8.61029	8.97068	8.57932	8.34563	8.55766	8.76587	8.73944	414.6	388.9	390.8	501.7	382.5	325.3	376.8	435.3	427.4	363.7	390.9	315	373.8	367.6	435.3	367.1	282.6
Q8TDD1	Q8TDD1	ATP-dependent RNA helicase DDX54 (EC 3.6.4.13) (ATP-dependent RNA helicase DP97) (DEAD box RNA helicase 97 kDa) (DEAD box protein 54)	reviewed	5	High	12	12	10	881	15.664	98.5	3 v 3	-0.190875	0.353164	0.543262	3 v 3	0.137556	0.478117	0.576099	3 v 3	0.328431	0.0149135	0.0815809	8.22207	7.72792	7.77149	7.83036	7.69279	7.62571	7.97039	8.07788	8.08587	298.6	212	218.5	227.6	206.9	197.5	250.8	270.2	271.7	261.9	177.3	209.6	203.7	198.8	270.2	205.2	171.6
Q8NHQ9	Q8NHQ9	ATP-dependent RNA helicase DDX55 (EC 3.6.4.13) (DEAD box protein 55)	reviewed	5	High	15	15	15	600	27.1667	68.5	3 v 3	-0.109755	0.248653	0.442759	3 v 3	0.213073	0.062805	0.128753	3 v 3	0.322827	0.0173963	0.0876991	8.43212	8.52709	8.63336	8.4508	8.50144	8.31107	8.64494	8.85112	8.73573	345.4	368.9	397.1	349.9	362.4	317.6	400.3	461.8	426.3	303	272.6	334.6	354.5	348.3	461.8	373	275.9
Q7Z478	Q7Z478	ATP-dependent RNA helicase DHX29 (EC 3.6.4.13) (DEAH box protein 29) (Nucleic acid helicase DDXx)	reviewed	5	High	36	45	34	1369	24.9087	155.1	3 v 3	0.00514263	0.921925	0.956964	3 v 3	0.100483	0.19261	0.287565	3 v 3	0.0953404	0.244698	0.395077	10.511	10.4949	10.5377	10.5929	10.5296	10.4364	10.5749	10.5504	10.7197	1459.2	1443	1486.5	1544.5	1478.2	1385.7	1525.3	1499.6	1686.4	1279.9	1203.4	1275	1386.7	1420.6	1499.6	1396.4	1203.8
H7BXY3	H7BXY3	ATP-dependent RNA helicase DHX30	unreviewed	2	High	31	36	31	1166	28.6449	130.5	3 v 3	-0.228929	0.0969849	0.264588	3 v 3	-0.153702	0.0942215	0.170235	3 v 3	0.0752268	0.475798	0.609858	10.3021	10.376	10.4959	10.2062	10.2817	9.9993	10.223	10.3005	10.1893	1262.5	1328.9	1444	1181.3	1244.8	1023.5	1195.2	1261.1	1167.6	1107.4	920.4	999.1	1277.1	1196.3	1261.1	1356.4	889.2
Q14562	Q14562	ATP-dependent RNA helicase DHX8 (EC 3.6.4.13) (DEAH box protein 8) (RNA helicase HRH1)	reviewed	5	High	5	5	2	1220	3.27869	139.2	3 v 3	0.177431	0.732176	0.841935	3 v 3	0.376912	0.511621	0.604758	3 v 3	0.19948	0.54773	0.671949	5.60288	4.91648	4.07895	5.2211	4.7761	5.1334	5.58496	5.41616	4.72792	48.6	30.2	16.9	37.3	27.4	35.1	48	42.7	26.5	42.7	29.1	40.1	29	26.3	42.7	15.9	30.5
Q8IYB8	Q8IYB8	ATP-dependent RNA helicase SUPV3L1, mitochondrial (EC 3.6.4.13) (Suppressor of var1 3-like protein 1) (SUV3-like protein 1)	reviewed	5	High	30	40	30	786	40.2036	87.9	3 v 3	-0.231039	0.0236301	0.133747	3 v 3	-0.223011	0.00949392	0.0420664	3 v 3	0.00802757	0.89121	0.927276	11.2058	11.2453	11.2598	11.0616	10.9191	11.0371	11.0387	11.054	10.9492	2362	2427.6	2452.1	2137.4	1936.3	2101.3	2103.7	2126.1	1977.1	2071.7	1665.4	1758.5	2333	1860.9	2126.1	2303.4	1825.5
Q96TA2	Q96TA2	ATP-dependent zinc metalloprotease YME1L1 (EC 3.4.24.-) (ATP-dependent metalloprotease FtsH1) (Meg-4) (Presenilin-associated metalloprotease) (PAMP) (YME1-like protein 1)	reviewed	5	High	9	10	9	773	11.1255	86.4	3 v 3	-0.0611067	0.765625	0.863485	3 v 3	0.0658868	0.379374	0.484435	3 v 3	0.126994	0.55157	0.674735	7.85425	7.78005	7.93133	7.8392	7.46842	8.07468	7.99661	7.94075	7.82591	231.4	219.8	244.1	229	177.1	269.6	255.4	245.7	226.9	203	178.4	213.5	211.2	170.2	245.7	229.3	234.2
O14497	O14497	AT-rich interactive domain-containing protein 1A (ARID domain-containing protein 1A) (B120) (BRG1-associated factor 250) (BAF250) (BRG1-associated factor 250a) (BAF250A) (Osa homolog 1) (hOSA1) (SWI-like protein) (SWI/SNF complex protein p270) (SWI/SNF-related, matrix-associated, actin-dependent regulator of chromatin subfamily F member 1) (hELD)	reviewed	5	High	46	60	41	2285	25.2954	241.9	3 v 3	-0.109942	0.223776	0.417326	3 v 3	-0.477506	0.020156	0.0640194	3 v 3	-0.367564	0.0361695	0.127871	10.9287	10.9001	10.7822	10.8784	10.7246	10.6782	10.2096	10.5016	10.4673	1949.3	1911	1761	1882.4	1692.1	1638.6	1184.1	1449.8	1415.7	1709.7	1466.7	989.8	1836.5	1626.2	1449.8	1654.2	1423.5
Q8NFD5	Q8NFD5	AT-rich interactive domain-containing protein 1B (ARID domain-containing protein 1B) (BRG1-associated factor 250b) (BAF250B) (BRG1-binding protein hELD/OSA1) (Osa homolog 2) (hOsa2) (p250R)	reviewed	5	High	37	42	32	2236	19.0966	236	3 v 3	-0.107535	0.291898	0.48336	3 v 3	-0.61547	0.0355282	0.0895834	3 v 3	-0.507935	0.0579424	0.161931	9.8645	9.7065	9.64295	9.73589	9.62406	9.53138	8.83447	9.22473	9.30834	932.2	835.5	799.5	852.7	789.1	740	456.5	598.3	634	817.7	664.4	381.6	802.9	758.3	598.3	751	642.9
Q68CP9	Q68CP9	AT-rich interactive domain-containing protein 2 (ARID domain-containing protein 2) (BRG1-associated factor 200) (BAF200) (Zinc finger protein with activation potential) (Zipzap/p200)	reviewed	5	High	8	8	8	1835	4.57766	197.3	3 v 3	-0.0751587	0.727701	0.83902	3 v 3	0.0152882	0.952142	0.965246	3 v 3	0.090447	0.626481	0.735713	6.89118	6.41447	6.29094	6.56224	6.35931	6.44956	6.24222	6.73064	6.66959	118.7	85.3	78.3	94.5	82.1	87.4	75.7	106.2	101.8	104.1	73.6	63.3	82	78.9	106.2	73.6	76
Q99856	Q99856	AT-rich interactive domain-containing protein 3A (ARID domain-containing protein 3A) (B-cell regulator of IgH transcription) (Bright) (Dead ringer-like protein 1) (E2F-binding protein 1)	reviewed	5	High	4	4	4	593	7.08263	62.9	3 v 3	-0.616562	0.0283321	0.145685	3 v 3	-0.464697	0.0532307	0.115304	3 v 3	0.151865	0.420275	0.561069	6.69349	6.61324	6.71836	6.26866	5.85798	6.04876	6.42626	6.19574	6.00899	103.5	97.9	105.3	77.1	58	66.2	86	73.3	64.4	90.8	60.1	71.9	94.1	55.8	73.3	98.9	57.5
Q8IVW6	Q8IVW6	AT-rich interactive domain-containing protein 3B (ARID domain-containing protein 3B) (Bright and dead ringer protein) (Bright-like protein)	reviewed	5	High	2	2	2	561	2.85205	60.6	3 v 3	-0.671573	0.0507311	0.189737	3 v 3	-0.27142	0.316827	0.420444	3 v 3	0.400153	0.13611	0.271419	4.16189	4.45286	3.81762	3.26303	3.37851	3.7761	4.07895	3.9542	3.58496	17.9	21.9	14.1	9.6	10.4	13.7	16.9	15.5	12	15.7	7.5	14.1	21.1	10	15.5	13.3	11.9
Q8WXE1	Q8WXE1	ATR-interacting protein (ATM and Rad3-related-interacting protein)	reviewed	5	High	12	14	12	791	20.2276	85.8	3 v 3	0.0558987	0.335294	0.52577	3 v 3	0.216062	0.0883592	0.162668	3 v 3	0.160164	0.158413	0.29834	8.60066	8.67313	8.7139	8.79019	8.7077	8.6575	8.74719	8.87774	9.01095	388.2	408.2	419.9	442.7	418.1	403.8	429.7	470.4	515.9	340.5	344.9	359.2	392.3	401.8	470.4	394.5	350.8
P54259	P54259	Atrophin-1 (Dentatorubral-pallidoluysian atrophy protein)	reviewed	5	High	3	4	3	1190	2.18487	125.3	3 v 3	-0.0404803	0.752352	0.856295	3 v 3	0.510463	0.00853415	0.0398688	3 v 3	0.550943	0.0161797	0.0847594	6.10852	6.18785	6.2817	6.33271	6.15583	5.96809	6.81378	6.74416	6.55152	69	72.9	77.8	80.6	71.3	62.6	112.5	107.2	93.8	60.5	62.8	94	70.1	68.5	107.2	73.1	54.4
O75882	O75882	Attractin (DPPT-L) (Mahogany homolog)	reviewed	5	High	2	2	2	1429	1.39958	158.4	3 v 3	0.106329	0.34295	0.532666	3 v 3	0.04181	0.791625	0.843676	3 v 3	-0.0645191	0.661614	0.762324	4.37156	4.50462	4.65535	4.57894	4.55459	4.71699	4.49185	4.7866	4.37851	20.7	22.7	25.2	23.9	23.5	26.3	22.5	27.6	20.8	18.2	18.6	18.8	21.8	22.6	27.6	23.7	22.8
Q8NI60	Q8NI60	Atypical kinase COQ8A, mitochondrial (EC 2.7.-.-) (Chaperone activity of bc1 complex-like) (Chaperone-ABC1-like) (Coenzyme Q protein 8A) (aarF domain-containing protein kinase 3)	reviewed	5	High	12	15	12	647	18.0835	71.9	3 v 3	-0.0996015	0.0955843	0.262689	3 v 3	0.15125	0.296554	0.399116	3 v 3	0.250852	0.142748	0.279049	9.69957	9.76371	9.63608	9.62589	9.56014	9.61453	9.68018	9.8205	10.0524	831.5	869.3	795.7	790.1	754.9	783.9	820.4	904.2	1061.9	729.3	615.6	685.8	835.4	725.4	904.2	747.5	681
Q96D53	Q96D53	Atypical kinase COQ8B, mitochondrial (EC 2.7.-.-) (AarF domain-containing protein kinase 4) (Coenzyme Q protein 8B)	reviewed	5	High	3	3	3	544	5.14706	60	3 v 3	-0.00135948	0.992308	0.996101	3 v 3	-0.992357	0.00237537	0.0225615	3 v 3	-0.990998	0.00268352	0.0430453	6.19771	6.16189	5.93546	6.25927	6.12722	5.90448	4.94017	5.07039	5.30743	73.4	71.6	61.2	76.6	69.9	59.9	30.7	33.6	39.6	64.4	59.7	25.7	68.8	67.2	33.6	57.5	52.1
O14965	O14965	Aurora kinase A (EC 2.7.11.1) (Aurora 2) (Aurora/IPL1-related kinase 1) (ARK-1) (Aurora-related kinase 1) (hARK1) (Breast tumor-amplified kinase) (Serine/threonine-protein kinase 15) (Serine/threonine-protein kinase 6) (Serine/threonine-protein kinase aurora-A)	reviewed	5	High	7	7	7	403	23.5732	45.8	3 v 3	0.510537	0.00309017	0.0647199	3 v 3	0.754798	0.0591253	0.123519	3 v 3	0.244261	0.348596	0.494821	6.43463	6.33628	6.29829	6.89118	6.86666	6.84298	6.70874	7.31198	7.31288	86.5	80.8	78.7	118.7	116.7	114.8	104.6	158.9	159	75.9	92.5	87.4	77.7	112.2	158.9	74	99.7
Q9NWT8	Q9NWT8	Aurora kinase A-interacting protein (AURKA-interacting protein) (28S ribosomal protein S38, mitochondrial) (MRP-S38) (Mitochondrial small ribosomal subunit protein mS38)	reviewed	5	Medium	1	1	1	199	5.02513	22.3	3 v 3	0.147655	0.684253	0.810967	3 v 3	-0.11911	0.628879	0.71217	3 v 3	-0.266765	0.517504	0.645451	5.37851	5.16189	5.39575	5.19377	6.07682	5.10852	5.57592	5.12516	4.87774	41.6	35.8	42.1	36.6	67.5	34.5	47.7	34.9	29.4	36.5	28.5	39.8	34.4	64.8	34.9	39.5	30
Q96GD4	Q96GD4	Aurora kinase B (EC 2.7.11.1) (Aurora 1) (Aurora- and IPL1-like midbody-associated protein 1) (AIM-1) (Aurora/IPL1-related kinase 2) (ARK-2) (Aurora-related kinase 2) (STK-1) (Serine/threonine-protein kinase 12) (Serine/threonine-protein kinase 5) (Serine/threonine-protein kinase aurora-B)	reviewed	5	High	2	2	2	344	5.81395	39.3	0 v 0				0 v 0				0 v 0													NA	NA	NA	NA	NA	NA	NA	NA	NA	NA	NA	NA	NA	NA	NA	NA	NA
A9UGY9	Q9H1Y0	Autophagy protein 5 (APG5-like) (Apoptosis-specific protein)	reviewed	5	High	11	17	11	275	41.8182	32.4	3 v 3	-0.0618427	0.392693	0.579786	3 v 3	0.201847	0.0483	0.108016	3 v 3	0.263689	0.00322911	0.0457867	9.71888	9.74416	9.898	9.68018	9.72962	9.7657	9.97513	10.0485	9.94295	842.7	857.6	954.1	820.4	849	870.5	1006.5	1059	984.3	739.2	639.2	841.4	824.1	816	1059	896.3	756.2
A0A024R128	Q9BSB4	Autophagy-related protein 101	reviewed	5	High	5	6	5	218	27.9817	25	3 v 3	-0.00911334	0.95974	0.980007	3 v 3	0.291383	0.19137	0.28623	3 v 3	0.300496	0.0181723	0.0889525	7.52826	7.0268	7.11686	7.12825	7.3147	7.20163	7.62352	7.48543	7.43713	184.6	130.4	138.8	139.9	159.2	147.2	197.2	179.2	173.3	161.9	109	164.9	125.4	153	179.2	130.4	127.9
O75143	O75143	Autophagy-related protein 13	reviewed	5	High	7	7	6	517	16.0542	56.5	3 v 3	0.181124	0.0173858	0.118863	3 v 3	0.373762	0.0084343	0.0397259	3 v 3	0.192638	0.0218271	0.0973341	7.7252	7.67666	7.60511	7.83099	7.90749	7.81186	8.04658	8.04166	8.04002	211.6	204.6	194.7	227.7	240.1	224.7	264.4	263.5	263.2	185.6	177.4	221	196.7	230.8	263.5	182.9	195.2
Q676U5	Q676U5	Autophagy-related protein 16-1 (APG16-like 1)	reviewed	5	High	21	23	20	607	31.9605	68.2	3 v 3	0.0473724	0.236979	0.430221	3 v 3	0.318831	0.0347377	0.0884972	3 v 3	0.271458	0.0518234	0.152846	9.99774	9.91961	9.99435	10.0622	9.98883	10.0028	10.4168	10.2814	10.1701	1022.4	968.5	1020	1069.1	1016.1	1026	1367	1244.5	1152.1	896.7	833	1142.7	930.7	976.5	1244.5	958.1	891.4
Q2TAZ0	Q2TAZ0	Autophagy-related protein 2 homolog A	reviewed	5	High	4	4	2	1938	2.11558	212.7	3 v 3	0.0701972	0.657991	0.791545	3 v 3	0.0872178	0.604494	0.689687	3 v 3	0.0170206	0.860311	0.906384	4.46597	4.21723	4.00899	4.38543	4.21723	4.30012	4.20163	4.29278	4.45943	22.1	18.6	16.1	20.9	18.6	19.7	18.4	19.6	22	19.4	16.3	15.4	17.9	17.8	19.6	15.1	17.2
Q96BY7	Q96BY7	Autophagy-related protein 2 homolog B	reviewed	4	High	11	11	10	2078	5.14918	232.6	3 v 3	-0.00147636	0.961756	0.981099	3 v 3	0.267635	0.003904	0.0276395	3 v 3	0.269111	0.00271315	0.0431327	7.52748	7.51412	7.56986	7.49506	7.53605	7.57592	7.85487	7.7502	7.80929	184.5	182.8	190	180.4	185.6	190.8	231.5	215.3	224.3	161.8	140.6	193.5	175.7	178.3	215.3	178.5	165.8
A0A024R438	Q7Z3C6	Autophagy-related protein 9A (APG9-like 1) (mATG9)	reviewed	5	High	10	12	10	839	13.3492	94.4	3 v 3	0.356764	0.00253662	0.060818	3 v 3	0.56026	0.00592713	0.0336321	3 v 3	0.203496	0.0410944	0.136481	7.86604	7.91588	7.89239	8.26819	8.18686	8.28956	8.385	8.55689	8.4132	233.3	241.5	237.6	308.3	291.4	312.9	334.3	376.6	340.9	204.7	240.2	279.4	232.1	280	376.6	223.2	271.8
Q96BJ3	Q96BJ3	Axin interactor, dorsalization-associated protein (Axin interaction partner and dorsalization antagonist)	reviewed	5	High	9	11	9	306	26.4706	35	3 v 3	-0.209133	0.0485732	0.186374	3 v 3	-0.323304	0.0476641	0.10714	3 v 3	-0.114171	0.333539	0.481112	8.72007	8.5611	8.7492	8.50502	8.39532	8.50263	8.23984	8.29002	8.5306	421.7	377.7	430.3	363.3	336.7	362.7	302.3	313	369.8	369.8	283.1	252.7	363	323.6	313	404.2	315.1
O15169	O15169	Axin-1 (Axis inhibition protein 1) (hAxin)	reviewed	5	Medium	2	3	1	862	1.74014	95.6	3 v 3	0.134195	0.506157	0.673551	3 v 3	-0.0444215	0.703288	0.772042	3 v 3	-0.178616	0.36534	0.510572	4.67243	4.52356	4.853	4.98641	4.9542	4.51096	4.56682	4.72247	4.62644	25.5	23	28.9	31.7	31	22.8	23.7	26.4	24.7	22.3	24.7	19.8	22.1	29.8	26.4	27.1	19.8
Q9Y2T1	Q9Y2T1	Axin-2 (Axin-like protein) (Axil) (Axis inhibition protein 2) (Conductin)	reviewed	5	High	4	4	4	843	5.57533	93.5	3 v 3	0.407523	0.280469	0.472695	3 v 3	-0.218846	0.523703	0.615888	3 v 3	-0.626369	0.0252942	0.104196	2.80735	3.73335	3.48543	3.48543	3.93546	3.82782	3.29278	3.16993	2.90689	7	13.3	11.2	11.2	15.3	14.2	9.8	9	7.5	6.1	8.7	8.2	12.8	14.7	9	10.6	12.3
Q13490	Q13490	Baculoviral IAP repeat-containing protein 2 (EC 2.3.2.27) (Cellular inhibitor of apoptosis 1) (C-IAP1) (IAP homolog B) (Inhibitor of apoptosis protein 2) (hIAP-2) (hIAP2) (RING finger protein 48) (RING-type E3 ubiquitin transferase BIRC2) (TNFR2-TRAF-signaling complex protein 2)	reviewed	5	High	12	14	12	618	21.1974	69.9	3 v 3	0.0324335	0.243054	0.436677	3 v 3	0.115233	0.162066	0.253166	3 v 3	0.0827999	0.270036	0.421493	8.91259	8.84768	8.89664	8.89482	8.93399	8.92541	9.10905	8.92778	8.96578	481.9	460.7	476.6	476	489.1	486.2	552.2	487	500	422.7	370.9	461.6	442.8	470	487	447.7	422.4
Q9NR09	Q9NR09	Baculoviral IAP repeat-containing protein 6 (EC 2.3.2.27) (BIR repeat-containing ubiquitin-conjugating enzyme) (BRUCE) (RING-type E3 ubiquitin transferase BIRC6) (Ubiquitin-conjugating BIR domain enzyme apollon) (APOLLON)	reviewed	5	High	48	59	47	4857	12.7651	529.9	3 v 3	0.202613	0.000610183	0.0409735	3 v 3	0.259069	0.00124451	0.0178102	3 v 3	0.0564559	0.00368994	0.0471008	10.2247	10.2242	10.1906	10.4254	10.4158	10.4061	10.4742	10.4673	10.4752	1196.6	1196.2	1168.6	1375.2	1366.1	1356.9	1422.5	1415.7	1423.5	1049.6	1071.5	1189.1	1149.6	1312.8	1415.7	1097.7	1178.8
Q99933	Q99933	BAG family molecular chaperone regulator 1 (BAG-1) (Bcl-2-associated athanogene 1)	reviewed	5	High	9	10	9	345	26.9565	38.8	3 v 3	-0.395296	0.00427556	0.0739269	3 v 3	-0.546629	0.00488837	0.0304492	3 v 3	-0.151333	0.157518	0.297254	8.80445	8.70217	8.8716	8.38241	8.45943	8.3505	8.25786	8.11634	8.36413	447.1	416.5	468.4	333.7	352	326.4	306.1	277.5	329.5	392.1	260	255.8	400.2	338.3	277.5	440	283.6
O95816	O95816	BAG family molecular chaperone regulator 2 (BAG-2) (Bcl-2-associated athanogene 2)	reviewed	5	High	13	24	13	211	50.7109	23.8	3 v 3	0.188122	0.00889051	0.0936188	3 v 3	0.241307	0.0780583	0.149346	3 v 3	0.053185	0.543527	0.668625	9.89042	9.90749	9.90869	10.1045	10.1184	10.0481	10.0051	10.2482	10.1773	949.1	960.4	961.2	1100.9	1111.6	1058.7	1027.6	1216.2	1157.9	832.5	857.8	859	923	1068.3	1216.2	902.9	919.7
O95817	O95817	BAG family molecular chaperone regulator 3 (BAG-3) (Bcl-2-associated athanogene 3) (Bcl-2-binding protein Bis) (Docking protein CAIR-1)	reviewed	5	High	14	23	14	575	36.6957	61.6	3 v 3	0.215488	0.0782148	0.236959	3 v 3	0.0241776	0.759741	0.817407	3 v 3	-0.19131	0.00438536	0.0493186	8.92006	9.0433	9.15152	9.23817	9.24055	9.28263	9.04467	9.10905	9.0337	484.4	527.6	568.7	603.9	604.9	622.8	528.1	552.2	524.1	424.9	470.5	441.4	507	581.3	552.2	534.2	541.1
O95429	O95429	BAG family molecular chaperone regulator 4 (BAG-4) (Bcl-2-associated athanogene 4) (Silencer of death domains)	reviewed	5	High	9	10	8	457	28.2276	49.6	3 v 3	0.226377	0.0506154	0.189737	3 v 3	0.314193	0.0182608	0.060271	3 v 3	0.0878167	0.335763	0.483011	8.2854	8.46597	8.45656	8.60251	8.73843	8.54612	8.61471	8.72588	8.80993	312	353.6	351.3	388.7	427.1	373.8	392	423.4	448.8	273.7	302.9	327.7	339.9	410.4	423.4	330	324.8
Q9UL15	Q9UL15	BAG family molecular chaperone regulator 5 (BAG-5) (Bcl-2-associated athanogene 5)	reviewed	5	High	9	10	9	447	27.5168	51.2	3 v 3	-0.275743	0.022769	0.132451	3 v 3	-0.0977258	0.120575	0.20257	3 v 3	0.178017	0.0889028	0.207273	8.48623	8.44419	8.57705	8.23601	8.32373	8.1205	8.38284	8.40897	8.42249	358.6	348.3	381.9	301.5	320.4	278.3	333.8	339.9	343.1	314.6	234.9	279	334.7	307.9	339.9	358.8	241.7
A0A1B0GTW6	A0A1B0GTW6	Band 4.1-like protein 1	unreviewed	2	High	12	16	1	1068	12.7341	115	3 v 3	0.105491	0.0982076	0.266564	3 v 3	0.222596	0.046039	0.105103	3 v 3	0.117105	0.137819	0.273075	7.35226	7.33718	7.34252	7.44708	7.51333	7.38802	7.53138	7.66534	7.50303	163.4	161.7	162.3	174.5	182.7	167.5	185	203	181.4	143.3	136	154.7	155.4	175.5	203	152.4	145.5
H7C2K6	H7C2K6	Band 4.1-like protein 1 (Fragment)	unreviewed	1	High	12	15	2	268	42.1642	29.1	3 v 3	1.00351	0.00181159	0.0542087	3 v 3	0.953796	0.00615717	0.0340563	3 v 3	-0.0497193	0.708544	0.79742	5.56071	5.62352	5.51412	6.42794	6.60288	6.67807	6.70598	6.37156	6.4822	47.2	49.3	45.7	86.1	97.2	102.4	104.4	82.8	89.4	41.4	67.1	87.3	47.4	93.4	82.8	42.9	89
O43491	O43491	Band 4.1-like protein 2 (Generally expressed protein 4.1) (4.1G)	reviewed	5	High	45	81	43	1005	50.0498	112.5	3 v 3	0.0903213	0.468491	0.643055	3 v 3	0.140619	0.289951	0.39265	3 v 3	0.0502978	0.533875	0.66078	11.1096	11.4331	11.3466	11.3762	11.3044	11.4796	11.4396	11.5287	11.3427	2209.6	2765	2604.1	2658.1	2529.1	2855.6	2777.5	2954.6	2597.2	1938	2071.1	2321.7	2657.2	2430.6	2954.6	2446.1	2480.8
Q9H329	Q9H329	Band 4.1-like protein 4B (FERM-containing protein CG1) (Protein EHM2)	reviewed	5	Medium	2	2	2	900	3.88889	99.7	3 v 3	-0.00215865	0.995896	0.997502	3 v 3	-0.287569	0.40912	0.513016	3 v 3	-0.28541	0.452374	0.588434	5.17393	4.41954	4.35755	4.35755	4.3505	5.23649	4.43296	4.58496	4.07039	36.1	21.4	20.5	20.5	20.4	37.7	21.6	24	16.8	31.7	16	18.1	20.6	19.6	24	19.2	32.8
Q9HCM4	Q9HCM4	Band 4.1-like protein 5	reviewed	5	High	2	2	2	733	2.59209	81.8	3 v 3	0.051128	0.703147	0.823154	3 v 3	-0.225043	0.0940352	0.170053	3 v 3	-0.276171	0.128419	0.261609	4.76022	4.78136	4.75489	5.04002	4.76022	4.64962	4.56682	4.65535	4.39917	27.1	27.5	27	32.9	27.1	25.1	23.7	25.2	21.1	23.7	25.6	19.8	26.4	26.1	25.2	25.4	21.8
Q9BXC9	Q9BXC9	Bardet-Biedl syndrome 2 protein	reviewed	5	High	1	1	1	721	2.21914	79.8	3 v 3	0.274031	0.217482	0.410131	3 v 3	-0.0514073	0.78165	0.835673	3 v 3	-0.325438	0.163504	0.304516	3.99095	3.99095	3.63227	4.34341	4.22497	3.8679	3.71149	4.07039	3.67807	15.9	15.9	12.4	20.3	18.7	14.6	13.1	16.8	12.8	13.9	15.8	11	15.3	17.9	16.8	11.7	12.7
A0A0S2Z3A9	Q96RK4	Bardet-Biedl syndrome 4 protein	reviewed	5	Medium	1	1	1	519	2.50482	58.2	3 v 3	0.153118	0.186571	0.376678	3 v 3	-0.262895	0.225242	0.323149	3 v 3	-0.416013	0.106298	0.231809	4.2854	4.00899	4.12928	4.27053	4.24793	4.36457	4.05311	4.00899	3.57289	19.5	16.1	17.5	19.3	19	20.6	16.6	16.1	11.9	17.1	15	13.9	15.4	18.2	16.1	16.5	17.9
Q8IWZ6	Q8IWZ6	Bardet-Biedl syndrome 7 protein (BBS2-like protein 1)	reviewed	5	Medium	1	1	1	715	1.53846	80.3	3 v 3	0.21703	0.338005	0.528235	3 v 3	-0.303867	0.21105	0.307582	3 v 3	-0.520897	0.00821042	0.0629968	3.83794	3.67807	3.26303	3.8679	3.65535	3.90689	3.27798	3.16993	3.41954	14.3	12.8	9.6	14.6	12.6	15	9.7	9	10.7	12.5	11.4	8.1	12.3	12.1	9	9	13
A0A024R5H0	O75531	Barrier-to-autointegration factor (Breakpoint cluster region protein 1) [Cleaved into: Barrier-to-autointegration factor, N-terminally processed]	reviewed	5	High	7	27	6	89	61.7978	10.1	3 v 3	-0.0224504	0.782229	0.874015	3 v 3	-0.672435	0.00158072	0.0187772	3 v 3	-0.649984	0.00178499	0.0382439	10.6483	10.5491	10.4528	10.4723	10.6289	10.4816	9.87452	9.99195	9.76636	1604.9	1498.3	1401.5	1420.6	1583.5	1429.8	938.7	1018.3	870.9	1407.6	1106.9	784.7	1439.9	1521.8	1018.3	1316.5	1242.1
P50895	P50895	Basal cell adhesion molecule (Auberger B antigen) (B-CAM cell surface glycoprotein) (F8/G253 antigen) (Lutheran antigen) (Lutheran blood group glycoprotein) (CD antigen CD239)	reviewed	5	High	4	4	4	628	6.52866	67.4	3 v 3	-0.127367	0.527749	0.69106	3 v 3	0.0886728	0.620315	0.703968	3 v 3	0.21604	0.17929	0.32274	4.20163	3.87774	3.70044	3.94486	3.8679	3.58496	3.96347	3.94486	4.1375	18.4	14.7	13	15.4	14.6	12	15.6	15.4	17.6	16.1	12	13.1	14.1	14	15.4	12.2	10.4
P98160	P98160	Basement membrane-specific heparan sulfate proteoglycan core protein (HSPG) (Perlecan) (PLC) [Cleaved into: Endorepellin; LG3 peptide]	reviewed	5	High	3	3	3	4391	0.683216	468.5	3 v 3	-0.0199699	0.901443	0.946242	3 v 3	0.59765	0.11069	0.190799	3 v 3	0.61762	0.0995685	0.222505	5.32912	5.57592	5.59991	5.58796	5.62059	5.23649	6.3837	6.27612	5.63807	40.2	47.7	48.5	48.1	49.2	37.7	83.5	77.5	49.8	35.3	37.5	69.8	45.9	47.3	77.5	45.5	32.7
Q9Y6E2	Q9Y6E2	Basic leucine zipper and W2 domain-containing protein 2	reviewed	3	High	30	55	25	419	53.222	48.1	3 v 3	-0.188302	0.104248	0.274267	3 v 3	0.554615	0.00467763	0.0298862	3 v 3	0.742917	0.00225981	0.0410954	11.4029	11.5496	11.3238	11.2332	11.2413	11.2369	12.0019	12.0286	11.9097	2707.8	2997.6	2563.3	2407.3	2420.9	2413.4	4101.3	4178	3847.4	2375	1875.7	3428.3	2880.7	2326.6	4178	2407.9	2096.6
P35613	P35613	Basigin (5F7) (Collagenase stimulatory factor) (Extracellular matrix metalloproteinase inducer) (EMMPRIN) (Leukocyte activation antigen M6) (OK blood group antigen) (Tumor cell-derived collagenase stimulatory factor) (TCSF) (CD antigen CD147)	reviewed	5	High	12	28	12	385	37.9221	42.2	3 v 3	-0.209009	0.239629	0.433028	3 v 3	-0.615121	0.0225285	0.0681431	3 v 3	-0.406112	0.0663509	0.174872	11.1309	11.1279	11.1211	10.8394	10.7488	11.1647	10.6981	10.4396	10.3968	2242.5	2237.8	2227.4	1832.3	1720.7	2295.6	1661.3	1388.8	1348.2	1966.9	1427.7	1388.7	2150.6	1653.7	1388.8	2092.4	1994.3
Q13286	Q13286	Battenin (Batten disease protein) (Protein CLN3)	reviewed	5	Medium	1	1	1	438	3.88128	47.6	3 v 3	0.178882	0.500522	0.668559	3 v 3	0.42535	0.164531	0.255678	3 v 3	0.246467	0.189084	0.334474	4.1127	3.7866	3.41954	4.20163	3.7761	3.87774	4.1375	4.20945	4.24793	17.3	13.8	10.7	18.4	13.7	14.7	17.6	18.5	19	15.2	14.3	14.7	13.3	13.2	18.5	10	12.8
A0A024R0Z5	P55061	Bax inhibitor 1 (BI-1) (Testis-enhanced gene transcript protein) (Transmembrane BAX inhibitor motif-containing protein 6)	reviewed	5	Medium	1	1	1	237	3.79747	26.5	3 v 3	0.279223	0.158359	0.344712	3 v 3	-0.107839	0.330083	0.434439	3 v 3	-0.387062	0.0805878	0.195976	7.04549	6.88874	6.85798	7.14873	7.01681	7.46434	6.8392	6.68229	6.9472	132.1	118.5	116	141.9	129.5	176.6	114.5	102.7	123.4	115.9	110.6	95.7	113.9	124.5	102.7	108.9	153.5
Q4VC05	Q4VC05	B-cell CLL/lymphoma 7 protein family member A	reviewed	3	High	2	2	1	210	7.61905	22.8	3 v 3	-0.226677	0.284922	0.476105	3 v 3	-0.984695	0.0464417	0.105602	3 v 3	-0.758018	0.0873224	0.205646	4.70044	4.32912	4.2555	4.43962	4.04439	4.12102	3.3505	3.94486	3.03562	26	20.1	19.1	21.7	16.5	17.4	10.2	15.4	8.2	22.8	16.9	8.6	19.3	15.9	15.4	18	15.1
Q9BQE9	Q9BQE9	B-cell CLL/lymphoma 7 protein family member B (allergen Hom s 3)	reviewed	4	High	4	5	3	202	26.7327	22.2	3 v 3	-0.152659	0.0191653	0.124275	3 v 3	-0.719802	0.0100817	0.0432255	3 v 3	-0.567143	0.0106759	0.0710709	7.95128	7.95187	7.93428	7.80542	7.82718	7.74685	7.08746	7.24982	7.34074	247.5	247.6	244.6	223.7	227.1	214.8	136	152.2	162.1	217.1	174.3	113.7	237.9	218.3	152.2	229.8	186.6
Q8WUZ0	Q8WUZ0	B-cell CLL/lymphoma 7 protein family member C	reviewed	2	High	2	2	2	217	13.8249	23.5	3 v 3	0.106521	0.573044	0.728762	3 v 3	-0.0910771	0.63671	0.718636	3 v 3	-0.197598	0.24734	0.397964	6.5157	6.26679	6.0268	6.57289	6.27426	6.2817	5.96578	6.25739	6.31288	91.5	77	65.2	95.2	77.4	77.8	62.5	76.5	79.5	80.3	74.2	52.3	74	74.4	76.5	61.3	67.6
A0A024QYY4	O00512	B-cell CLL/lymphoma 9 protein (B-cell lymphoma 9 protein) (Bcl-9) (Protein legless homolog)	reviewed	5	High	4	4	4	1426	3.92707	149.2	3 v 3	-0.173679	0.391062	0.578077	3 v 3	0.112446	0.0482456	0.108	3 v 3	0.286124	0.212253	0.360642	5.04439	4.97728	5.0268	4.94017	5.05745	4.52982	5.17792	5.07039	5.1375	33	31.5	32.6	30.7	33.3	23.1	36.2	33.6	35.2	28.9	23.9	30.3	30.2	32	33.6	30.6	20.1
Q86UU0	Q86UU0	B-cell CLL/lymphoma 9-like protein (B-cell lymphoma 9-like protein) (BCL9-like protein) (Protein BCL9-2)	reviewed	5	High	13	15	13	1499	10.4069	157	3 v 3	-0.125144	0.189335	0.380152	3 v 3	-0.161634	0.194675	0.289894	3 v 3	-0.0364898	0.754193	0.833568	7.97212	8.09064	8.08958	7.90869	8.04549	7.82273	7.84674	7.76487	8.05582	251.1	272.6	272.4	240.3	264.2	226.4	230.2	217.5	266.1	220.2	187.2	192.5	262	253.9	217.5	255.9	196.7
O95999	O95999	B-cell lymphoma/leukemia 10 (B-cell CLL/lymphoma 10) (Bcl-10) (CARD-containing molecule enhancing NF-kappa-B) (CARD-like apoptotic protein) (hCLAP) (CED-3/ICH-1 prodomain homologous E10-like regulator) (CIPER) (Cellular homolog of vCARMEN) (cCARMEN) (Cellular-E10) (c-E10) (Mammalian CARD-containing adapter molecule E10) (mE10)	reviewed	5	High	6	8	6	233	27.0386	26.2	3 v 3	0.155531	0.0739222	0.22927	3 v 3	0.207886	0.0374274	0.0926489	3 v 3	0.0523555	0.51093	0.640359	8.11478	7.98413	8.0268	8.19525	8.2854	8.11166	8.35138	8.17592	8.22207	277.2	253.2	260.8	293.1	312	276.6	326.6	289.2	298.6	243.1	228.4	273	243.3	299.9	289.2	245	240.3
E9PAJ1	Q9UHQ4	B-cell receptor-associated protein 29 (BCR-associated protein 29) (Bap29)	reviewed	4	High	11	14	11	241	32.3651	28.3	3 v 3	0.477359	0.00923378	0.0951364	3 v 3	0.808536	0.000115509	0.0088803	3 v 3	0.331177	0.0206194	0.094026	9.01458	9.06905	8.96319	9.36654	9.51728	9.59507	9.7492	9.87836	9.84486	517.2	537.1	499.1	660.1	732.8	773.4	860.6	941.2	919.6	453.6	514.3	719.4	516.2	704.2	941.2	468.8	671.9
P51572	P51572	B-cell receptor-associated protein 31 (BCR-associated protein 31) (Bap31) (6C6-AG tumor-associated antigen) (Protein CDM) (p28)	reviewed	5	High	22	69	22	246	47.1545	28	3 v 3	0.24556	0.100468	0.270057	3 v 3	0.320361	0.0532756	0.115304	3 v 3	0.0748007	0.0993102	0.222293	11.7979	12.0752	12.0284	12.19	12.232	12.2161	12.3381	12.2417	12.2828	3560.5	4315.2	4177.5	4672.6	4810.7	4758	5177.6	4843.2	4982.9	3123	3640.7	4328	4147	4623.3	4843.2	3924.2	4133.4
A0A0S2Z391	Q16611	Bcl-2 homologous antagonist/killer (Apoptosis regulator BAK) (Bcl-2-like protein 7) (Bcl2-L-7)	reviewed	5	High	3	4	3	211	33.1754	23.4	3 v 3	0.128491	0.239529	0.432952	3 v 3	0.164989	0.29582	0.398416	3 v 3	0.0364986	0.790792	0.857371	5.12928	5.31832	5.07895	5.2854	5.21723	5.40939	5.15785	5.54535	5.31832	35	39.9	33.8	39	37.2	42.5	35.7	46.7	39.9	30.7	30.4	29.9	38.4	35.8	46.7	31.8	36.9
Q12982	Q12982	BCL2/adenovirus E1B 19 kDa protein-interacting protein 2	reviewed	5	High	6	6	5	314	16.5605	36	3 v 3	-0.298561	0.00504073	0.0783417	3 v 3	-1.01715	0.000749964	0.0154935	3 v 3	-0.71859	0.00455332	0.0498556	8.55727	8.44004	8.44336	8.17692	8.14262	8.22545	7.33181	7.55995	7.49745	376.7	347.3	348.1	289.4	282.6	299.3	161.1	188.7	180.7	330.4	225.5	134.6	333.8	271.6	188.7	327	260
Q92934	Q92934	Bcl2-associated agonist of cell death (BAD) (Bcl-2-binding component 6) (Bcl-2-like protein 8) (Bcl2-L-8) (Bcl-xL/Bcl-2-associated death promoter) (Bcl2 antagonist of cell death)	reviewed	5	High	6	7	6	168	36.3095	18.4	3 v 3	0.0774101	0.167494	0.35476	3 v 3	-0.167771	0.0614284	0.126697	3 v 3	-0.245181	0.0389445	0.13256	7.57894	7.45286	7.49905	7.58195	7.59917	7.58195	7.24888	7.35491	7.42375	191.2	175.2	180.9	191.6	193.9	191.6	152.1	163.7	171.7	167.7	149.3	127.2	168.4	186.4	163.7	170	166.5
Q9NYF8	Q9NYF8	Bcl-2-associated transcription factor 1 (Btf) (BCLAF1 and THRAP3 family member 1)	reviewed	5	High	26	34	25	920	29.1304	106.1	3 v 3	-0.0377056	0.651898	0.787006	3 v 3	0.1193	0.184465	0.278416	3 v 3	0.157005	0.164302	0.305528	10.6292	10.5947	10.5249	10.6483	10.416	10.5715	10.7347	10.5827	10.7893	1583.8	1546.4	1473.4	1604.9	1366.2	1521.7	1704	1533.6	1769.7	1389.2	1250.5	1424.4	1486.2	1313	1533.6	1384.1	1321.9
Q9BXH1	Q9BXH1	Bcl-2-binding component 3, isoforms 1/2 (JFY-1) (p53 up-regulated modulator of apoptosis)	reviewed	5	High	2	2	2	193	12.9534	20.5	3 v 3	0.0823028	0.652429	0.787393	3 v 3	0.353123	0.137429	0.223532	3 v 3	0.27082	0.0227718	0.0988134	3.8679	4.23266	3.71149	3.93546	4.05311	4.07039	4.18587	4.30012	4.38543	14.6	18.8	13.1	15.3	16.6	16.8	18.2	19.7	20.9	12.8	11.9	15.2	18	15.9	19.7	12.3	14.6
Q07817	Q07817	Bcl-2-like protein 1 (Bcl2-L-1) (Apoptosis regulator Bcl-X)	reviewed	5	High	3	4	3	233	14.1631	26	3 v 3	-0.0420941	0.805012	0.888683	3 v 3	-0.387087	0.0847542	0.158179	3 v 3	-0.344993	0.041809	0.137264	6.43463	6.6851	6.90328	6.48382	6.65535	6.75756	6.12102	6.33985	6.40088	86.5	102.9	119.7	89.5	100.8	108.2	69.6	81	84.5	75.9	69.7	58.2	98.9	96.8	81	112.4	94
M0R1K0	M0R1K0	BCL-2-like protein 12 isoform 19 (Bcl-2-like protein 12)	unreviewed	1	High	2	2	2	92	29.3478	9.2	3 v 3	0.0667245	0.758665	0.859443	3 v 3	0.0900565	0.710489	0.777658	3 v 3	0.023332	0.872404	0.915503	5.80735	5.51412	5.16189	5.59991	5.61765	5.46597	5.79701	5.37156	5.58496	56	45.7	35.8	48.5	49.1	44.2	55.6	41.4	48	49.1	37.8	46.5	43.9	47.2	41.4	33.6	38.4
Q9BXK5	Q9BXK5	Bcl-2-like protein 13 (Bcl2-L-13) (Bcl-rambo) (Protein Mil1)	reviewed	5	High	12	18	8	485	31.7526	52.7	3 v 3	0.0864605	0.367902	0.55799	3 v 3	-0.480455	0.00502973	0.030891	3 v 3	-0.566916	0.00175324	0.0378771	9.24031	9.41193	9.44997	9.37265	9.55976	9.4292	8.98783	8.8586	8.81442	604.8	681.2	699.4	662.9	754.7	689.4	507.7	464.2	450.2	530.4	516.5	424.4	654.6	725.3	464.2	657	598.9
Q53EI7	Q5TBC7	Bcl-2-like protein 15 (Bcl2-L-15)	reviewed	3	High	4	6	4	163	36.1963	17.7	3 v 3	0.653875	0.00129805	0.0474426	3 v 3	1.02416	0.0288421	0.0788583	3 v 3	0.370288	0.201859	0.349363	6.12928	5.97039	6.15785	6.63227	6.824	6.76288	7.1334	6.74953	7.44708	70	62.7	71.4	99.2	113.3	108.6	140.4	107.6	174.5	61.4	77.3	117.4	60.2	108.9	107.6	67.1	94.3
E3UVQ2	E3UVQ2	BCL6 corepressor/retinoic acid receptor alpha fusion protein	unreviewed	2	Medium	2	2	2	1931	0.93216	211.1	0 v 0				0 v 0				0 v 0													NA	NA	NA	NA	NA	NA	NA	NA	NA	NA	NA	NA	NA	NA	NA	NA	NA
Q5H9F3	Q5H9F3	BCL-6 corepressor-like protein 1 (BCoR-L1) (BCoR-like protein 1)	reviewed	5	Medium	2	2	2	1711	1.05202	182.4	3 v 3	-0.152459	0.654196	0.788316	3 v 3	0.467378	0.225423	0.323285	3 v 3	0.619837	0.0340411	0.12316	5.1127	5.45286	4.51728	4.80735	5.14568	4.67243	5.73064	5.49506	5.25927	34.6	43.8	22.9	28	35.4	25.5	53.1	45.1	38.3	30.4	21.8	44.4	42.1	34	45.1	21.5	22.2
A9UEZ6	A9UEZ6	BCR/ABL fusion protein isoform X3	unreviewed	2	High	12	14	1	1633	8.63442	178.5	3 v 3	0.25088	0.0799683	0.239551	3 v 3	0.233792	0.237396	0.336014	3 v 3	-0.0170884	0.91436	0.943986	3.71149	3.72247	3.48543	3.90689	3.89724	3.8679	3.67807	3.79701	4.14568	13.1	13.2	11.2	15	14.9	14.6	12.8	13.9	17.7	11.5	11.7	10.7	12.7	14.3	13.9	10.5	12.7
A9UF07	A9UF07	BCR/ABL fusion protein isoform Y5	unreviewed	2	High	12	14	1	1790	7.09497	196.5	3 v 3	0.0822343	0.333983	0.524469	3 v 3	0.305531	0.00545443	0.0322947	3 v 3	0.223297	0.046623	0.144963	6.93074	7.06824	6.98982	7.15279	6.95652	7.12619	7.37417	7.23936	7.29186	122	134.2	127.1	142.3	124.2	139.7	165.9	151.1	156.7	107	110.9	138.7	129	119.4	151.1	119.4	121.4
B1WB49	B1WB49	BDP1 protein (Fragment)	unreviewed	1	High	8	8	7	2621	2.8615	293.2	3 v 3	0.112673	0.265251	0.458637	3 v 3	0.240166	0.0201692	0.0640194	3 v 3	0.127493	0.207794	0.356163	8.21965	8.05907	8.14822	8.13494	8.38068	8.24935	8.39275	8.33896	8.41574	298.1	266.7	283.7	281.1	333.3	304.3	336.1	323.8	341.5	261.4	219	281	256.3	320.3	323.8	266.5	264.3
Q6ZNE5	Q6ZNE5	Beclin 1-associated autophagy-related key regulator (Barkor) (Autophagy-related protein 14-like protein) (Atg14L)	reviewed	5	High	3	3	3	492	7.92683	55.3	0 v 0				0 v 0				0 v 0													NA	NA	NA	NA	NA	NA	NA	NA	NA	NA	NA	NA	NA	NA	NA	NA	NA
A0A024R1X5	Q14457	Beclin-1 (Coiled-coil myosin-like BCL2-interacting protein) (Protein GT197) [Cleaved into: Beclin-1-C 35 kDa; Beclin-1-C 37 kDa]	reviewed	5	High	12	14	12	450	23.1111	51.9	3 v 3	0.154106	0.0572828	0.2008	3 v 3	0.130508	0.130675	0.215622	3 v 3	-0.0235984	0.743052	0.824557	8.40897	8.38111	8.39103	8.62863	8.50621	8.50859	8.43254	8.52317	8.61692	339.9	333.4	335.7	395.8	363.6	364.2	345.5	367.9	392.6	298.2	308.4	288.8	320.4	349.4	367.9	315.4	316.4
Q53XK0	O15155	BET1 homolog (hBET1) (Golgi vesicular membrane-trafficking protein p18)	reviewed	5	High	4	4	4	118	55.9322	13.3	3 v 3	-0.173464	0.209298	0.402352	3 v 3	0.319337	0.060301	0.125029	3 v 3	0.492801	0.0205098	0.0939895	6.0045	5.78398	5.72247	5.6893	5.78398	5.51728	6.14771	6.18785	6.1334	64.2	55.1	52.8	51.6	55.1	45.8	70.9	72.9	70.2	56.3	40.2	59.3	52.9	53	72.9	49.6	39.8
Q9NYM9	Q9NYM9	BET1-like protein (Golgi SNARE with a size of 15 kDa) (GOS-15) (GS15) (Vesicle transport protein GOS15)	reviewed	5	High	3	3	3	111	32.4324	12.4	3 v 3	-0.107471	0.255174	0.450314	3 v 3	-1.23288	0.00135831	0.0182138	3 v 3	-1.12541	7.65401e-06	0.0103551	7.29278	7.52435	7.45779	7.29462	7.37156	7.28633	6.23458	6.18587	6.15583	156.8	184.1	175.8	157	165.6	156.1	75.3	72.8	71.3	137.5	122.3	63	176.9	159.1	72.8	165.2	135.6
Q8WX82	Q8WX82	Beta I spectrin form betaI sigma3 (Fragment)	unreviewed	1	Medium	2	2	1	1028	1.6537	117.5	3 v 3	0.114936	0.195817	0.38659	3 v 3	0.0139168	0.869972	0.903036	3 v 3	-0.101019	0.237374	0.387471	6.4822	6.6279	6.67101	6.71012	6.6279	6.7879	6.71836	6.56224	6.54226	89.4	98.9	101.9	104.7	98.9	110.5	105.3	94.5	93.2	78.4	81.6	88.1	95	95	94.5	95.7	96
Q8WYB3	Q8WYB3	Beta II spectrin-short isoform (Fragment)	unreviewed	1	High	3	5	1	67	59.7015	7.5	0 v 0				0 v 0				0 v 0													NA	NA	NA	NA	NA	NA	NA	NA	NA	NA	NA	NA	NA	NA	NA	NA	NA
E7ET48	E7ET48	Beta/gamma crystallin domain-containing protein 2	unreviewed	1	High	8	10	8	466	18.6695	49.2	3 v 3	0.235957	0.128069	0.305974	3 v 3	0.463522	0.143114	0.230616	3 v 3	0.227566	0.389596	0.532554	7.53216	7.45615	7.2075	7.64602	7.67948	7.57818	8.27938	7.64024	7.66676	185.1	175.6	147.8	200.3	205	191.1	310.7	199.5	203.2	162.3	156.1	259.7	168.7	197	199.5	138.8	166
E9PIR9	E9PIR9	Beta/gamma crystallin domain-containing protein 2 (Fragment)	unreviewed	1	High	8	9	7	787	10.9276	86.7	3 v 3	0.304394	0.00468309	0.0770797	3 v 3	1.02538	0.0484146	0.108207	3 v 3	0.720987	0.0913947	0.211103	6.65249	6.75355	6.66391	7.05528	6.91886	7.00899	8.19377	7.44294	7.50938	100.6	107.9	101.4	133	121	128.8	292.8	174	182.2	88.2	103.6	244.8	103.7	116.3	174	95.2	111.9
Q9Y2C3	Q9Y2C3	Beta-1,3-galactosyltransferase 5 (Beta-1,3-GalTase 5) (Beta3Gal-T5) (Beta3GalT5) (b3Gal-T5) (EC 2.4.1.-) (Beta-3-Gx-T5) (UDP-Gal:beta-GlcNAc beta-1,3-galactosyltransferase 5) (UDP-galactose:beta-N-acetylglucosamine beta-1,3-galactosyltransferase 5)	reviewed	5	High	2	2	2	310	8.06452	36.2	3 v 3	-0.249918	0.335863	0.526424	3 v 3	-1.44839	0.00990095	0.0428447	3 v 3	-1.19847	0.000379871	0.0242078	6.12928	5.44294	5.82528	5.50462	5.6837	5.45943	4.49825	4.32912	4.22497	70	43.5	56.7	45.4	51.4	44	22.6	20.1	18.7	61.4	35.4	18.9	41.8	49.4	20.1	53.3	38.3
Q6Y288	Q6Y288	Beta-1,3-glucosyltransferase (Beta3Glc-T) (EC 2.4.1.-) (Beta 3-glucosyltransferase) (Beta-3-glycosyltransferase-like)	reviewed	5	High	3	3	3	498	4.61847	56.5	3 v 3	0.499617	0.000179788	0.0318289	3 v 3	0.438798	0.0830931	0.156095	3 v 3	-0.0608188	0.704085	0.794921	6.65678	6.69905	6.73606	7.16993	7.21723	7.20359	6.96463	7.03342	7.41024	100.9	103.9	106.6	144	148.8	147.4	124.9	131	170.1	88.5	112.2	104.4	99.8	143	131	100.1	128.1
Q00973	Q00973	Beta-1,4 N-acetylgalactosaminyltransferase 1 (EC 2.4.1.92) ((N-acetylneuraminyl)-galactosylglucosylceramide) (GM2/GD2 synthase) (GalNAc-T)	reviewed	5	Medium	1	1	1	533	2.06379	58.8	0 v 0				0 v 0				0 v 0													NA	NA	NA	NA	NA	NA	NA	NA	NA	NA	NA	NA	NA	NA	NA	NA	NA
O43286	O43286	Beta-1,4-galactosyltransferase 5 (Beta-1,4-GalTase 5) (Beta4Gal-T5) (b4Gal-T5) (EC 2.4.1.-) (Beta-1,4-GalT II) (Glucosylceramide beta-1,4-galactosyltransferase) (EC 2.4.1.274) (Lactosylceramide synthase) (LacCer synthase) (UDP-Gal:beta-GlcNAc beta-1,4-galactosyltransferase 5) (UDP-galactose:beta-N-acetylglucosamine beta-1,4-galactosyltransferase 5)	reviewed	5	High	4	4	3	388	11.0825	45.1	3 v 3	0.84958	0.00867484	0.0934676	3 v 3	1.64015	0.00148117	0.0186547	3 v 3	0.790565	0.0198026	0.0921096	5.40259	5.85798	5.66676	6.33271	6.51254	6.63081	7.11686	7.13545	7.59544	42.3	58	50.8	80.6	91.3	99.1	138.8	140.6	193.4	37.1	62.8	116	55.7	87.7	140.6	47.7	86.1
Q9UBV7	Q9UBV7	Beta-1,4-galactosyltransferase 7 (Beta-1,4-GalTase 7) (Beta4Gal-T7) (b4Gal-T7) (EC 2.4.1.-) (Proteoglycan UDP-galactose:beta-xylose beta1,4-galactosyltransferase I) (UDP-Gal:beta-GlcNAc beta-1,4-galactosyltransferase 7) (UDP-galactose:beta-N-acetylglucosamine beta-1,4-galactosyltransferase 7) (UDP-galactose:beta-xylose beta-1,4-galactosyltransferase) (XGPT) (XGalT-1) (Xylosylprotein 4-beta-galact…	reviewed	5	High	1	1	1	327	3.36391	37.4	0 v 0				0 v 0				0 v 0													NA	NA	NA	NA	NA	NA	NA	NA	NA	NA	NA	NA	NA	NA	NA	NA	NA
A0A024R5F9	O43505	Beta-1,4-glucuronyltransferase 1 (EC 2.4.1.-) (I-beta-1,3-N-acetylglucosaminyltransferase) (iGnT) (N-acetyllactosaminide beta-1,3-N-acetylglucosaminyltransferase) (Poly-N-acetyllactosamine extension enzyme) (UDP-GlcNAc:betaGal beta-1,3-N-acetylglucosaminyltransferase 1)	reviewed	5	High	2	2	2	415	5.78313	47.1	3 v 3	0.867031	0.0153335	0.113871	3 v 3	1.01598	0.0161364	0.0566051	3 v 3	0.148946	0.521862	0.649517	6.59096	6.44956	6.16591	7.2891	7.20555	7.31288	7.03452	7.57743	7.64241	96.4	87.4	71.8	156.4	147.6	159	131.1	191	199.8	84.5	121.9	109.6	84	141.8	191	67.4	138.2
Q09327	Q09327	Beta-1,4-mannosyl-glycoprotein 4-beta-N-acetylglucosaminyltransferase (EC 2.4.1.144) (N-glycosyl-oligosaccharide-glycoprotein N-acetylglucosaminyltransferase III) (GNT-III) (GlcNAc-T III) (N-acetylglucosaminyltransferase III)	reviewed	5	High	3	3	3	533	6.00375	61.3	3 v 3	-0.48782	0.0161027	0.116835	3 v 3	-1.00327	0.00273161	0.0239893	3 v 3	-0.515447	0.000120997	0.019612	6.27426	6.02237	6.20555	5.63517	5.6893	5.71425	5.12928	5.21335	5.14975	77.4	65	73.8	49.7	51.6	52.5	35	37.1	35.5	67.9	38.7	29.2	62.5	49.6	37.1	69.3	45.6
Q13884	Q13884	Beta-1-syntrophin (59 kDa dystrophin-associated protein A1 basic component 1) (DAPA1B) (BSYN2) (Syntrophin-2) (Tax interaction protein 43) (TIP-43)	reviewed	5	High	19	25	17	538	38.6617	58	3 v 3	-0.0783018	0.0525023	0.193375	3 v 3	-0.40451	0.0705756	0.138769	3 v 3	-0.326208	0.102112	0.225718	10.6284	10.6844	10.6735	10.5862	10.5443	10.6209	10.0254	10.3637	10.3836	1582.9	1645.6	1633.2	1537.3	1493.3	1574.7	1042.2	1317.6	1335.9	1388.4	1197.8	871.2	1581.4	1435.1	1317.6	1534.1	1368
P02749	P02749	Beta-2-glycoprotein 1 (APC inhibitor) (Activated protein C-binding protein) (Anticardiolipin cofactor) (Apolipoprotein H) (Apo-H) (Beta-2-glycoprotein I) (B2GPI) (Beta(2)GPI)	reviewed	5	Medium	1	1	1	345	2.6087	38.3	3 v 3	-0.0408272	0.904714	0.948074	3 v 3	0.589216	0.153396	0.24288	3 v 3	0.630043	0.187965	0.333365	3.96347	4.1127	4.37851	4.52356	3.56071	4.24793	4.70044	5.23649	4.2854	15.6	17.3	20.8	23	11.8	19	26	37.7	19.5	13.7	17.9	21.8	16.6	11.3	37.7	19.6	16.5
P61769	P61769	Beta-2-microglobulin [Cleaved into: Beta-2-microglobulin form pI 5.3]	reviewed	5	High	3	4	3	119	18.4874	13.7	3 v 3	0.266931	0.0779556	0.236697	3 v 3	0.48938	0.0255812	0.0733308	3 v 3	0.222448	0.18813	0.333422	7.54689	7.45204	7.33628	7.62498	7.61985	7.89118	7.87036	7.78986	8.14313	187	175.1	161.6	197.4	196.7	237.4	234	221.3	282.7	164	153.8	195.6	168.3	189	221.3	151.8	206.2
Q13425	Q13425	Beta-2-syntrophin (59 kDa dystrophin-associated protein A1 basic component 2) (Syntrophin-3) (SNT3) (Syntrophin-like) (SNTL)	reviewed	5	High	9	10	7	540	16.1111	57.9	3 v 3	-0.027643	0.854192	0.917703	3 v 3	-0.164896	0.461041	0.560298	3 v 3	-0.137253	0.490748	0.623342	7.62425	7.88325	7.46352	7.61545	7.74752	7.52513	7.76288	7.50303	7.21043	197.3	236.1	176.5	196.1	214.9	184.2	217.2	181.4	148.1	173.1	152.8	181.6	226.9	206.6	181.4	165.8	160
A1E282	A1E282	Beta-actin (Fragment)	unreviewed	1	High	14	226	1	121	80.1653	13.5	3 v 3	0.323082	0.721954	0.834557	3 v 3	1.24605	0.163325	0.254334	3 v 3	0.922965	0.303403	0.45325	3.16993	3.20163	1.48543	3.15381	3.90689	1.76553	4.66676	3.80735	3.12102	9	9.2	2.8	8.9	15	3.4	25.4	14	8.7	7.9	6.9	21.2	8.9	14.4	14	2.7	2.9
Q562R1	Q562R1	Beta-actin-like protein 2 (Kappa-actin)	reviewed	4	High	15	183	5	376	35.6383	42	3 v 3	0.0474927	0.457673	0.635103	3 v 3	0.0195617	0.801091	0.849998	3 v 3	-0.027931	0.637489	0.74372	8.92511	8.85362	9.0326	8.98214	8.99067	8.981	8.86975	8.95478	9.04549	486.1	462.6	523.7	505.7	508.7	505.3	467.8	496.2	528.4	426.3	394	391	444.6	488.9	496.2	492	439
A0A0S2Z392	P25098	Beta-adrenergic receptor kinase 1 (Beta-ARK-1) (EC 2.7.11.15) (G-protein coupled receptor kinase 2)	reviewed	5	High	17	19	17	689	29.0276	79.5	3 v 3	-0.386947	0.0137334	0.108585	3 v 3	-0.315043	0.0630349	0.129049	3 v 3	0.0719045	0.580983	0.698904	9.8892	9.88676	9.74786	9.53236	9.5157	9.31492	9.36872	9.50918	9.70079	948.3	946.7	859.8	740.5	732	636.9	661.1	728.7	832.2	831.8	577	552.6	909.8	703.5	728.7	807.7	553.3
P49407	P49407	Beta-arrestin-1 (Arrestin beta-1) (Non-visual arrestin-2)	reviewed	5	High	12	19	10	418	32.5359	47	3 v 3	0.504989	0.000822019	0.0419461	3 v 3	0.793721	0.000162462	0.00920677	3 v 3	0.288732	0.00955034	0.0669242	8.30788	8.40599	8.29324	8.82464	8.81602	8.88142	9.19795	9.05257	9.13776	316.9	339.2	313.7	453.4	450.7	471.6	587.3	531	563.3	277.9	353.3	490.9	326	433.1	531	294.7	409.7
P32121	P32121	Beta-arrestin-2 (Arrestin beta-2) (Non-visual arrestin-3)	reviewed	5	High	7	7	5	409	21.0269	46.1	3 v 3	0.0630382	0.534586	0.697319	3 v 3	-0.10942	0.32743	0.432294	3 v 3	-0.172458	0.143314	0.279433	7.51096	7.70667	7.49426	7.71699	7.67384	7.51017	7.50621	7.32283	7.55459	182.4	208.9	180.3	210.4	204.2	182.3	181.8	160.1	188	160	163.9	152	200.7	196.2	160.1	169.3	158.4
[truncated: 7,267 more rows]
[truncated: 51 more columns]

## Sheet: Description of the data
	BestAccession	The Uniprot accession for the Master Protein of the protein group.
[truncated: 79 more rows]

[truncated: 1 more sheets: raw]
